# Supplementary material for: A whole‐genome scan for Artemisinin cytotoxicity reveals a novel therapy for human brain tumors
Source: EMBO Mol Med. 2023 Feb 6;15(3):e16959. doi: 10.15252/emmm.202216959 (PMC10237280; doi:10.15252/emmm.202216959)
Supplement: Supplementary file 4 — Dataset EV1 [file EMMM-15-e16959-s004.xlsx]

## Sheet: Retrovirus.finalEval.txt
Gene	DI	I	DR	R	CDS_S	CDS_AS	5UTR_S	5UTR_AS	1Intron_S	Intron_S	ncExon_S	ncExon_AS	3UTR_S	3UTR_AS	1Intron_AS	Intron_AS	Upstream_S	Upstream_AS	InterUp_S	InterUp_AS	InterDown_S	InterDown_AS	P(intrD)	DIBG	IBG	TotScreen	TotBG	E(DIvsI)	E(IvsIBG)	E(DIvsDIBG)	P(DIvsI)	Pdepl(DIvsI)	P(IvsIBG)	Pdepl(IvsIBG)	P(DIvsDIBG)	Pdepl(DIvsDIBG)	LOFScore
Ppox	67	76	2024235	2074382	11	15	5	3	12	7	0	14	0	0	2	0	5	2	0	0	0	0	0.000110626	15	86	17348	2973820	5.02764	151.511	761.743	4.01368e-41	1	4.69832e-135	1	2.89116e-166	1	1.16042e-206
Hmbs	53	84	1517396	2915534	6	5	2	2	12	26	0	0	1	1	4	12	8	2	0	3	0	0	0.00191913	8	109	17348	2973820	8.50429	132.14	1123.76	7.05515e-39	1	4.00845e-144	1	5.92956e-141	1	4.18339e-179
Fech	39	84	344152	457258	1	1	0	0	26	11	0	0	0	0	8	14	3	9	2	9	0	0	0.0337223	13	55	17348	2973820	1.95551	261.642	511.644	4.1042e-06	0.999999	6.08353e-169	1	9.0169e-91	1	3.70072e-96
Alas1	25	39	134449	205623	4	4	4	1	1	11	0	0	0	0	2	4	4	3	0	1	0	0	0.118942	17	256	17348	2973820	9.61414	26.1716	251.617	2.15206e-20	1	6.82329e-41	1	4.67823e-51	1	1.00678e-70
Alad	30	46	1476812	1477678	1	1	3	0	21	4	0	0	0	0	11	0	2	2	0	0	1	0	0.0144084	18	67	17348	2973820	2.42052	117.772	285.069	6.12933e-08	1	1.99644e-77	1	1.4375e-62	1	8.81091e-70
Lias	27	29	59236	59336	5	6	0	0	8	6	0	2	0	0	0	2	0	0	0	0	0	0	0.00209045	22	35	17348	2973820	1.47908	142.118	210.203	0.000227057	0.999974	8.86764e-52	1	6.7022e-53	1	1.52178e-56
Glrx5	12	28	186354	432350	2	3	0	0	7	0	0	0	0	0	6	0	3	1	0	2	2	2	0.5	4	1661	17348	2973820	174.458	2.89984	505.9	1.11688e-24	1	1.23998e-06	1	5.30395e-29	1	5.92388e-53
Pdxk	19	26	532719	532854	0	1	0	1	4	13	0	0	0	0	4	2	0	0	0	1	0	0	0.0173448	28	284	17348	2973820	7.39874	15.7482	116.517	2.52538e-14	1	2.48742e-22	1	7.79976e-33	1	1.96974e-46
Lipt2	11	12	34816	34852	6	1	0	0	4	0	0	0	0	0	1	0	0	0	0	0	0	0	0.1875	4	74	17348	2973820	16.5795	27.9917	464.09	1.31287e-13	1	5.85163e-14	1	2.72977e-26	1	3.58383e-39
Gm16869	14	25	115	432	0	0	0	0	7	5	0	2	0	0	7	4	0	0	0	0	0	0	0.5	6	15	17348	2973820	1.39057	284.944	396.234	0.0778011	0.965608	2.07016e-52	1	4.57448e-32	1	3.559e-33
Gm10800	13	19	1792	2202	4	8	0	0	0	1	0	0	0	0	0	1	0	0	1	0	2	2	0.75	24	102	17348	2973820	2.90567	32.0679	93.1788	4.21467e-05	0.999995	2.40842e-22	1	1.11497e-21	1	4.69923e-26
Uros	14	23	542472	542633	0	0	3	0	9	2	0	0	0	1	0	7	0	0	0	0	0	1	0.240341	18	32	17348	2973820	1.08251	123.359	133.538	0.410169	0.74218	5.47695e-40	1	2.04972e-25	1	8.40732e-26
Cpox	9	24	7523	7643	3	2	0	1	2	1	0	0	0	0	2	0	1	2	1	2	3	4	0.5	3	14	17348	2973820	1.71744	292.995	503.202	0.053727	0.97972	1.13733e-50	1	4.16872e-22	1	2.23973e-23
Gm10801	12	20	530	1208	3	6	0	0	2	1	0	0	0	0	3	0	0	1	0	0	2	2	0.65625	12	17	17348	2973820	0.850746	201.494	171.421	0.897833	0.210117	3.13201e-39	1	2.7e-23	1	2.42415e-23
Filip1l	16	25	30	151	0	0	0	1	13	2	0	0	0	0	8	1	0	0	0	0	0	0	0.153728	92	219	17348	2973820	1.52593	19.6379	29.966	0.0220757	0.99218	8.49308e-24	1	1.35819e-18	1	2.9983e-20
Ogdh	9	34	11977	15629	1	0	0	0	2	6	0	0	0	0	1	20	0	0	1	0	1	2	0.995935	28	595	17348	2973820	5.65159	9.82262	55.5134	2.02474e-05	0.999998	2.70176e-22	1	1.9652e-13	1	3.97902e-18
Dlst	5	11	6628	6831	1	2	0	0	0	2	0	0	0	0	1	5	0	0	0	0	0	0	0.964844	1	16	17348	2973820	6.72482	118.184	794.768	0.000320061	0.999979	1.07386e-19	1	5.59927e-14	1	1.79211e-17
Lipt1	10	11	15795	15796	6	3	0	0	1	0	0	0	0	0	1	0	0	0	0	0	0	0	0.75	26	43	17348	2973820	1.50257	44.1477	66.3351	0.0323564	0.99605	4.91116e-15	1	1.54304e-15	1	4.99272e-17
2610528E23Rik	16	37	130	167	0	0	0	0	13	3	0	0	0	0	18	3	0	0	0	0	0	0	0.837996	133	231	17348	2973820	0.753484	27.5193	20.7353	0.972533	0.0558787	1.17336e-39	1	3.94931e-16	1	3.84083e-16
Urod	5	12	29577	78467	1	1	0	0	2	0	0	1	0	0	2	1	0	3	1	0	0	0	0.8125	3	58	17348	2973820	7.89949	35.7003	282.014	0.000215667	0.999987	3.42724e-15	1	1.34747e-11	1	2.90605e-15
Trim2	4	4	149230	149230	0	0	0	0	0	3	0	1	0	0	0	0	0	0	0	0	0	0	0.125	1	4	17348	2973820	3.72727	171.421	638.931	0.00390625	1	1.21204e-08	1	4.80122e-11	1	1.87548e-13
Ntrk3	4	7	297	419	0	0	0	0	0	4	0	0	0	0	0	2	0	0	0	0	0	1	0.34375	6	83	17348	2973820	7.86677	14.646	115.217	0.000799746	0.999963	8.1067e-07	1	6.07899e-08	1	4.86165e-11
Gcsh	6	9	775	779	1	1	0	0	2	2	0	0	0	0	0	3	0	0	0	0	0	0	0.5	15	35	17348	2973820	1.55818	44.4424	69.2493	0.134677	0.962442	1.41147e-12	1	5.77978e-10	1	7.78403e-11
Gm10717	4	7	13	243	3	1	0	0	0	0	0	0	0	0	0	0	2	1	0	0	0	0	1	2	7	17348	2973820	1.95238	171.421	334.678	0.108274	0.976725	3.62048e-14	1	7.6462e-10	1	8.27885e-11
Slco5a1	3	9	56	118765	0	0	0	0	2	1	0	0	0	0	0	2	0	0	2	2	0	0	0.5	10	2760	17348	2973820	93.0944	0.56517	52.6142	3.93065e-06	1	0.979232	0.0411325	3.16671e-05	1	1.24472e-10
Myo18b	9	16	63	113	1	0	0	0	1	7	0	0	0	0	0	3	0	0	0	0	0	4	0.113281	90	292	17348	2973820	1.83241	9.44837	17.3133	0.0305682	0.991206	4.82888e-11	1	5.20383e-09	1	1.59072e-10
Gm16337	2	8	47	7107	0	0	0	0	2	0	0	0	0	0	0	0	0	0	2	3	0	1	0.25	1	1344	17348	2973820	316.791	1.03304	327.257	1.54549e-05	1	0.524564	0.614829	1.69483e-05	1	2.61934e-10
Stx18	4	9	111	212	0	0	0	0	2	2	0	0	0	0	1	0	0	0	3	1	0	0	0.1875	7	94	17348	2973820	5.97137	16.5773	98.9893	0.00285502	0.999777	7.53739e-09	1	1.12097e-07	1	3.20039e-10
4930500F10Rik	5	16	69139	99383	0	0	0	0	1	0	1	3	0	0	2	0	4	4	0	0	1	0	0.875	17	224	17348	2973820	4.15136	12.3154	51.1254	0.00540025	0.999215	1.00656e-12	1	7.35611e-08	1	3.97248e-10
Fdx1	3	6	8011	8021	1	0	0	0	1	1	0	0	0	1	1	1	0	0	0	0	0	0	0.6875	2	45	17348	2973820	10.9141	23.1855	253.049	0.00158641	0.999946	3.62844e-07	1	2.62343e-07	1	4.16184e-10
Vps41	8	11	634	1691	1	1	0	0	0	6	0	0	0	0	0	2	0	0	0	1	0	0	0.144531	144	751	17348	2973820	3.80361	2.53331	9.63571	0.000172386	0.999987	0.00550927	0.998064	2.92137e-06	1	5.03603e-10
Rarb	4	6	77	169	0	0	0	0	4	0	0	0	0	0	1	0	0	0	0	1	0	0	0.1875	8	63	17348	2973820	5.23598	16.5716	86.7684	0.00314972	0.999823	2.49827e-06	1	1.90344e-07	1	5.9953e-10
Dcc	6	10	302	454	0	0	0	0	2	4	0	0	0	0	0	1	0	0	0	0	0	3	0.0625	31	126	17348	2973820	2.44886	13.73	33.6227	0.0182272	0.996824	6.50066e-09	1	4.158e-08	1	7.57887e-10
Cdk12	3	3	179	179	1	0	0	0	0	2	0	0	0	0	0	0	0	0	0	0	0	0	0.25	12	345	17348	2973820	28.5207	1.53985	43.9177	4.2081e-05	1	0.32673	0.854856	5.42456e-05	0.999999	2.28271e-09
Slco1b2	2	4	92	125	0	0	0	0	0	1	0	1	0	0	0	0	0	0	1	1	0	0	0.5	1	184	17348	2973820	85.7228	3.81762	327.257	0.00017594	0.999999	0.0238169	0.995088	1.69483e-05	1	2.98188e-09
Htr2c	3	3	28	28	1	0	0	0	0	2	0	0	0	0	0	0	0	0	0	0	0	0	0.25	9	159	17348	2973820	17.4835	3.34006	58.396	0.000181358	1	0.0674623	0.98514	2.31862e-05	1	4.205e-09
Usp42	2	2	154	154	1	0	0	0	0	1	0	0	0	0	0	0	0	0	0	0	0	0	0.5	1	24	17348	2973820	21.9091	14.9371	327.257	0.00173611	1	0.00893189	0.999588	1.69483e-05	1	2.94241e-08
Galntl4	3	6	85	143	0	0	0	0	1	2	0	0	0	0	0	0	0	0	0	0	1	2	0.125	6	96	17348	2973820	8.00618	10.881	87.1153	0.0042299	0.999793	2.65583e-05	0.999998	6.96054e-06	1	2.94424e-08
Tmprss15	2	8	60	88	0	0	0	0	0	2	0	0	0	0	0	0	0	0	2	4	0	0	0.25	1	106	17348	2973820	25.0067	13.0868	327.257	0.0023996	0.999955	3.06156e-07	1	1.69483e-05	1	4.06691e-08
Pdgfra	2	2	16	16	0	0	0	0	0	2	0	0	0	0	0	0	0	0	0	0	0	0	0.25	3	166	17348	2973820	53.5806	2.16727	116.124	0.000326608	1	0.252608	0.925428	0.000151354	0.999999	4.94334e-08
Arhgap6	5	7	97	99	0	0	0	0	5	0	0	0	0	0	0	1	0	0	0	0	1	0	0.109375	24	52	17348	2973820	1.55286	23.3606	36.2757	0.168412	0.959105	3.59442e-08	1	3.98775e-07	1	6.71585e-08
Adcy10	3	4	112	139	0	0	0	0	2	1	0	0	0	0	0	1	0	0	0	0	0	0	0.3125	6	38	17348	2973820	4.72251	18.4468	87.1153	0.0138811	0.999378	8.42945e-05	0.999996	6.96054e-06	1	9.662e-08
Luzp2	3	9	318	513	0	0	0	0	2	1	0	0	0	0	1	1	0	0	1	1	1	1	0.5	7	129	17348	2973820	6.19424	12.0831	74.8456	0.0104792	0.999124	1.08419e-07	1	1.10049e-05	1	1.15323e-07
Cldn25	2	2	2	2	0	0	0	0	1	1	0	0	0	0	0	0	0	0	0	0	0	0	0.25	1	11	17348	2973820	10.0909	32.4309	327.257	0.00826446	1	0.00197275	0.999958	1.69483e-05	1	1.40069e-07
Orai2	2	2	115	115	0	0	0	0	2	0	0	0	0	0	0	0	0	0	0	0	0	0	0.25	1	11	17348	2973820	10.0909	32.4309	327.257	0.00826446	1	0.00197275	0.999958	1.69483e-05	1	1.40069e-07
Glis1	3	4	146	176	0	0	0	0	3	0	0	0	0	0	1	0	0	0	0	0	0	0	0.3125	5	22	17348	2973820	3.27642	31.802	104.197	0.0389531	0.997332	1.01996e-05	1	4.04572e-06	1	1.57593e-07
Thsd7b	4	8	357	570	0	0	0	0	1	3	0	0	0	0	2	1	0	0	1	0	0	0	0.5	23	173	17348	2973820	3.79301	8.02141	30.4253	0.0139972	0.998362	1.09267e-05	0.999999	1.2128e-05	1	1.69758e-07
5033411D12Rik	4	5	42	98	0	0	0	0	0	4	0	0	0	0	0	1	0	0	0	0	0	0	0.1875	34	208	17348	2973820	4.90604	4.20108	20.6107	0.0031029	0.999883	0.00809692	0.998415	5.50336e-05	0.999998	1.70764e-07
Dkk2	2	3	118	121	1	0	0	0	1	0	0	0	0	0	0	0	0	0	0	0	0	1	0.5	2	60	17348	2973820	19.3871	8.84199	171.421	0.00325926	0.999963	0.00550884	0.999527	6.75303e-05	1	2.20099e-07
Ubr5	9	11	965	999	0	0	0	0	2	7	0	0	1	0	0	1	0	0	0	0	0	0	0.0107422	309	874	17348	2973820	2.31836	2.17683	5.04667	0.00221139	0.999772	0.0155575	0.993693	0.000110766	0.99998	2.44947e-07
Cacna2d3	5	8	74	216	0	0	0	0	0	5	0	0	0	0	0	0	0	0	1	1	1	0	0.03125	59	309	17348	2973820	3.29304	4.49209	14.7926	0.00847642	0.99905	0.00056617	0.999889	3.02339e-05	0.999998	2.56275e-07
Macrod2	8	15	515	941	0	0	0	0	1	7	0	0	0	0	0	5	0	0	0	0	1	1	0.290527	121	267	17348	2973820	1.18314	9.69094	11.4658	0.355861	0.811492	1.36719e-10	1	8.17096e-07	1	2.90773e-07
1500012K07Rik	2	5	84	259	0	0	0	0	0	0	0	2	0	0	0	0	0	0	1	1	1	0	1	2	77	17348	2973820	15.1176	11.3391	171.421	0.00640281	0.999832	0.00010497	0.999992	6.75303e-05	1	4.32384e-07
Inpp4b	4	6	425	476	0	0	0	0	1	3	0	0	0	0	1	0	0	0	0	1	0	0	0.1875	18	55	17348	2973820	2.0461	18.9776	38.8301	0.09426	0.983617	1.15088e-06	1	4.65648e-06	1	4.3892e-07
Ank1	3	5	54	176	0	0	0	0	1	2	0	0	0	0	0	1	0	0	0	0	0	1	0.3125	33	902	17348	2973820	16.566	0.969122	16.0545	0.000463211	0.999991	0.604229	0.570104	0.00102975	0.999951	4.76992e-07
Gm16029	2	3	123	135	0	0	0	0	2	0	0	0	0	0	0	0	0	0	0	0	1	0	0.25	2	39	17348	2973820	12.6129	13.5909	171.421	0.00761982	0.999865	0.00165617	0.999907	6.75303e-05	1	5.14569e-07
Tnni3k	3	3	231	231	0	0	0	0	0	3	0	0	0	0	0	0	0	0	0	0	0	0	0.125	6	14	17348	2973820	2.31148	37.6882	87.1153	0.0787172	1	8.53924e-05	0.999998	6.96054e-06	1	5.47914e-07
Dok6	3	6	148	260	0	0	0	0	3	0	0	0	0	0	0	1	0	0	1	1	0	0	0.3125	7	45	17348	2973820	3.22812	23.1855	74.8456	0.05207	0.993261	3.62844e-07	1	1.10049e-05	1	5.73025e-07
Prtn3	2	2	27	27	0	1	0	0	1	0	0	0	0	0	0	0	0	0	0	0	0	0	0.5	5	129	17348	2973820	25.3137	2.7884	70.5849	0.00150231	1	0.174254	0.959161	0.000417177	0.999996	6.26729e-07
Tmem30c	3	6	3	10	0	0	0	0	0	3	0	0	0	0	0	2	0	0	0	0	0	1	0.5	4	11	17348	2973820	1.37585	94.2041	129.611	0.380627	0.8672	9.17046e-11	1	2.08048e-06	1	7.91887e-07
Dld	2	4	3414	3423	0	0	0	0	0	2	0	0	0	0	1	1	0	0	0	0	0	0	0.6875	1	10	17348	2973820	4.70288	69.5865	327.257	0.0523	0.9963	4.60399e-07	1	1.69483e-05	1	8.86396e-07
Gnat3	2	2	75	75	0	0	0	0	0	2	0	0	0	0	0	0	0	0	0	0	0	0	0.25	5	107	17348	2973820	21	3.36119	70.5849	0.0021836	1	0.129928	0.97443	0.000417177	0.999996	9.10948e-07
Themis	3	4	115	182	0	1	0	0	0	2	0	0	0	0	0	1	0	0	0	0	0	0	0.5	8	30	17348	2973820	2.8097	23.3496	65.6054	0.0606815	0.994943	3.39822e-05	0.999999	1.63556e-05	1	9.92482e-07
Lingo2	6	13	536	882	0	0	0	0	3	3	0	0	0	0	2	0	0	0	2	1	1	1	0.144531	64	168	17348	2973820	1.22115	13.3588	16.313	0.370002	0.812728	4.9654e-11	1	2.73224e-06	1	1.01093e-06
Far2	3	6	88	180	0	0	0	0	2	1	0	0	0	0	0	1	0	0	2	0	0	0	0.3125	7	36	17348	2973820	2.58393	28.9658	74.8456	0.0921724	0.984688	9.9475e-08	1	1.10049e-05	1	1.01435e-06
Gm17266	2	2	67	67	0	0	0	0	0	2	0	0	0	0	0	0	0	0	0	0	0	0	0.25	3	34	17348	2973820	11	10.5567	116.124	0.00778547	1	0.0172517	0.998879	0.000151354	0.999999	1.17836e-06
Epha6	4	7	249	399	0	0	0	0	1	3	0	0	0	0	0	1	0	0	0	2	0	0	0.1875	24	85	17348	2973820	2.0391	14.3018	29.1628	0.104316	0.977903	9.48046e-07	1	1.43121e-05	1	1.49298e-06
Rbbp8	2	6	63	268	0	0	0	0	1	1	0	0	0	0	0	0	0	0	1	1	0	2	0.25	3	112	17348	2973820	12.449	9.32797	116.124	0.0100162	0.999638	6.18788e-05	0.999994	0.000151354	0.999999	1.51599e-06
Chrm2	2	3	59	96	0	0	0	0	0	2	0	0	0	0	0	0	0	0	1	0	0	0	0.25	4	82	17348	2973820	13.5649	6.47264	87.8007	0.00690646	0.999884	0.0127982	0.998508	0.000268031	0.999998	1.85115e-06
Sidt1	3	3	3	3	0	0	0	0	3	0	0	0	0	0	0	0	0	0	0	0	0	0	0.125	10	23	17348	2973820	2.28713	23.0045	52.6142	0.0821895	1	0.000364094	0.999988	3.16671e-05	1	2.6027e-06
Col24a1	3	5	42	76	0	0	0	0	1	2	0	0	0	0	0	0	0	0	1	0	1	0	0.125	10	42	17348	2973820	2.53368	20.7659	52.6142	0.0913604	0.986992	5.99934e-06	1	3.16671e-05	1	2.89312e-06
Pigx	2	3	2	21	0	0	0	0	1	1	0	0	0	0	0	0	0	0	1	0	0	0	0.25	17	1168	17348	2973820	46.2745	0.45493	21.0516	0.000629359	0.999997	0.965935	0.0919707	0.00460386	0.999849	2.89748e-06
Gm10718	2	4	219	289	2	0	0	0	0	0	0	0	0	0	0	0	1	1	0	0	0	0	1	1	5	17348	2973820	2.37472	137.809	327.257	0.1808	0.9728	2.94531e-08	1	1.69483e-05	1	3.06425e-06
Tarm1	2	3	2753	2779	0	0	0	0	0	2	0	0	0	0	0	0	0	0	0	0	0	1	0.25	9	320	17348	2973820	23.8288	1.66012	39.5586	0.00232855	0.999978	0.287308	0.880343	0.00133086	0.999977	3.09897e-06
Plcb1	3	5	179	358	0	0	0	0	2	1	0	0	0	0	0	1	0	0	0	0	0	1	0.3125	19	155	17348	2973820	4.93594	5.63665	27.8222	0.0151983	0.998982	0.00239028	0.999648	0.000208854	0.999994	3.17423e-06
Gpatch8	3	3	34	34	0	0	0	0	1	2	0	0	0	0	0	0	0	0	0	0	0	0	0.125	30	188	17348	2973820	6.24917	2.82511	17.6546	0.00406341	1	0.0989167	0.974505	0.00078379	0.999966	3.18486e-06
Mitd1	4	10	11291	15124	0	0	0	0	0	3	0	1	0	0	0	6	0	0	0	0	0	0	0.910156	18	36	17348	2973820	0.809638	47.9598	38.8301	0.828125	0.376953	3.79038e-14	1	4.65648e-06	1	3.85615e-06
Bloc1s1	4	4	443	443	0	1	0	0	2	0	0	1	0	0	0	0	0	0	0	0	0	0	0.25	42	98	17348	2973820	2.33017	7.16436	16.6942	0.0337359	1	0.00282914	0.999683	0.000123487	0.999994	4.16595e-06
Plxdc2	3	5	56	307	0	0	0	0	2	1	0	0	0	0	0	2	0	0	0	0	0	0	0.5	24	219	17348	2973820	5.52608	3.99016	22.0499	0.0110927	0.999342	0.00994877	0.997954	0.000411886	0.999986	4.56893e-06
Agbl4	4	6	288	406	0	0	0	0	2	2	0	0	0	0	0	1	0	0	0	0	1	0	0.1875	48	216	17348	2973820	3.0197	4.8388	14.6117	0.0247779	0.997351	0.00191142	0.999665	0.000204899	0.999989	5.07697e-06
Negr1	3	12	7	407	0	0	0	0	1	2	0	0	0	0	3	1	0	0	3	2	0	0	0.773437	13	153	17348	2973820	2.9942	13.5479	40.5652	0.0754734	0.985215	2.3381e-10	1	6.86685e-05	0.999999	5.18265e-06
Dnm3	2	4	112	162	0	0	0	0	1	1	0	0	0	0	0	1	0	0	1	0	0	0	0.5	8	271	17348	2973820	17.1427	2.59249	44.4424	0.00502516	0.999899	0.0761941	0.977362	0.00105563	0.999984	5.30471e-06
F930017D23Rik	2	3	19	86	0	0	0	0	1	1	0	0	0	0	0	0	0	0	0	0	1	0	0.25	8	186	17348	2973820	15.5639	2.85547	44.4424	0.00539064	0.99992	0.0965848	0.975353	0.00105563	0.999984	5.69052e-06
Col6a6	2	2	42	42	0	0	0	0	1	1	0	0	0	0	0	0	0	0	0	0	0	0	0.25	4	27	17348	2973820	6.60976	13.2835	87.8007	0.0219479	1	0.0111749	0.999421	0.000268031	0.999998	5.88272e-06
1700007B14Rik	3	3	161	161	0	0	0	0	0	3	0	0	0	0	0	0	0	0	0	0	0	0	0.125	14	33	17348	2973820	2.34752	16.0545	37.6882	0.0763558	1	0.00102975	0.999951	8.53924e-05	0.999998	6.52021e-06
Fmn2	4	7	139	271	0	0	0	0	0	4	0	0	0	0	0	3	0	0	0	0	0	0	0.5	48	242	17348	2973820	2.90653	5.0272	14.6117	0.032405	0.995503	0.000652639	0.999887	0.000204899	0.999989	6.63975e-06
Gm17494	3	4	192	198	0	0	0	0	3	0	0	0	0	0	0	0	0	0	0	1	0	0	0.125	50	595	17348	2973820	8.98111	1.18102	10.6069	0.00222406	0.99995	0.457102	0.730923	0.00332814	0.999761	7.40198e-06
Syne1	4	5	212	213	0	0	0	0	0	4	0	0	0	0	0	1	0	0	0	0	0	0	0.1875	46	140	17348	2973820	2.44315	6.24015	15.2456	0.0429577	0.99617	0.0015431	0.999794	0.00017443	0.999991	7.49311e-06
Fkbp6	2	2	8	8	0	0	0	0	0	2	0	0	0	0	0	0	0	0	0	0	0	0	0.25	8	94	17348	2973820	11.6173	3.82554	44.4424	0.0072431	1	0.105204	0.981681	0.00105563	0.999984	7.64603e-06
Pcca	3	7	95	301	0	0	0	0	1	2	0	0	0	0	1	0	0	0	0	1	1	1	0.3125	13	72	17348	2973820	2.40307	16.8805	40.5652	0.116271	0.976621	3.16842e-07	1	6.86685e-05	0.999999	7.98416e-06
Nars2	2	5	125	184	0	0	0	0	1	1	0	0	0	1	0	1	0	0	0	0	1	0	0.5	7	207	17348	2973820	12.0108	4.22136	50.7018	0.0106815	0.999633	0.00794142	0.998453	0.000811352	0.999989	8.66646e-06
Fbxl17	4	8	299	519	0	0	0	0	1	2	1	0	0	0	0	2	0	0	2	0	0	0	0.5	94	1023	17348	2973820	5.50335	1.35716	7.46891	0.00368266	0.999711	0.251567	0.850586	0.00243898	0.999738	8.98193e-06
Gm11033	2	3	223	224	0	0	0	0	0	2	0	0	0	0	0	0	0	0	0	0	1	0	0.25	5	57	17348	2973820	7.58444	9.30654	70.5849	0.0217341	0.999325	0.00478443	0.999609	0.000417177	0.999996	9.06697e-06
Sugt1	2	3	65	230	0	1	0	0	0	1	0	0	0	0	0	0	0	1	0	0	0	0	0.5	14	433	17348	2973820	20.8078	1.22698	25.5307	0.00306858	0.999966	0.462833	0.752025	0.0031587	0.999915	9.69272e-06
Gpc5	4	5	184	229	0	0	0	0	0	4	0	0	0	0	0	1	0	0	0	0	0	0	0.1875	54	179	17348	2973820	2.66141	4.88132	12.9912	0.0314181	0.997501	0.004382	0.999258	0.000319238	0.99998	1.00299e-05
4932414N04Rik	2	2	280	280	0	0	0	0	0	2	0	0	0	0	0	0	0	0	0	0	0	0	0.25	8	79	17348	2973820	9.76543	4.55099	44.4424	0.0102548	1	0.0785714	0.988408	0.00105563	0.999984	1.08253e-05
Xpr1	2	2	184	184	0	0	0	0	0	2	0	0	0	0	0	0	0	0	0	0	0	0	0.25	18	375	17348	2973820	20.7238	0.959699	19.8886	0.002304	1	0.642413	0.62604	0.00514156	0.999822	1.18462e-05
Abca3	2	2	27	27	0	0	0	0	0	2	0	0	0	0	0	0	0	0	0	0	0	0	0.25	4	18	17348	2973820	4.41463	19.8886	87.8007	0.0493827	1	0.00514156	0.999822	0.000268031	0.999998	1.32361e-05
Tle4	3	13	298	46322	0	0	0	0	0	3	0	0	0	0	0	1	0	1	2	6	0	0	0.3125	53	2066	17348	2973820	9.20762	1.08688	10.0076	0.00398049	0.999743	0.430003	0.676052	0.00391298	0.999702	1.55756e-05
Gm13848	1	1	1	1	0	0	0	0	0	0	1	0	0	0	0	0	0	0	0	0	0	0	1	1	360	17348	2973820	327.364	0.523639	171.421	0.00277778	1	0.87757	0.379575	0.00581659	0.999983	1.61572e-05
Eps15	2	2	16	16	0	0	0	0	2	0	0	0	0	0	0	0	0	0	0	0	0	0	0.25	6	35	17348	2973820	5.7541	10.2559	59.0136	0.0293878	1	0.0182117	0.998782	0.00059841	0.999993	1.7586e-05
4930467D21Rik	2	2	150	150	0	0	0	0	0	2	0	0	0	0	0	0	0	0	0	0	0	0	0.25	5	23	17348	2973820	4.52941	15.5837	70.5849	0.047259	1	0.00823467	0.999636	0.000417177	0.999996	1.97154e-05
Dlg1	3	6	58	4727	0	0	0	0	1	2	0	0	0	0	1	0	0	0	2	0	0	0	0.3125	45	557	17348	2973820	6.27753	1.87698	11.7828	0.00875038	0.999441	0.111086	0.952335	0.0024791	0.99984	2.16931e-05
Sbf2	3	4	44	65	1	0	0	0	2	0	0	0	0	0	0	1	0	0	0	0	0	0	0.5	22	78	17348	2973820	2.672	8.99903	24.0454	0.070766	0.993671	0.00124432	0.999889	0.000320026	0.99999	2.2647e-05
Smndc1	1	2	9	15	0	0	0	0	0	1	0	0	0	0	0	0	0	0	1	0	0	0	0.5	1	463	17348	2973820	220.524	0.777333	171.421	0.00431499	0.999995	0.751535	0.49338	0.00581659	0.999983	2.50985e-05
Suclg1	2	3	975	976	0	0	0	0	0	2	0	0	0	0	0	0	0	0	0	0	0	1	0.25	10	129	17348	2973820	8.65889	4.11622	35.6419	0.0170961	0.999534	0.0408388	0.992625	0.00163669	0.999968	2.7981e-05
Mnat1	2	2	57	57	0	0	0	0	1	1	0	0	0	0	0	0	0	0	0	0	0	0	0.25	10	76	17348	2973820	7.53465	4.7304	35.6419	0.017313	1	0.0735373	0.989546	0.00163669	0.999968	2.8336e-05
Gria4	3	5	185	214	0	0	0	0	0	3	0	0	0	0	0	0	0	0	0	2	0	0	0.125	20	76	17348	2973820	2.30134	11.4881	26.438	0.117877	0.981069	9.88025e-05	0.999993	0.00024254	0.999993	2.85899e-05
Kdm5a	2	4	77	79	0	0	0	0	0	2	0	0	0	1	0	1	0	0	0	0	0	0	0.5	19	634	17348	2973820	17.0043	1.10838	18.8473	0.00517575	0.999895	0.505546	0.687518	0.00570668	0.999791	2.95363e-05
Nrxn3	4	8	243	454	0	0	0	0	1	3	0	0	0	0	1	0	0	0	2	0	0	1	0.1875	40	115	17348	2973820	1.45288	12.0635	17.5268	0.288954	0.896399	5.6101e-07	1	0.000102538	0.999995	2.96288e-05
Gm15958	1	2	79	80	0	0	0	0	0	1	0	0	0	0	0	0	0	0	0	0	1	0	0.5	1	377	17348	2973820	179.571	0.954609	171.421	0.005298	0.999993	0.645267	0.622909	0.00581659	0.999983	3.08163e-05
Fcrl1	2	3	5562	5615	0	0	0	0	1	1	0	0	0	0	0	0	0	0	0	0	1	0	0.25	5	30	17348	2973820	3.9981	17.6546	70.5849	0.0740741	0.99537	0.00078379	0.999966	0.000417177	0.999996	3.0902e-05
Pqbp1	2	2	48	48	0	0	0	1	1	0	0	0	0	0	0	0	0	0	0	0	0	0	0.5	7	35	17348	2973820	4.94366	10.2559	50.7018	0.04	1	0.0182117	0.998782	0.000811352	0.999989	3.24541e-05
Myo16	2	6	59	357	0	0	0	0	1	1	0	0	0	0	0	2	0	0	0	2	0	0	0.6875	8	165	17348	2973820	7.017	6.33353	44.4424	0.0309449	0.99796	0.000487362	0.999934	0.00105563	0.999984	3.26664e-05
Gm7244	2	2	35	35	0	0	0	0	0	0	2	0	0	0	0	0	0	0	0	0	0	0	1	27	498	17348	2973820	18.3801	0.722712	13.2835	0.00293947	1	0.78625	0.444762	0.0111749	0.999421	3.28483e-05
Gm13483	2	3	236	334	0	0	0	0	2	0	0	0	0	0	1	0	0	0	0	0	0	0	0.5	5	29	17348	2973820	3.86528	18.2613	70.5849	0.078929	0.994875	0.000711071	0.99997	0.000417177	0.999996	3.29274e-05
mt-Nd5	3	4	138	171	3	0	0	0	0	0	0	0	0	0	0	0	1	0	0	0	0	0	1	11	14	17348	2973820	0.960448	49.8457	47.8742	0.796882	0.618883	1.73604e-06	1	4.19654e-05	0.999999	3.34415e-05
4933431K23Rik	2	2	64	64	0	0	0	0	0	2	0	0	0	0	0	0	0	0	0	0	0	0	0.25	6	25	17348	2973820	4.11475	14.342	59.0136	0.0576	1	0.00965456	0.999536	0.00059841	0.999993	3.44684e-05
1700112E06Rik	3	5	248	292	0	0	0	0	0	3	0	0	0	0	0	2	0	0	0	0	0	0	0.5	26	121	17348	2973820	2.8203	7.2192	20.3603	0.069983	0.991173	0.000814722	0.999906	0.000519149	0.99998	3.63316e-05
Rd3	1	1	56	56	0	0	0	0	1	0	0	0	0	0	0	0	0	0	0	0	0	0	0.5	2	619	17348	2973820	294.81	0.304575	89.7917	0.00323102	1	0.972985	0.124587	0.0115994	0.999932	3.74779e-05
RP23-118M23.1	2	3	163	166	0	0	0	0	0	2	0	0	0	0	0	0	0	0	1	0	0	0	0.25	10	108	17348	2973820	7.2504	4.91585	35.6419	0.0241325	0.999206	0.0261826	0.996013	0.00163669	0.999968	3.94974e-05
Slc25a26	2	4	3	276	0	1	0	0	0	1	0	0	0	0	1	0	0	0	0	0	1	0	0.75	24	856	17348	2973820	18.1946	0.82096	14.9371	0.0045421	0.999914	0.734106	0.441602	0.00893189	0.999588	4.05695e-05
Dnhd1	2	3	60	214	0	0	0	0	0	2	0	0	0	0	0	1	0	0	0	0	0	0	0.5	4	16	17348	2973820	2.66011	33.0064	87.8007	0.15625	0.984375	0.000126361	0.999997	0.000268031	0.999998	4.18798e-05
39874	2	2	981	981	0	0	0	0	1	1	0	0	0	0	0	0	0	0	0	0	0	0	0.25	9	50	17348	2973820	5.50549	7.18529	39.5586	0.0324	1	0.0351037	0.996672	0.00133086	0.999977	4.31199e-05
Kcnk13	3	3	10	10	0	0	0	0	0	3	0	0	0	0	0	0	0	0	0	0	0	0	0.125	42	148	17348	2973820	3.51781	3.58814	12.6224	0.022854	1	0.0569571	0.988277	0.00204188	0.999877	4.66651e-05
Gm17493	1	2	47	106	0	0	0	0	1	0	0	0	0	0	0	0	0	0	0	0	1	0	0.5	1	241	17348	2973820	114.81	1.49309	171.421	0.00828154	0.999983	0.410205	0.832078	0.00581659	0.999983	4.81703e-05
Fktn	2	2	48	48	0	0	0	0	0	2	0	0	0	0	0	0	0	0	0	0	0	0	0.25	6	20	17348	2973820	3.29508	17.9096	59.0136	0.09	1	0.00629888	0.999757	0.00059841	0.999993	5.38569e-05
Plk1s1	1	1	71	71	0	0	0	0	0	1	0	0	0	0	0	0	0	0	0	0	0	0	0.5	1	104	17348	2973820	94.6364	1.81136	171.421	0.00961538	1	0.454854	0.875893	0.00581659	0.999983	5.59287e-05
Cntnap2	9	15	758	941	0	0	0	0	1	8	0	0	0	0	0	0	0	0	1	3	1	1	0.00195313	426	1178	17348	2973820	1.66623	2.19714	3.66094	0.0518169	0.984011	0.00485641	0.997992	0.00109354	0.999736	5.66639e-05
Pdzrn4	2	5	46	200	0	0	0	0	1	1	0	0	0	0	0	1	0	0	0	0	1	1	0.5	17	467	17348	2973820	11.2477	1.87164	21.0516	0.0123128	0.999544	0.140711	0.941312	0.00460386	0.999849	5.66864e-05
2900026A02Rik	3	3	5	5	0	0	0	0	3	0	0	0	0	0	0	0	0	0	0	0	0	0	0.125	88	568	17348	2973820	6.44835	0.935405	6.03182	0.0037188	1	0.643297	0.577358	0.0154187	0.998074	5.73391e-05
Cstb	2	2	680	680	0	0	0	0	1	1	0	0	0	0	0	0	0	0	0	0	0	0	0.25	26	344	17348	2973820	13.1839	1.04616	13.7925	0.00571255	1	0.595834	0.674849	0.0104024	0.999481	5.94242e-05
Kif13b	2	2	18	18	0	0	0	0	0	2	0	0	0	0	0	0	0	0	0	0	0	0	0.25	63	1876	17348	2973820	29.7322	0.191878	5.70496	0.00112776	1	0.99979	0.00126602	0.0530586	0.993704	5.98374e-05
Muc13	2	3	29	30	0	0	0	0	1	1	0	0	0	0	0	1	0	0	0	0	0	0	0.5	12	124	17348	2973820	6.94775	4.28206	29.7507	0.0262831	0.999094	0.0370421	0.993559	0.00233868	0.999946	6.14678e-05
Erg	3	6	115	686	0	0	0	0	3	0	0	0	0	0	0	0	0	0	1	0	1	1	0.125	52	511	17348	2973820	4.9854	2.04591	10.1997	0.0166317	0.998642	0.0819929	0.967455	0.00371159	0.999723	6.17301e-05
Apba1	2	4	120	230	0	0	0	0	1	1	0	0	0	0	1	0	0	0	0	0	0	1	0.5	12	169	17348	2973820	7.15803	4.15626	29.7507	0.0274633	0.998644	0.0181308	0.996553	0.00233868	0.999946	6.42279e-05
Cd200r3	1	1	24	24	0	0	0	0	0	1	0	0	0	0	0	0	0	0	0	0	0	0	0.5	1	87	17348	2973820	79.1818	2.1649	171.421	0.0114943	1	0.398018	0.907509	0.00581659	0.999983	6.68576e-05
F830045P16Rik	1	1	28	28	0	0	0	0	1	0	0	0	0	0	0	0	0	0	0	0	0	0	0.5	1	79	17348	2973820	71.9091	2.38385	171.421	0.0126582	1	0.369258	0.921429	0.00581659	0.999983	7.36276e-05
Car10	2	8	18	295	0	0	0	0	0	2	0	0	0	0	0	3	0	0	0	2	0	1	0.8125	7	107	17348	2973820	3.9108	12.9646	50.7018	0.0920658	0.987786	3.28345e-07	1	0.000811352	0.999989	7.46978e-05
Odz1	3	5	161	212	0	0	0	0	2	1	0	0	0	0	0	2	0	0	0	0	0	0	0.5	38	203	17348	2973820	3.24023	4.3045	13.9476	0.0485549	0.99478	0.00734014	0.998597	0.00153866	0.999916	7.47095e-05
Ebf3	2	2	38	38	0	0	0	0	0	2	0	0	0	0	0	0	0	0	0	0	0	0	0.25	8	30	17348	2973820	3.71605	11.9596	44.4424	0.0711111	1	0.0136385	0.999216	0.00105563	0.999984	7.5067e-05
A730045E13Rik	1	3	16	48	0	0	0	0	1	0	0	0	0	0	0	0	0	0	0	0	2	0	0.5	1	225	17348	2973820	72.6129	2.36074	171.421	0.0132742	0.999941	0.145782	0.955648	0.00581659	0.999983	7.72106e-05
Gm6658	1	1	213	213	0	1	0	0	0	0	0	0	0	0	0	0	0	0	0	0	0	0	1	2	287	17348	2973820	136.714	0.656784	89.7917	0.00696864	1	0.812564	0.501279	0.0115994	0.999932	8.0832e-05
Ptx3	1	3	107	154	0	0	0	0	0	1	0	0	0	0	0	0	0	0	0	0	1	1	0.5	1	211	17348	2973820	68.0968	2.51731	171.421	0.0141507	0.999933	0.127272	0.963496	0.00581659	0.999983	8.23088e-05
Rasgrf2	2	5	288	380	0	0	0	0	0	2	0	0	0	0	1	0	0	0	1	1	0	0	0.5	8	81	17348	2973820	4.12273	10.7798	44.4424	0.0796674	0.991737	0.000132645	0.99999	0.00105563	0.999984	8.40993e-05
Il1rapl1	3	4	132	217	0	0	0	0	1	2	0	0	0	0	0	1	0	0	0	0	0	0	0.3125	31	97	17348	2973820	2.36068	7.23815	17.0869	0.0992705	0.989568	0.00272786	0.999697	0.000861069	0.999961	8.54788e-05
Sh2d1a	1	1	39	39	0	0	0	0	0	0	1	0	0	0	0	0	0	0	0	0	0	0	1	2	261	17348	2973820	124.333	0.722185	89.7917	0.00766284	1	0.781863	0.550295	0.0115994	0.999932	8.88843e-05
1700028P15Rik	1	3	2	71	0	0	0	0	0	0	1	0	0	0	0	0	0	0	0	0	0	2	1	1	193	17348	2973820	62.2903	2.75196	171.421	0.0154636	0.99992	0.104844	0.972309	0.00581659	0.999983	8.99454e-05
Mamld1	2	2	136	136	0	0	0	0	2	0	0	0	0	0	0	0	0	0	0	0	0	0	0.25	12	58	17348	2973820	4.80165	6.19592	29.7507	0.0428062	1	0.0458269	0.994981	0.00233868	0.999946	0.00010011
Avil	1	2	1	52	0	0	0	0	0	1	0	0	0	0	0	0	0	0	0	1	0	0	0.5	3	1006	17348	2973820	170.002	0.3578	60.8266	0.00595532	0.999991	0.980597	0.0680643	0.0173485	0.999849	0.000103316
Fam190a	3	4	265	318	0	0	0	0	0	3	0	0	0	0	0	1	0	0	0	0	0	0	0.3125	57	306	17348	2973820	4.05327	2.29606	9.30654	0.0222417	0.998796	0.106312	0.964671	0.00478443	0.999609	0.000106414
Chl1	2	5	61	266	0	0	0	0	1	1	0	0	0	0	0	0	0	0	2	0	1	0	0.25	6	38	17348	2973820	2.57184	22.9461	59.0136	0.179509	0.96937	3.70826e-06	1	0.00059841	0.999993	0.00010742
4930555B11Rik	1	1	1	1	0	0	0	0	1	0	0	0	0	0	0	0	0	0	0	0	0	0	0.5	1	50	17348	2973820	45.5455	3.76372	171.421	0.02	1	0.252993	0.964896	0.00581659	0.999983	0.000116332
Xylb	2	2	16	16	0	0	0	0	1	1	0	0	0	0	0	0	0	0	0	0	0	0	0.25	8	24	17348	2973820	2.97531	14.9371	44.4424	0.111111	1	0.00893189	0.999588	0.00105563	0.999984	0.000117292
1700061J23Rik	1	3	60	134	0	0	0	0	1	0	0	0	0	0	0	0	0	0	2	0	0	0	0.5	2	542	17348	2973820	91.5991	0.980269	89.7917	0.0110293	0.999959	0.612089	0.611031	0.0115994	0.999932	0.000127933
Hdhd3	2	4	2	12	0	0	1	0	1	0	0	0	0	0	0	0	0	0	1	0	0	1	0.5	5	18	17348	2973820	1.81779	38.8301	70.5849	0.309356	0.932127	4.65648e-06	1	0.000417177	0.999996	0.000129056
Evc	2	2	60	60	0	0	0	0	1	1	0	0	0	0	0	0	0	0	0	0	0	0	0.25	16	90	17348	2973820	5.59627	3.99537	22.3592	0.0316049	1	0.0978826	0.983646	0.00409392	0.999874	0.000129388
Pkia	2	3	4	60	0	0	0	0	2	0	0	0	0	0	0	0	0	0	0	0	1	0	0.25	11	70	17348	2973820	4.27812	7.58065	32.4309	0.0663207	0.99612	0.00838057	0.999163	0.00197275	0.999958	0.000130834
Mei4	3	5	316	413	0	0	0	0	0	3	0	0	0	0	0	2	0	0	0	0	0	0	0.5	20	38	17348	2973820	1.15218	22.9461	26.438	0.549251	0.777876	3.70826e-06	1	0.00024254	0.999993	0.000133215
5430419D17Rik	1	6	1	6715	0	0	0	0	0	1	0	0	0	0	1	1	0	0	0	0	3	0	0.875	1	253	17348	2973820	41.4918	4.13143	171.421	0.0234823	0.999768	0.00412308	0.999157	0.00581659	0.999983	0.000136587
Nek2	1	2	3	100	0	0	0	0	0	1	0	0	0	0	0	0	0	0	0	0	1	0	0.5	2	328	17348	2973820	81.839	1.09717	89.7917	0.0121579	0.999963	0.570065	0.700099	0.0115994	0.999932	0.000141024
1700029F12Rik	1	1	1	1	0	0	0	0	1	0	0	0	0	0	0	0	0	0	0	0	0	0	0.5	2	164	17348	2973820	78.1429	1.14907	89.7917	0.0121951	1	0.615854	0.751681	0.0115994	0.999932	0.000141456
Sdhaf1	1	1	6	6	0	1	0	0	0	0	0	0	0	0	0	0	0	0	0	0	0	0	1	1	41	17348	2973820	37.3636	4.5879	171.421	0.0243902	1	0.212725	0.975575	0.00581659	0.999983	0.000141868
Lhfpl5	1	1	2	2	0	0	0	0	1	0	0	0	0	0	0	0	0	0	0	0	0	0	0.5	2	158	17348	2973820	75.2857	1.19268	89.7917	0.0126582	1	0.602169	0.764532	0.0115994	0.999932	0.000146828
Erc2	6	9	216	418	0	0	0	0	1	5	0	0	0	0	0	2	0	0	0	1	0	0	0.144531	179	381	17348	2973820	1.42637	4.09322	5.83844	0.198194	0.936431	0.000504028	0.999891	0.00074176	0.999892	0.000147012
Snx16	1	1	128	128	0	0	0	0	0	1	0	0	0	0	0	0	0	0	0	0	0	0	0.5	2	156	17348	2973820	74.3333	1.20796	89.7917	0.0128205	1	0.597501	0.768808	0.0115994	0.999932	0.00014871
Adamts17	2	2	41	41	0	0	0	0	0	2	0	0	0	0	0	0	0	0	0	0	0	0	0.25	8	21	17348	2973820	2.60494	17.0608	44.4424	0.145125	1	0.00691783	0.99972	0.00105563	0.999984	0.000153198
Tmem66	1	2	63	229	0	0	0	0	0	1	0	0	0	0	0	0	0	0	0	0	1	0	0.5	1	74	17348	2973820	35.2857	4.85807	171.421	0.0268444	0.999817	0.0702417	0.990267	0.00581659	0.999983	0.000156143
Rpl7	1	1	12	12	0	1	0	0	0	0	0	0	0	0	0	0	0	0	0	0	0	0	1	1	37	17348	2973820	33.7273	5.08255	171.421	0.027027	1	0.194139	0.979802	0.00581659	0.999983	0.000157205
Nox3	1	11	53	243	0	0	0	0	0	1	0	0	0	0	0	0	0	0	3	6	1	0	0.5	1	383	17348	2973820	34.5135	4.96676	171.421	0.0283486	0.999631	2.26964e-05	0.999996	0.00581659	0.999983	0.000164892
2410131K14Rik	1	3	3	915	0	0	0	0	1	0	0	0	0	0	0	0	0	0	0	0	1	1	0.5	3	940	17348	2973820	107.608	0.565263	60.8266	0.00954394	0.99997	0.910636	0.203524	0.0173485	0.999849	0.000165573
Tax1bp1	1	1	1	1	0	0	0	0	0	1	0	0	0	0	0	0	0	0	0	0	0	0	0.5	2	140	17348	2973820	66.7143	1.34591	89.7917	0.0142857	1	0.558121	0.802778	0.0115994	0.999932	0.000165706
Usp21	2	2	117	117	0	2	0	0	0	0	0	0	0	0	0	0	0	0	0	0	0	0	1	22	148	17348	2973820	6.70136	2.43068	16.2888	0.0220964	1	0.214144	0.943043	0.00756321	0.99968	0.00016712
Thoc3	1	2	97	120	0	0	0	0	1	0	0	0	0	0	0	0	0	0	0	1	0	0	0.5	1	69	17348	2973820	32.9048	5.2096	171.421	0.0287755	0.99979	0.0622261	0.991939	0.00581659	0.999983	0.000167375
Chst9	2	4	15	93	0	0	0	0	2	0	0	0	0	0	0	1	0	0	0	1	0	0	0.5	5	15	17348	2973820	1.5165	46.5446	70.5849	0.407407	0.888889	2.27715e-06	1	0.000417177	0.999996	0.000169961
Magi2	7	12	2215	2375	0	0	0	0	2	5	0	0	0	0	1	2	0	0	1	0	0	1	0.171875	285	781	17348	2973820	1.60762	2.65547	4.26898	0.103531	0.966976	0.00264913	0.999103	0.0016553	0.999665	0.000171375
4933427E13Rik	1	2	26	96	0	0	0	0	1	0	0	0	0	0	0	0	0	0	0	0	0	1	0.5	1	64	17348	2973820	30.5238	5.61596	171.421	0.0310059	0.999756	0.0545505	0.993428	0.00581659	0.999983	0.000180349
Large	4	11	316	680	0	2	0	0	0	2	0	0	0	0	2	1	0	0	1	3	0	0	0.8125	51	126	17348	2973820	0.911497	15.0894	13.7539	0.714865	0.519638	4.31615e-10	1	0.000257535	0.999985	0.000184103
Ssbp2	2	3	48	64	0	0	0	0	0	2	0	0	0	0	0	0	0	1	0	0	0	0	0.25	8	30	17348	2973820	2.51732	17.6546	44.4424	0.175407	0.981037	0.00078379	0.999966	0.00105563	0.999984	0.000185165
Faim2	1	1	1014	1014	0	0	0	0	0	1	0	0	0	0	0	0	0	0	0	0	0	0	0.5	2	116	17348	2973820	55.2857	1.62414	89.7917	0.0172414	1	0.491712	0.852257	0.0115994	0.999932	0.00019999
Ect2l	1	1	47	47	0	1	0	0	0	0	0	0	0	0	0	0	0	0	0	0	0	0	1	1	29	17348	2973820	26.4545	6.47981	171.421	0.0344828	1	0.155638	0.987207	0.00581659	0.999983	0.000200572
Gm11190	3	3	12927	12927	0	0	0	0	0	2	0	1	0	0	0	0	0	0	0	0	0	0	0.25	140	861	17348	2973820	6.14632	0.617122	3.79303	0.00429907	1	0.877284	0.261812	0.0498497	0.990267	0.000214307
4930469K13Rik	2	5	46	286	0	0	0	0	0	2	0	0	0	0	0	2	0	0	1	0	0	0	0.6875	7	34	17348	2973820	1.97763	25.6377	50.7018	0.274809	0.937463	2.16793e-06	1	0.000811352	0.999989	0.000222967
Ddhd1	2	3	41	64	0	0	0	0	2	0	0	0	0	0	0	1	0	0	0	0	0	0	0.5	14	86	17348	2973820	4.13658	6.17193	25.5307	0.0708743	0.995686	0.0145143	0.998227	0.0031587	0.999915	0.000223871
BC013712	2	4	46	101	1	0	0	0	0	1	0	0	0	0	0	0	0	0	1	1	0	0	0.5	6	19	17348	2973820	1.60376	36.7971	59.0136	0.37624	0.903868	5.75391e-06	1	0.00059841	0.999993	0.000225146
Chdh	1	1	39	39	0	0	0	0	0	1	0	0	0	0	0	0	0	0	0	0	0	0	0.5	4	409	17348	2973820	99.7805	0.46092	45.9909	0.00977995	1	0.908012	0.311496	0.0230642	0.999732	0.000225567
Stk3	2	3	219	220	0	0	0	0	0	2	0	0	0	0	0	0	0	0	1	0	0	0	0.25	35	530	17348	2973820	10.2308	1.00246	10.2559	0.012507	0.999712	0.597079	0.626674	0.0182117	0.998782	0.000227774
Met	1	2	67	107	0	0	0	0	1	0	0	0	0	0	0	0	0	0	0	0	0	1	0.5	3	450	17348	2973820	76.0538	0.799785	60.8266	0.0132889	0.999956	0.73745	0.512133	0.0173485	0.999849	0.000230542
Slain1	1	1	46	46	0	0	0	0	0	1	0	0	0	0	0	0	0	0	0	0	0	0	0.5	1	25	17348	2973820	22.8182	7.51245	171.421	0.04	1	0.135704	0.990345	0.00581659	0.999983	0.000232664
Gm9742	1	4	60	109	0	0	0	0	1	0	0	0	0	0	0	0	0	0	0	0	1	2	0.5	1	95	17348	2973820	23.1951	7.39037	171.421	0.0414451	0.999344	0.00253281	0.999725	0.00581659	0.999983	0.000241069
Gm13206	1	1	77	77	0	0	0	0	1	0	0	0	0	0	0	0	0	0	0	0	0	0	0.5	1	24	17348	2973820	21.9091	7.82417	171.421	0.0416667	1	0.130647	0.991068	0.00581659	0.999983	0.000242358
Tlr7	1	1	158	158	0	0	0	0	0	1	0	0	0	0	0	0	0	0	0	0	0	0	0.5	1	24	17348	2973820	21.9091	7.82417	171.421	0.0416667	1	0.130647	0.991068	0.00581659	0.999983	0.000242358
Snx25	2	2	50	50	0	0	0	0	1	1	0	0	0	0	0	0	0	0	0	0	0	0	0.25	9	21	17348	2973820	2.31868	17.0608	39.5586	0.183673	1	0.00691783	0.99972	0.00133086	0.999977	0.000244443
Hivep2	3	3	64	64	0	0	0	0	2	1	0	0	0	0	0	0	0	0	0	0	0	0	0.125	51	123	17348	2973820	2.409	4.31684	10.3993	0.0712845	1	0.0363056	0.993736	0.00351666	0.999742	0.000250683
St3gal6	3	24	107	280	0	0	0	0	3	0	0	0	0	0	2	0	1	0	6	4	2	6	0.5	22	133	17348	2973820	0.774694	31.0386	24.0454	0.783535	0.421969	1.70772e-27	1	0.000320026	0.99999	0.000250752
Grid2	5	9	258	403	0	0	0	0	0	5	0	0	0	0	1	3	0	0	0	0	0	0	0.5	110	225	17348	2973820	1.14582	6.92993	7.94046	0.472674	0.767476	9.8368e-06	0.999999	0.000533175	0.999944	0.000252018
Faim	1	1	118	118	0	0	0	0	1	0	0	0	0	0	0	0	0	0	0	0	0	0	0.5	2	92	17348	2973820	43.8571	2.04737	89.7917	0.0217391	1	0.415324	0.898475	0.0115994	0.999932	0.000252161
Gm14495	1	1	1	1	0	0	0	0	0	1	0	0	0	0	0	0	0	0	0	0	0	0	0.5	1	23	17348	2973820	21	8.16288	171.421	0.0434783	1	0.125561	0.991765	0.00581659	0.999983	0.000252895
Gpr158	3	6	50	123	0	0	0	0	0	3	0	0	0	0	0	1	0	0	0	0	2	0	0.3125	33	112	17348	2973820	1.72111	9.32797	16.0545	0.245832	0.933701	6.18788e-05	0.999994	0.00102975	0.999951	0.000253146
Dnahc5	1	6	36	215	0	0	0	0	0	1	0	0	0	0	0	0	0	0	0	0	4	1	0.5	1	135	17348	2973820	22.1475	7.73993	171.421	0.0436295	0.999193	0.000169428	0.999981	0.00581659	0.999983	0.000253775
Cpsf1	1	1	60	60	1	0	0	0	0	0	0	0	0	0	0	0	0	0	0	0	0	0	1	2	91	17348	2973820	43.381	2.06984	89.7917	0.021978	1	0.411903	0.900301	0.0115994	0.999932	0.000254932
Gm7995	2	2	44	44	0	0	0	0	1	1	0	0	0	0	0	0	0	0	0	0	0	0	0.25	6	9	17348	2973820	1.4918	39.5586	59.0136	0.444444	1	0.00133086	0.999977	0.00059841	0.999993	0.00026596
Mprip	2	2	73	73	0	0	0	0	1	1	0	0	0	0	0	0	0	0	0	0	0	0	0.25	14	48	17348	2973820	3.41135	7.48406	25.5307	0.0850694	1	0.032598	0.99703	0.0031587	0.999915	0.000268709
Sec31b	2	2	70	70	0	0	0	0	1	1	0	0	0	0	0	0	0	0	0	0	0	0	0.25	9	20	17348	2973820	2.20879	17.9096	39.5586	0.2025	1	0.00629888	0.999757	0.00133086	0.999977	0.000269499
Ppp4r1l-ps	2	3	2	22	0	0	0	0	2	0	0	0	0	0	0	0	0	0	0	0	0	1	0.25	9	31	17348	2973820	2.31514	17.0869	39.5586	0.203921	0.97553	0.000861069	0.999961	0.00133086	0.999977	0.00027139
Opa1	1	3	1	4	0	0	0	0	0	1	0	0	0	0	0	0	0	0	0	0	1	1	0.5	4	999	17348	2973820	86.4681	0.531882	45.9909	0.011964	0.999952	0.929921	0.167204	0.0230642	0.999732	0.00027594
Ube2t	1	1	1	1	0	0	0	1	0	0	0	0	0	0	0	0	0	0	0	0	0	0	1	1	21	17348	2973820	19.1818	8.93661	171.421	0.047619	1	0.115299	0.993082	0.00581659	0.999983	0.00027698
Sucla2	7	10	872	993	0	0	0	0	0	7	0	0	0	0	0	1	0	0	0	0	1	1	0.0351563	255	441	17348	2973820	1.21552	3.92507	4.77101	0.329284	0.865303	0.000345723	0.999921	0.000882238	0.99984	0.000290507
Kcnd3	2	4	75	94	0	0	0	0	2	0	0	0	0	0	0	0	0	0	1	1	0	0	0.25	12	74	17348	2973820	3.13667	9.48481	29.7507	0.125739	0.985017	0.00102674	0.999913	0.00233868	0.999946	0.000294063
Dnahc7a	1	4	1	20420	0	0	0	0	0	1	0	0	0	0	0	0	0	0	0	3	0	0	0.5	2	302	17348	2973820	38.5958	2.32646	89.7917	0.0262281	0.999739	0.10263	0.966303	0.0115994	0.999932	0.00030423
Dse	2	4	132	295	0	0	0	0	1	1	0	0	0	0	0	0	0	0	1	1	0	0	0.25	45	1036	17348	2973820	11.7669	0.678336	7.98189	0.0106753	0.999683	0.852689	0.279218	0.028979	0.997521	0.00030936
Col8a1	2	4	5	11	0	0	0	0	1	1	0	0	0	0	1	0	0	0	1	0	0	0	0.5	6	15	17348	2973820	1.26789	46.5446	59.0136	0.5248	0.8208	2.27715e-06	1	0.00059841	0.999993	0.000314046
Dennd4a	2	3	55	122	0	0	0	0	1	1	0	0	0	0	0	0	0	0	0	1	0	0	0.25	19	133	17348	2973820	4.72066	3.99251	18.8473	0.0553936	0.997085	0.0440117	0.991817	0.00570668	0.999791	0.000316114
Psmg1	1	1	3	3	0	0	0	0	1	0	0	0	0	0	0	0	0	0	0	0	0	0	0.5	7	856	17348	2973820	120.577	0.220258	26.5581	0.00817757	1	0.993223	0.0406264	0.0400126	0.999189	0.000327206
Necab1	2	2	45	45	0	0	0	0	0	2	0	0	0	0	0	0	0	0	0	0	0	0	0.25	14	43	17348	2973820	3.05674	8.35228	25.5307	0.106003	1	0.0266624	0.997818	0.0031587	0.999915	0.000334832
Dmrt1	2	3	160	161	0	0	0	0	0	2	0	0	0	0	0	0	0	0	0	1	0	0	0.25	27	260	17348	2973820	6.50173	2.04307	13.2835	0.0301123	0.99888	0.195359	0.932249	0.0111749	0.999421	0.000336502
Plcl1	2	6	159	379	0	0	0	0	0	2	0	0	0	0	0	0	0	0	0	0	3	1	0.25	10	70	17348	2973820	2.38938	14.9168	35.6419	0.206861	0.958376	4.54042e-06	1	0.00163669	0.999968	0.000338567
1700012P22Rik	1	1	58	58	0	0	0	0	1	0	0	0	0	0	0	0	0	0	0	0	0	0	0.5	1	17	17348	2973820	15.5455	11.0271	171.421	0.0588235	1	0.0944122	0.995396	0.00581659	0.999983	0.000342152
Ikzf5	1	4	80	6685	0	0	0	0	1	0	0	0	0	0	0	0	0	0	0	3	0	0	0.5	2	257	17348	2973820	32.8467	2.73366	89.7917	0.0307669	0.99964	0.0655375	0.981465	0.0115994	0.999932	0.000356878
Atp2a1	1	1	64	64	0	0	0	0	0	1	0	0	0	0	0	0	0	0	0	0	0	0	0.5	1	16	17348	2973820	14.6364	11.712	171.421	0.0625	1	0.0891139	0.995906	0.00581659	0.999983	0.000363537
Phf8	2	2	84	84	0	0	0	0	2	0	0	0	0	0	0	0	0	0	0	0	0	0	0.25	24	118	17348	2973820	4.90041	3.04812	14.9371	0.0413674	1	0.151768	0.967262	0.00893189	0.999588	0.000369489
Rdh5	3	4	224	443	0	0	0	1	2	0	0	0	0	0	0	0	0	1	0	0	0	0	0.25	42	104	17348	2973820	1.86959	6.75143	12.6224	0.183659	0.973401	0.00349121	0.999585	0.00204188	0.999877	0.00037501
Col9a1	1	2	69	151	0	0	0	0	0	1	0	0	0	0	0	0	0	0	0	1	0	0	0.5	1	30	17348	2973820	14.3333	11.9596	171.421	0.0655556	0.998889	0.0136385	0.999216	0.00581659	0.999983	0.00038131
Dab1	5	8	247	391	0	0	0	0	4	1	0	0	0	0	1	2	0	0	0	0	0	0	0.363281	120	212	17348	2973820	1.11194	6.54647	7.27931	0.514538	0.751394	4.55202e-05	0.999994	0.000785348	0.99991	0.000404091
Sbk2	1	2	23	31	0	0	0	0	0	1	0	0	0	0	0	0	0	0	1	0	0	0	0.5	1	28	17348	2973820	13.381	12.8108	171.421	0.0701531	0.998724	0.011972	0.999357	0.00581659	0.999983	0.000408052
Foxj3	2	2	104	104	0	0	0	0	0	2	0	0	0	0	0	0	0	0	0	0	0	0	0.25	19	71	17348	2973820	3.72251	5.06305	18.8473	0.0716128	1	0.065393	0.991292	0.00570668	0.999791	0.000408671
Trit1	2	3	104	105	0	0	0	0	2	0	0	0	0	0	0	1	0	0	0	0	0	0	0.5	34	368	17348	2973820	7.31255	1.44364	10.5567	0.0240311	0.999211	0.36298	0.829729	0.0172517	0.998879	0.000414577
Defb43	1	1	6	6	0	0	0	0	1	0	0	0	0	0	0	0	0	0	0	0	0	0	0.5	1	14	17348	2973820	12.8182	13.3732	171.421	0.0714286	1	0.0784242	0.996841	0.00581659	0.999983	0.000415471
Galk2	2	2	145	145	0	0	0	0	1	1	0	0	0	0	0	0	0	0	0	0	0	0	0.25	19	69	17348	2973820	3.6178	5.2096	18.8473	0.0758244	1	0.0622261	0.991939	0.00570668	0.999791	0.000432706
Tek	2	2	3	3	0	0	0	0	0	2	0	0	0	0	0	0	0	0	0	0	0	0	0.25	18	62	17348	2973820	3.43094	5.79683	19.8886	0.0842872	1	0.0515815	0.993974	0.00514156	0.999822	0.000433368
Cyp2d22	1	2	36	38	0	0	0	0	1	0	0	0	0	0	0	1	0	0	0	0	0	0	0.75	1	26	17348	2973820	12.4286	13.7925	171.421	0.0754438	0.998521	0.0104024	0.999481	0.00581659	0.999983	0.000438826
Ros1	1	1	53	53	0	0	0	0	0	1	0	0	0	0	0	0	0	0	0	0	0	0	0.5	1	13	17348	2973820	11.9091	14.3941	171.421	0.0769231	1	0.0730324	0.997266	0.00581659	0.999983	0.00044743
Sh3rf1	2	3	166	179	0	0	0	0	0	2	0	0	0	0	0	0	0	0	0	0	1	0	0.25	14	59	17348	2973820	2.8394	8.9916	25.5307	0.142196	0.986639	0.00526052	0.999555	0.0031587	0.999915	0.000449155
Plxna4	2	3	30	91	0	0	0	0	0	2	0	0	0	0	1	0	0	0	0	0	0	0	0.5	9	23	17348	2973820	1.7196	23.0045	39.5586	0.339525	0.940084	0.000364094	0.999988	0.00133086	0.999977	0.00045186
Cbfa2t3	1	2	21	136	0	0	0	0	1	0	0	0	0	0	0	0	0	0	0	0	0	1	0.5	2	101	17348	2973820	25.2177	3.56066	89.7917	0.0392118	0.999608	0.118353	0.977941	0.0115994	0.999932	0.000454833
Pex5l	2	3	67	230	0	0	0	0	2	0	0	0	0	0	1	0	0	0	0	0	0	0	0.5	11	35	17348	2973820	2.14211	15.1397	32.4309	0.234239	0.968956	0.00121796	0.999938	0.00197275	0.999958	0.000462095
Gm12576	1	1	9	9	0	0	0	0	1	0	0	0	0	0	0	0	0	0	0	0	0	0	0.5	2	50	17348	2973820	23.8571	3.76372	89.7917	0.04	1	0.252993	0.964896	0.0115994	0.999932	0.000463976
Cd44	2	2	153	153	0	0	0	0	2	0	0	0	0	0	0	0	0	0	0	0	0	0	0.25	8	12	17348	2973820	1.49383	29.7507	44.4424	0.444444	1	0.00233868	0.999946	0.00105563	0.999984	0.000469168
4833403I15Rik	1	2	63	78	0	0	0	0	0	1	0	0	0	0	0	0	0	0	0	0	0	1	0.5	6	874	17348	2973820	75.0593	0.411833	30.9119	0.0136828	0.999953	0.962783	0.116558	0.034396	0.999402	0.000470634
Gm15869	1	1	65	65	0	0	0	0	1	0	0	0	0	0	0	0	0	0	0	0	0	0	0.5	2	49	17348	2973820	23.381	3.84038	89.7917	0.0408163	1	0.248623	0.966158	0.0115994	0.999932	0.000473445
Ccdc7	1	2	5	67	0	0	0	0	0	1	0	0	0	0	0	0	0	0	0	0	1	0	0.5	1	24	17348	2973820	11.4762	14.9371	171.421	0.0815972	0.998264	0.00893189	0.999588	0.00581659	0.999983	0.000474617
Fam59a	2	4	57	164	0	0	0	0	0	2	0	0	0	0	1	0	0	0	0	1	0	0	0.5	12	56	17348	2973820	2.37472	12.5281	29.7507	0.203118	0.966967	0.000365834	0.999976	0.00233868	0.999946	0.000475028
Cstf3	2	3	246	15579	0	0	0	0	1	1	0	0	0	0	0	0	0	1	0	0	0	0	0.25	29	249	17348	2973820	5.7988	2.13329	12.3706	0.0375333	0.99842	0.179337	0.940178	0.0127933	0.999289	0.000480175
BC026585	1	1	1	1	0	0	0	0	0	1	0	0	0	0	0	0	0	0	0	0	0	0	0.5	3	108	17348	2973820	34.871	1.74433	60.8266	0.0277778	1	0.467428	0.868118	0.0173485	0.999849	0.000481903
Sult1e1	1	1	4	4	0	0	0	0	0	1	0	0	0	0	0	0	0	0	0	0	0	0	0.5	1	12	17348	2973820	11	15.5837	171.421	0.0833333	1	0.067609	0.997661	0.00581659	0.999983	0.000484716
A330102I10Rik	1	2	1	154	0	0	0	0	1	0	0	0	0	0	0	0	0	0	0	1	0	0	0.5	1	22	17348	2973820	10.5238	16.2888	171.421	0.088843	0.997934	0.00756321	0.99968	0.00581659	0.999983	0.000516763
Ehmt1	2	4	108	143	0	1	0	0	1	0	0	0	0	0	1	1	0	0	0	0	0	0	0.875	13	63	17348	2973820	2.46714	11.1383	27.4796	0.190628	0.970294	0.000567386	0.999959	0.00273411	0.999931	0.000521198
Gm5483	1	1	80	80	0	0	0	0	1	0	0	0	0	0	0	0	0	0	0	0	0	0	0.5	1	11	17348	2973820	10.0909	16.9876	171.421	0.0909091	1	0.0621539	0.998027	0.00581659	0.999983	0.000528781
Layn	1	1	146	146	0	0	0	0	0	1	0	0	0	0	0	0	0	0	0	0	0	0	0.5	1	11	17348	2973820	10.0909	16.9876	171.421	0.0909091	1	0.0621539	0.998027	0.00581659	0.999983	0.000528781
Vmn2r18	1	1	60	60	0	0	0	0	0	1	0	0	0	0	0	0	0	0	0	0	0	0	0.5	1	11	17348	2973820	10.0909	16.9876	171.421	0.0909091	1	0.0621539	0.998027	0.00581659	0.999983	0.000528781
2010012O05Rik	2	2	187	187	1	0	0	0	1	0	0	0	0	0	0	0	0	0	0	0	0	0	0.5	18	56	17348	2973820	3.09945	6.41681	19.8886	0.103316	1	0.043045	0.995443	0.00514156	0.999822	0.000531205
Ppargc1a	1	6	20	184	0	0	0	0	1	0	0	0	0	0	0	0	0	0	3	1	0	1	0.5	1	63	17348	2973820	10.3443	16.5716	171.421	0.0915378	0.996378	2.49827e-06	1	0.00581659	0.999983	0.000532438
Gm15991	1	1	30	30	0	0	0	0	1	0	0	0	0	0	0	0	0	0	0	0	0	0	0.5	2	43	17348	2973820	20.5238	4.375	89.7917	0.0465116	1	0.221857	0.973338	0.0115994	0.999932	0.000539507
4930589P08Rik	1	1	1	1	0	0	0	0	1	0	0	0	0	0	0	0	0	0	0	0	0	0	0.5	3	95	17348	2973820	30.6774	1.98278	60.8266	0.0315789	1	0.425467	0.892943	0.0173485	0.999849	0.000547847
Gm5146	1	2	3007	3134	0	1	0	0	0	0	0	0	0	0	0	0	0	0	0	0	0	1	1	3	188	17348	2973820	31.7834	1.91379	60.8266	0.0316603	0.999745	0.299768	0.901083	0.0173485	0.999849	0.000549259
Fam19a1	3	6	77	176	0	0	0	0	1	2	0	0	0	0	0	0	0	0	1	0	1	1	0.125	32	69	17348	2973820	1.09397	15.1326	16.5546	0.586104	0.721499	4.1856e-06	1	0.00094302	0.999956	0.000552708
Ar	2	3	104	108	0	0	0	0	1	1	0	0	0	0	0	1	0	0	0	0	0	0	0.5	19	97	17348	2973820	3.44384	5.47275	18.8473	0.100072	0.992485	0.0198747	0.997272	0.00570668	0.999791	0.000571079
Slc6a11	1	4	1	169	0	0	0	0	0	1	0	0	0	0	0	0	0	0	1	2	0	0	0.5	2	157	17348	2973820	20.0708	4.47374	89.7917	0.04999	0.999043	0.0142545	0.997476	0.0115994	0.999932	0.000579854
Atp6v1e1	1	1	17	17	0	0	0	0	1	0	0	0	0	0	0	0	0	0	0	0	0	0	0.5	2	40	17348	2973820	19.0952	4.70231	89.7917	0.05	1	0.208119	0.976663	0.0115994	0.999932	0.00057997
Cd274	1	1	67	67	0	0	1	0	0	0	0	0	0	0	0	0	0	0	0	0	0	0	1	1	10	17348	2973820	9.18182	18.6696	171.421	0.1	1	0.0566669	0.998363	0.00581659	0.999983	0.000581659
Lgsn	1	1	55	55	0	0	0	0	1	0	0	0	0	0	0	0	0	0	0	0	0	0	0.5	1	10	17348	2973820	9.18182	18.6696	171.421	0.1	1	0.0566669	0.998363	0.00581659	0.999983	0.000581659
Slc12a3	1	1	45	45	0	0	0	0	0	1	0	0	0	0	0	0	0	0	0	0	0	0	0.5	1	10	17348	2973820	9.18182	18.6696	171.421	0.1	1	0.0566669	0.998363	0.00581659	0.999983	0.000581659
C130026I21Rik	2	2	22	22	0	0	0	0	1	1	0	0	0	0	0	0	0	0	0	0	0	0	0.25	12	24	17348	2973820	1.99174	14.9371	29.7507	0.25	1	0.00893189	0.999588	0.00233868	0.999946	0.00058467
Ptplad2	1	2	108	117	0	0	0	0	0	1	0	0	0	0	0	1	0	0	0	0	0	0	0.75	1	19	17348	2973820	9.09524	18.8473	171.421	0.102493	0.99723	0.00570668	0.999791	0.00581659	0.999983	0.00059616
Pigt	1	1	94	94	0	0	0	0	0	1	0	0	0	0	0	0	0	0	0	0	0	0	0.5	3	86	17348	2973820	27.7742	2.19004	60.8266	0.0348837	1	0.394496	0.909286	0.0173485	0.999849	0.00060518
Tbpl1	1	5	1	55	1	0	0	0	0	0	0	0	0	0	0	0	0	0	0	0	2	2	1	1	46	17348	2973820	9.03922	18.9641	171.421	0.104071	0.995476	9.27377e-06	1	0.00581659	0.999983	0.000605338
Las1l	1	2	112	116	0	0	0	0	0	0	0	1	0	0	0	0	0	0	0	1	0	0	1	3	170	17348	2973820	28.7419	2.1163	60.8266	0.0349827	0.999689	0.26119	0.921223	0.0173485	0.999849	0.000606897
E130208F15Rik	1	1	6	6	1	0	0	0	0	0	0	0	0	0	0	0	0	0	0	0	0	0	1	2	38	17348	2973820	18.1429	4.94915	89.7917	0.0526316	1	0.198826	0.978777	0.0115994	0.999932	0.000610495
Gm16662	1	2	36	56	0	0	0	0	0	1	0	0	0	0	0	0	0	0	0	1	0	0	0.5	1	18	17348	2973820	8.61905	19.8886	171.421	0.108025	0.996914	0.00514156	0.999822	0.00581659	0.999983	0.000628337
Stxbp4	2	2	3999	3999	0	0	0	0	1	1	0	0	0	0	0	0	0	0	0	0	0	0	0.25	13	27	17348	2973820	2.0687	13.2835	27.4796	0.231824	1	0.0111749	0.999421	0.00273411	0.999931	0.000633832
Bmpr1b	3	5	165	369	0	0	0	0	3	0	0	0	0	0	2	0	0	0	0	0	0	0	0.5	36	73	17348	2973820	1.23084	11.9596	14.7203	0.487159	0.820944	8.19555e-05	0.999994	0.00131964	0.999931	0.000642875
Elovl4	1	2	147	148	0	0	0	0	0	1	0	0	0	0	0	0	0	0	0	0	1	0	0.5	2	71	17348	2973820	17.7347	5.06305	89.7917	0.0555445	0.999207	0.065393	0.991292	0.0115994	0.999932	0.000644283
Gm10874	1	1	57	57	0	0	0	0	1	0	0	0	0	0	0	0	0	0	0	0	0	0	0.5	1	9	17348	2973820	8.27273	20.7212	171.421	0.111111	1	0.0511478	0.998669	0.00581659	0.999983	0.000646287
Gm14597	1	1	26	26	0	0	0	0	1	0	0	0	0	0	0	0	0	0	0	0	0	0	0.5	1	9	17348	2973820	8.27273	20.7212	171.421	0.111111	1	0.0511478	0.998669	0.00581659	0.999983	0.000646287
Scg5	1	1	3	3	0	0	0	0	0	1	0	0	0	0	0	0	0	0	0	0	0	0	0.5	1	9	17348	2973820	8.27273	20.7212	171.421	0.111111	1	0.0511478	0.998669	0.00581659	0.999983	0.000646287
Kcnj4	1	1	919	919	0	0	0	0	1	0	0	0	0	0	0	0	0	0	0	0	0	0	0.5	5	220	17348	2973820	43.1569	0.856713	36.9731	0.0227273	1	0.722916	0.632717	0.0287466	0.999583	0.000653333
Taf3	2	4	2	37	0	0	0	0	1	1	0	0	0	0	2	0	0	0	0	0	0	0	0.6875	16	85	17348	2973820	2.70732	8.2588	22.3592	0.163004	0.977088	0.00169933	0.999834	0.00409392	0.999874	0.000667325
Mid1	12	22	216968	217420	0	0	0	0	2	10	0	0	0	0	0	4	0	0	0	1	1	4	0.0384064	828	1981	17348	2973820	1.30984	1.91227	2.50476	0.15954	0.92247	0.00397407	0.998074	0.00418379	0.998502	0.000667482
Jmjd5	1	1	273	273	0	0	0	0	1	0	0	0	0	0	0	0	0	0	0	0	0	0	0.5	3	73	17348	2973820	23.5806	2.57952	60.8266	0.0410959	1	0.34679	0.931387	0.0173485	0.999849	0.000712952
Papolg	1	3	20	130	0	0	0	0	0	1	0	0	0	0	0	0	0	0	0	1	1	0	0.5	5	594	17348	2973820	41.3352	0.894468	36.9731	0.0250406	0.999789	0.672685	0.544163	0.0287466	0.999583	0.000719832
Dcdc5	1	1	23	23	0	0	0	0	0	1	0	0	0	0	0	0	0	0	0	0	0	0	0.5	3	72	17348	2973820	23.2581	2.61529	60.8266	0.0416667	1	0.342968	0.933004	0.0173485	0.999849	0.000722855
Gm6498	1	4	1	160	0	0	0	0	0	1	0	0	0	0	0	0	0	0	1	0	1	1	0.5	5	787	17348	2973820	41.4065	0.892929	36.9731	0.0251718	0.99976	0.672862	0.514904	0.0287466	0.999583	0.000723604
A430072P03Rik	1	1	1	1	0	0	0	0	1	0	0	0	0	0	0	0	0	0	0	0	0	0	0.5	1	8	17348	2973820	7.36364	23.2793	171.421	0.125	1	0.0455964	0.998944	0.00581659	0.999983	0.000727074
Dab2	2	3	117	202	0	0	0	0	2	0	0	0	0	0	1	0	0	0	0	0	0	0	0.5	12	32	17348	2973820	1.79712	16.5546	29.7507	0.316406	0.947266	0.00094302	0.999956	0.00233868	0.999946	0.000739972
Smad2	1	4	101	147	0	0	0	0	1	0	0	0	0	0	0	0	0	0	0	0	1	2	0.5	5	744	17348	2973820	39.1444	0.944529	36.9731	0.0266119	0.999731	0.630056	0.562675	0.0287466	0.999583	0.000765002
Mak	1	2	61	111	0	0	0	0	0	1	0	0	0	0	0	0	0	0	1	0	0	0	0.5	2	59	17348	2973820	14.7415	6.09108	89.7917	0.0666475	0.998851	0.0472421	0.994739	0.0115994	0.999932	0.000773071
Ush2a	3	7	39	298	0	0	0	0	0	3	0	0	0	0	0	2	0	0	1	1	0	0	0.5	36	89	17348	2973820	1.07764	13.6598	14.7203	0.589844	0.701462	1.28182e-06	1	0.00131964	0.999931	0.000778382
Fat3	3	9	3441	3745	0	0	0	0	2	1	0	0	0	0	1	0	0	0	2	3	0	0	0.3125	37	122	17348	2973820	1.12115	12.7758	14.3235	0.545889	0.722126	6.80577e-08	1	0.00142651	0.999924	0.000778716
Ngly1	1	7	1	98	0	0	0	0	0	1	0	0	0	0	0	0	0	0	0	5	0	1	0.5	3	452	17348	2973820	22.5947	2.69207	60.8266	0.0455453	0.999095	0.0183619	0.994221	0.0173485	0.999849	0.000790143
Tcfl5	1	2	7	15	0	0	0	0	0	1	0	0	0	0	0	0	1	0	0	0	0	0	0.5	1	14	17348	2973820	6.71429	25.5307	171.421	0.137755	0.994898	0.0031587	0.999915	0.00581659	0.999983	0.000801264
Slc35f4	2	2	187	187	0	0	0	0	2	0	0	0	0	0	0	0	0	0	0	0	0	0	0.25	52	354	17348	2973820	6.79655	1.01661	6.90946	0.0215775	1	0.611341	0.659065	0.0376814	0.996288	0.00081307
4930554H23Rik	1	5	51	113	0	0	0	0	0	1	0	0	0	0	0	0	0	0	2	1	1	0	0.5	3	310	17348	2973820	21.5756	2.81923	60.8266	0.0474596	0.999081	0.0370094	0.989406	0.0173485	0.999849	0.000823353
Spnb3	3	3	79	79	2	0	0	0	0	1	0	0	0	0	0	0	0	0	0	0	0	0	0.5	63	124	17348	2973820	1.96672	4.28206	8.42161	0.131146	1	0.0370421	0.993559	0.00629555	0.999433	0.000825636
Pclo	2	7	87	292	0	0	0	0	0	2	0	0	0	0	0	2	0	0	1	2	0	0	0.6875	18	172	17348	2973820	2.81231	7.07197	19.8886	0.161345	0.970988	8.4905e-05	0.99999	0.00514156	0.999822	0.000829565
4930502E18Rik	1	1	71	71	0	0	0	0	0	1	0	0	0	0	0	0	0	0	0	0	0	0	0.5	1	7	17348	2973820	6.45455	26.5581	171.421	0.142857	1	0.0400126	0.999189	0.00581659	0.999983	0.000830941
Crls1	1	1	20	20	0	0	0	0	0	1	0	0	0	0	0	0	0	0	0	0	0	0	0.5	1	7	17348	2973820	6.45455	26.5581	171.421	0.142857	1	0.0400126	0.999189	0.00581659	0.999983	0.000830941
Gm11823	1	1	1	1	0	0	0	0	0	1	0	0	0	0	0	0	0	0	0	0	0	0	0.5	1	7	17348	2973820	6.45455	26.5581	171.421	0.142857	1	0.0400126	0.999189	0.00581659	0.999983	0.000830941
Pacs2	1	1	15	15	0	0	0	0	1	0	0	0	0	0	0	0	0	0	0	0	0	0	0.5	4	110	17348	2973820	26.8537	1.71265	45.9909	0.0363636	1	0.473606	0.86419	0.0230642	0.999732	0.000838697
Pcsk5	2	2	17	17	0	0	0	0	0	2	0	0	0	0	0	0	0	0	0	0	0	0	0.25	22	66	17348	2973820	2.99095	5.44604	16.2888	0.111111	1	0.0575782	0.992854	0.00756321	0.99968	0.000840356
Arfip1	4	7	91	595	0	0	0	0	0	4	0	0	0	0	0	3	0	0	0	0	0	0	0.5	88	186	17348	2973820	1.21982	6.53995	7.97757	0.441366	0.815133	0.000136863	0.999982	0.00192557	0.999806	0.000849881
Ube2d2	1	3	1	9036	0	0	0	0	1	0	0	0	0	0	1	0	0	0	0	0	1	0	0.75	5	485	17348	2973820	33.7514	1.09545	36.9731	0.0306101	0.999683	0.537513	0.685419	0.0287466	0.999583	0.000879936
9230102O04Rik	1	1	1	1	0	0	0	0	0	1	0	0	0	0	0	0	0	0	0	0	0	0	0.5	7	314	17348	2973820	44.2394	0.600327	26.5581	0.022293	1	0.839881	0.453446	0.0400126	0.999189	0.000892001
Zfp69	1	1	3	3	0	0	0	0	0	1	0	0	0	0	0	0	0	0	0	0	0	0	0.5	2	26	17348	2973820	12.4286	7.22462	89.7917	0.0769231	1	0.140731	0.989598	0.0115994	0.999932	0.000892262
Snca	1	8	52	460	0	0	0	0	0	1	0	0	0	0	0	1	0	0	1	1	2	2	0.75	2	197	17348	2973820	12.746	7.04468	89.7917	0.0783902	0.997229	2.73228e-05	0.999997	0.0115994	0.999932	0.000909279
Hira	2	3	64	128	0	0	0	0	2	0	0	0	0	0	0	0	0	0	0	0	0	1	0.25	27	154	17348	2973820	3.85204	3.44843	13.2835	0.0814377	0.994611	0.0625842	0.986624	0.0111749	0.999421	0.000910058
Dmpk	2	2	156008	156008	0	0	0	0	0	2	0	0	0	0	0	0	0	0	0	0	0	0	0.25	14	26	17348	2973820	1.85106	13.7925	25.5307	0.289941	1	0.0104024	0.999481	0.0031587	0.999915	0.000915837
Ints1	1	2	77	160	1	0	0	0	0	0	0	0	0	0	0	1	0	0	0	0	0	0	1	2	49	17348	2973820	12.2472	7.33163	89.7917	0.0799667	0.998334	0.0338417	0.996854	0.0115994	0.999932	0.000927566
Xirp2	1	2	60	61	0	0	0	0	1	0	0	0	0	0	0	0	0	0	0	0	0	1	0.5	2	48	17348	2973820	11.9977	7.48406	89.7917	0.0815972	0.998264	0.032598	0.99703	0.0115994	0.999932	0.000946479
Dnajc18	2	2	56	56	0	0	0	0	0	2	0	0	0	0	0	0	0	0	0	0	0	0	0.25	32	129	17348	2973820	4.02181	2.7884	11.2144	0.0615348	1	0.174254	0.959161	0.0153991	0.999057	0.000947581
Atf4	1	2	58	212	1	0	0	0	0	0	0	0	0	0	0	0	0	0	0	1	0	0	1	7	585	17348	2973820	43.1663	0.61525	26.5581	0.0237884	0.999857	0.854612	0.337281	0.0400126	0.999189	0.000951836
Caln1	2	4	45	117	0	0	0	0	0	2	0	0	0	0	0	2	0	0	0	0	0	0	0.6875	12	36	17348	2973820	1.52812	19.4688	29.7507	0.407407	0.888889	6.85327e-05	0.999997	0.00233868	0.999946	0.000952795
Gm16564	1	1	3	3	0	0	0	0	1	0	0	0	0	0	0	0	0	0	0	0	0	0	0.5	2	24	17348	2973820	11.4762	7.82417	89.7917	0.0833333	1	0.130647	0.991068	0.0115994	0.999932	0.000966616
Myocd	1	1	51	51	0	0	0	0	1	0	0	0	0	0	0	0	0	0	0	0	0	0	0.5	1	6	17348	2973820	5.54545	30.9119	171.421	0.166667	1	0.034396	0.999402	0.00581659	0.999983	0.000969434
Il1rapl2	4	8	163	251	0	0	0	0	3	1	0	0	0	0	0	2	0	0	0	1	0	1	0.34375	90	211	17348	2973820	1.18594	6.57748	7.80049	0.468022	0.78256	4.40549e-05	0.999994	0.00208747	0.999785	0.000976982
Cd52	1	1	1	1	0	0	0	0	1	0	0	0	0	0	0	0	0	0	0	0	0	0	0.5	4	93	17348	2973820	22.7073	2.02538	45.9909	0.0430108	1	0.418725	0.89664	0.0230642	0.999732	0.00099201
Sema5a	3	5	165	232	0	0	0	0	2	1	0	0	0	0	1	0	0	0	0	0	1	0	0.3125	42	85	17348	2973820	1.22868	10.2731	12.6224	0.488972	0.819766	0.000165584	0.999986	0.00204188	0.999877	0.000998422
Ecm1	1	1	90	90	0	0	0	0	0	1	0	0	0	0	0	0	0	0	0	0	0	0	0.5	9	458	17348	2973820	50.3407	0.411619	20.7212	0.0196507	1	0.930885	0.253803	0.0511478	0.998669	0.00100509
Dmbt1	1	5	104	6732	0	0	0	0	0	1	0	0	0	0	0	1	0	0	0	0	3	0	0.75	3	252	17348	2973820	17.5402	3.46785	60.8266	0.0581233	0.998616	0.0171969	0.995954	0.0173485	0.999849	0.00100835
Aqp7	1	1	1	1	0	0	0	0	1	0	0	0	0	0	0	0	0	0	0	0	0	0	0.5	11	673	17348	2973820	60.6396	0.28014	16.9876	0.0163447	1	0.980286	0.0971273	0.0621539	0.998027	0.00101589
Prkd1	2	14	2	463	0	0	0	0	2	0	0	0	0	0	0	2	0	0	2	2	4	2	0.6875	12	115	17348	2973820	1.41674	20.9994	29.7507	0.437551	0.826496	2.28478e-14	1	0.00233868	0.999946	0.00102329
Ggcx	1	3	1	43	0	0	0	0	0	1	0	0	0	0	0	0	0	0	1	1	0	0	0.5	1	16	17348	2973820	5.19355	33.0064	171.421	0.176025	0.98877	0.000126361	0.999997	0.00581659	0.999983	0.00102387
Sgta	1	1	49	49	0	0	0	0	0	1	0	0	0	0	0	0	0	0	0	0	0	0	0.5	3	50	17348	2973820	16.1613	3.76372	60.8266	0.06	1	0.252993	0.964896	0.0173485	0.999849	0.00104091
Rbm38	1	1	58	58	0	0	0	0	1	0	0	0	0	0	0	0	0	0	0	0	0	0	0.5	4	88	17348	2973820	21.4878	2.14032	45.9909	0.0454545	1	0.40152	0.905722	0.0230642	0.999732	0.00104837
Skint5	2	3	146	165	0	0	0	0	0	2	0	0	0	0	0	1	0	0	0	0	0	0	0.5	14	36	17348	2973820	1.73439	14.7203	25.5307	0.336077	0.941187	0.00131964	0.999931	0.0031587	0.999915	0.00106157
4930419G24Rik	1	3	163	230	0	0	0	0	0	1	0	0	0	0	0	2	0	0	0	0	0	0	0.875	1	15	17348	2973820	4.87097	35.1923	171.421	0.186963	0.987259	0.000104572	0.999998	0.00581659	0.999983	0.00108749
Coro1a	1	4	8	11	0	0	0	0	1	0	0	0	0	0	0	0	0	0	0	3	0	0	0.5	2	82	17348	2973820	10.489	8.56059	89.7917	0.0940494	0.996546	0.00149222	0.99986	0.0115994	0.999932	0.00109092
Mau2	1	2	1	2	0	0	0	0	1	0	0	0	0	0	0	0	0	0	0	0	0	1	0.5	4	165	17348	2973820	21.0929	2.18039	45.9909	0.0478972	0.999412	0.250463	0.926463	0.0230642	0.999732	0.00110471
Emr1	1	2	122	166	0	0	0	0	0	1	0	0	0	0	0	1	0	0	0	0	0	0	0.75	1	10	17348	2973820	4.80952	35.6419	171.421	0.19	0.99	0.00163669	0.999968	0.00581659	0.999983	0.00110515
Naip3	1	2	32	145	0	0	0	0	0	1	0	0	0	0	0	0	0	0	0	1	0	0	0.5	1	10	17348	2973820	4.80952	35.6419	171.421	0.19	0.99	0.00163669	0.999968	0.00581659	0.999983	0.00110515
Cntnap5b	2	7	224	542	0	0	0	0	1	1	0	0	0	0	2	0	0	0	2	1	0	0	0.6875	16	110	17348	2973820	2.02266	11.0544	22.3592	0.270735	0.93173	5.07812e-06	1	0.00409392	0.999874	0.00110837
Cdc14b	2	2	2	2	0	0	0	0	2	0	0	0	0	0	0	0	0	0	0	0	0	0	0.25	29	98	17348	2973820	3.37113	3.66955	12.3706	0.0875677	1	0.112668	0.979591	0.0127933	0.999289	0.00112028
Taf4a	1	1	11	11	0	0	0	0	1	0	0	0	0	0	0	0	0	0	0	0	0	0	0.5	5	126	17348	2973820	24.7255	1.49534	36.9731	0.0396825	1	0.520517	0.831933	0.0287466	0.999583	0.00114074
Fzd3	1	1	62	62	0	0	0	0	1	0	0	0	0	0	0	0	0	0	0	0	0	0	0.5	5	125	17348	2973820	24.5294	1.50729	36.9731	0.04	1	0.517711	0.833987	0.0287466	0.999583	0.00114986
Myt1l	1	2	152	182	0	0	0	0	0	1	0	0	0	0	0	0	0	0	1	0	0	0	0.5	4	158	17348	2973820	20.1986	2.27693	45.9909	0.049992	0.999359	0.235468	0.933527	0.0230642	0.999732	0.00115303
Sdk1	3	6	218	261	0	0	0	0	1	2	0	0	0	0	1	2	0	0	0	0	0	0	0.65625	79	393	17348	2973820	2.52556	2.66005	6.71812	0.100135	0.982725	0.0295697	0.990795	0.0115917	0.998697	0.00116073
9630028B13Rik	1	1	6	6	0	0	0	0	1	0	0	0	0	0	0	0	0	0	0	0	0	0	0.5	1	5	17348	2973820	4.63636	36.9731	171.421	0.2	1	0.0287466	0.999583	0.00581659	0.999983	0.00116332
Gbp8	1	1	2	2	1	0	0	0	0	0	0	0	0	0	0	0	0	0	0	0	0	0	1	1	5	17348	2973820	4.63636	36.9731	171.421	0.2	1	0.0287466	0.999583	0.00581659	0.999983	0.00116332
Gm15395	1	1	69	69	0	0	0	0	0	1	0	0	0	0	0	0	0	0	0	0	0	0	0.5	1	5	17348	2973820	4.63636	36.9731	171.421	0.2	1	0.0287466	0.999583	0.00581659	0.999983	0.00116332
Scly	1	1	30	30	0	0	0	0	0	1	0	0	0	0	0	0	0	0	0	0	0	0	0.5	1	5	17348	2973820	4.63636	36.9731	171.421	0.2	1	0.0287466	0.999583	0.00581659	0.999983	0.00116332
Vmn2r61	1	1	33	33	0	0	0	0	0	1	0	0	0	0	0	0	0	0	0	0	0	0	0.5	1	5	17348	2973820	4.63636	36.9731	171.421	0.2	1	0.0287466	0.999583	0.00581659	0.999983	0.00116332
Lipg	1	1	1	1	0	0	0	0	0	1	0	0	0	0	0	0	0	0	0	0	0	0	0.5	4	79	17348	2973820	19.2927	2.38385	45.9909	0.0506329	1	0.369258	0.921429	0.0230642	0.999732	0.00116781
Brip1	1	1	98	98	0	0	0	0	0	1	0	0	0	0	0	0	0	0	0	0	0	0	0.5	5	122	17348	2973820	23.9412	1.54433	36.9731	0.0409836	1	0.509196	0.840121	0.0287466	0.999583	0.00117814
Acpp	1	1	1	1	0	0	0	0	1	0	0	0	0	0	0	0	0	0	0	0	0	0	0.5	9	390	17348	2973820	42.8681	0.48337	20.7212	0.0230769	1	0.897228	0.336618	0.0511478	0.998669	0.00118033
Whsc1	1	2	3	4	0	0	0	0	1	0	0	0	0	0	0	0	0	0	0	1	0	0	0.5	2	38	17348	2973820	9.5034	9.44837	89.7917	0.102493	0.99723	0.0212229	0.998461	0.0115994	0.999932	0.00118886
Mrgpra3	1	2	1	77	0	0	0	0	1	0	0	0	0	0	0	0	0	0	0	0	1	0	0.5	1	9	17348	2973820	4.33333	39.5586	171.421	0.209877	0.987654	0.00133086	0.999977	0.00581659	0.999983	0.00122077
1600010F14Rik	1	1	7	7	0	0	0	0	1	0	0	0	0	0	0	0	0	0	0	0	0	0	0.5	2	19	17348	2973820	9.09524	9.87239	89.7917	0.105263	1	0.104916	0.994293	0.0115994	0.999932	0.00122099
Selplg	1	1	21	21	0	0	0	0	1	0	0	0	0	0	0	0	0	0	0	0	0	0	0.5	3	42	17348	2973820	13.5806	4.47892	60.8266	0.0714286	1	0.217305	0.974466	0.0173485	0.999849	0.00123918
Gm12153	1	2	30	79	0	0	0	0	0	1	0	0	0	0	0	0	0	0	0	0	1	0	0.5	3	81	17348	2973820	13.7035	4.43876	60.8266	0.0727023	0.998628	0.0819857	0.987612	0.0173485	0.999849	0.00126128
Cdyl2	5	5	8503	8503	0	0	0	0	5	0	0	0	0	0	0	0	0	0	0	0	0	0	0.03125	352	754	17348	2973820	2.14172	1.15932	2.48294	0.0221746	1	0.448541	0.720175	0.0575903	0.981437	0.00127704
Pum1	2	6	39	662	1	0	0	0	0	1	0	0	0	0	0	1	0	0	1	2	0	0	0.75	93	3112	17348	2973820	11.5078	0.336	3.86663	0.0123639	0.999501	0.999712	0.000933979	0.10336	0.982184	0.00127793
Psme3	1	1	3	3	0	0	0	0	0	1	0	0	0	0	0	0	0	0	0	0	0	0	0.5	4	72	17348	2973820	17.5854	2.61529	45.9909	0.0555556	1	0.342968	0.933004	0.0230642	0.999732	0.00128135
Tyms	1	1	68	68	1	0	0	0	0	0	0	0	0	0	0	0	0	0	0	0	0	0	1	6	161	17348	2973820	26.4098	1.17047	30.9119	0.0372671	1	0.609072	0.75811	0.034396	0.999402	0.00128184
Slc35c2	2	2	139	139	0	0	0	0	0	1	1	0	0	0	0	0	0	0	0	0	0	0	0.5	18	36	17348	2973820	1.99448	9.97183	19.8886	0.25	1	0.0191937	0.99868	0.00514156	0.999822	0.00128539
Gm12146	1	1	111	111	0	0	0	0	0	1	0	0	0	0	0	0	0	0	0	0	0	0	0.5	2	18	17348	2973820	8.61905	10.4178	89.7917	0.111111	1	0.0996797	0.994858	0.0115994	0.999932	0.00128882
Phf16	1	1	9	9	0	0	0	0	0	1	0	0	0	0	0	0	0	0	0	0	0	0	0.5	8	279	17348	2973820	34.4568	0.675609	23.2793	0.0286738	1	0.803608	0.516063	0.0455964	0.998944	0.00130742
Rnf38	2	2	29	29	0	0	0	0	1	1	0	0	0	0	0	0	0	0	0	0	0	0	0.25	48	239	17348	2973820	4.97089	1.50558	7.48406	0.0403354	1	0.406177	0.834898	0.032598	0.99703	0.00131485
Tgfb2	1	2	1	65	0	0	0	0	1	0	0	0	0	0	0	0	0	0	0	0	0	1	0.5	10	851	17348	2973820	44.14	0.422962	18.6696	0.0233637	0.999862	0.958374	0.127649	0.0566669	0.998363	0.00132395
Gsc2	1	1	1	1	0	0	0	0	0	1	0	0	0	0	0	0	0	0	0	0	0	0	0.5	5	108	17348	2973820	21.1961	1.74433	36.9731	0.0462963	1	0.467428	0.868118	0.0287466	0.999583	0.00133086
Fam69c	1	1	49	49	0	0	0	0	0	1	0	0	0	0	0	0	0	0	0	0	0	0	0.5	4	69	17348	2973820	16.8537	2.72884	45.9909	0.057971	1	0.331368	0.937774	0.0230642	0.999732	0.00133705
Pex5	1	2	8	11	0	0	0	0	0	1	0	0	0	0	0	1	0	0	0	0	0	0	0.75	4	134	17348	2973820	17.1324	2.68444	45.9909	0.0588104	0.999109	0.184643	0.955176	0.0230642	0.999732	0.00135641
Scin	1	2	30	32	0	0	0	0	0	1	0	0	0	0	0	0	0	0	0	1	0	0	0.5	1	8	17348	2973820	3.85714	44.4424	171.421	0.234375	0.984375	0.00105563	0.999984	0.00581659	0.999983	0.00136326
Abhd3	1	1	97	97	0	0	0	0	0	1	0	0	0	0	0	0	0	0	0	0	0	0	0.5	2	17	17348	2973820	8.14286	11.0271	89.7917	0.117647	1	0.0944122	0.995396	0.0115994	0.999932	0.00136463
Stap2	1	1	1	1	0	0	0	0	0	1	0	0	0	0	0	0	0	0	0	0	0	0	0.5	3	38	17348	2973820	12.2903	4.94915	60.8266	0.0789474	1	0.198826	0.978777	0.0173485	0.999849	0.00136962
Sorcs3	2	11	28	470	0	0	0	0	0	2	0	0	0	0	0	2	0	0	0	0	4	3	0.6875	15	126	17348	2973820	1.57992	15.0894	23.8399	0.383316	0.865786	4.31615e-10	1	0.00361208	0.999895	0.00138457
Kcnk2	1	2	41	56	0	0	0	0	0	1	0	0	0	0	0	0	0	0	0	0	0	1	0.5	4	128	17348	2973820	16.3659	2.81017	45.9909	0.0615234	0.999023	0.172187	0.959936	0.0230642	0.999732	0.00141899
Rpa1	1	1	1	1	0	0	0	0	0	1	0	0	0	0	0	0	0	0	0	0	0	0	0.5	7	196	17348	2973820	27.6197	0.961563	26.5581	0.0357143	1	0.681272	0.683179	0.0400126	0.999189	0.00142902
Lrrc47	1	1	48	48	0	0	0	0	1	0	0	0	0	0	0	0	0	0	0	0	0	0	0.5	2	16	17348	2973820	7.66667	11.712	89.7917	0.125	1	0.0891139	0.995906	0.0115994	0.999932	0.00144992
AB099516	1	1	1	1	0	0	0	0	1	0	0	0	0	0	0	0	0	0	0	0	0	0	0.5	1	4	17348	2973820	3.72727	45.9909	171.421	0.25	1	0.0230642	0.999732	0.00581659	0.999983	0.00145415
Asz1	1	1	171	171	0	0	0	0	0	1	0	0	0	0	0	0	0	0	0	0	0	0	0.5	1	4	17348	2973820	3.72727	45.9909	171.421	0.25	1	0.0230642	0.999732	0.00581659	0.999983	0.00145415
Cd200r1	1	1	1	1	0	0	0	0	1	0	0	0	0	0	0	0	0	0	0	0	0	0	0.5	1	4	17348	2973820	3.72727	45.9909	171.421	0.25	1	0.0230642	0.999732	0.00581659	0.999983	0.00145415
Npl	3	5	17140	17200	0	0	0	0	0	3	0	0	0	0	0	0	0	0	1	0	1	0	0.125	145	964	17348	2973820	4.03874	0.906799	3.66233	0.0268147	0.997749	0.661448	0.50785	0.0542382	0.989051	0.00145438
Frmd6	1	1	76	76	0	0	0	0	0	1	0	0	0	0	0	0	0	0	0	0	0	0	0.5	12	554	17348	2973820	45.7934	0.340304	15.5837	0.0216606	1	0.960526	0.167072	0.067609	0.997661	0.00146445
Dync1i1	2	4	43	61	0	0	0	0	0	2	0	0	0	0	0	0	0	0	1	1	0	0	0.25	33	244	17348	2973820	3.77725	2.87925	10.8756	0.0909617	0.991108	0.0563911	0.984808	0.0163141	0.99897	0.00148396
Chchd6	2	2	150	150	0	0	0	0	0	2	0	0	0	0	0	0	0	0	0	0	0	0	0.25	23	54	17348	2973820	2.34199	6.65403	15.5837	0.181413	1	0.0403292	0.995879	0.00823467	0.999636	0.00149388
Pcgf6	1	1	1	1	0	0	0	0	0	1	0	0	0	0	0	0	0	0	0	0	0	0	0.5	5	96	17348	2973820	18.8431	1.96215	36.9731	0.0520833	1	0.428809	0.891081	0.0287466	0.999583	0.00149722
Kcnb2	3	5	17	112	0	0	0	0	3	0	0	0	0	0	1	0	0	0	0	0	0	1	0.3125	52	116	17348	2973820	1.35452	7.5301	10.1997	0.403707	0.870501	0.000675682	0.999925	0.00371159	0.999723	0.00149839
Gm16278	1	2	1	315	0	0	0	0	1	0	0	0	0	0	0	0	0	0	1	0	0	0	0.5	11	903	17348	2973820	42.6173	0.398608	16.9876	0.0242148	0.999852	0.967705	0.103805	0.0621539	0.998027	0.00150504
Fgf14	3	3	84	84	0	0	0	0	2	1	0	0	0	0	0	0	0	0	0	0	0	0	0.125	83	171	17348	2973820	2.05897	3.10581	6.39475	0.114353	1	0.0798444	0.981166	0.0132156	0.998441	0.00151124
Gm17721	1	4	400	552	0	0	0	0	1	0	0	0	0	0	0	0	0	0	0	0	1	2	0.5	7	730	17348	2973820	27.5888	0.962641	26.5581	0.037808	0.999455	0.615368	0.578463	0.0400126	0.999189	0.0015128
Cdh2	3	4	79	81	0	0	0	0	0	3	0	0	0	0	0	1	0	0	0	0	0	0	0.3125	87	270	17348	2973820	2.34468	2.60209	6.10107	0.101481	0.98922	0.0754057	0.977673	0.0149626	0.998152	0.00151842
Matn3	1	2	13	15	0	1	0	0	0	0	0	0	0	0	0	0	0	0	0	0	0	1	1	4	119	17348	2973820	15.216	3.02253	45.9909	0.066097	0.99887	0.153788	0.966564	0.0230642	0.999732	0.00152447
Cldn15	1	2	1	2	0	0	0	0	1	0	0	0	0	0	0	0	0	0	0	1	0	0	0.5	8	474	17348	2973820	30.659	0.759298	23.2793	0.0334704	0.999715	0.762939	0.477796	0.0455964	0.998944	0.00152613
Peli3	1	1	97	97	0	0	0	0	1	0	0	0	0	0	0	0	0	0	0	0	0	0	0.5	5	93	17348	2973820	18.2549	2.02538	36.9731	0.0537634	1	0.418725	0.89664	0.0287466	0.999583	0.00154551
Kif26b	3	4	130	136	0	1	0	0	0	2	0	0	0	0	1	0	0	0	0	0	0	0	0.5	76	204	17348	2973820	2.02785	3.44353	6.98296	0.149038	0.980737	0.0329069	0.992513	0.0104538	0.998868	0.00155801
Kcnj12	1	2	100	103	0	0	0	0	1	0	0	0	0	0	0	0	0	0	0	1	0	0	0.5	8	463	17348	2973820	29.9477	0.777333	23.2793	0.0342587	0.999701	0.751535	0.49338	0.0455964	0.998944	0.00156207
Nbea	2	3	39	115	0	0	0	0	1	1	0	0	0	0	0	0	0	0	1	0	0	0	0.25	24	90	17348	2973820	2.53259	5.89793	14.9371	0.175407	0.981037	0.0163543	0.997913	0.00893189	0.999588	0.00156672
0610037P05Rik	1	1	65	65	0	0	0	0	1	0	0	0	0	0	0	0	0	0	0	0	0	0	0.5	4	57	17348	2973820	13.9268	3.30232	45.9909	0.0701754	1	0.282883	0.955572	0.0230642	0.999732	0.00161854
5330426P16Rik	1	3	1	6	0	0	0	0	0	1	0	0	0	0	0	0	0	0	0	0	2	0	0.5	3	93	17348	2973820	10.6566	5.70788	60.8266	0.093686	0.996945	0.0178161	0.997652	0.0173485	0.999849	0.00162531
4930588N13Rik	1	1	21	21	0	0	0	0	0	1	0	0	0	0	0	0	0	0	0	0	0	0	0.5	3	32	17348	2973820	10.3548	5.87422	60.8266	0.09375	1	0.170287	0.984601	0.0173485	0.999849	0.00162642
Exoc5	1	2	81	255	0	0	0	0	0	1	0	0	0	0	1	0	0	0	0	0	0	0	0.75	3	62	17348	2973820	10.4931	5.79683	60.8266	0.0944329	0.997659	0.0515815	0.993974	0.0173485	0.999849	0.00163827
Serpini1	1	2	4	69	0	0	0	0	1	0	0	0	0	0	0	0	0	0	0	1	0	0	0.5	11	827	17348	2973820	39.0309	0.435235	16.9876	0.0264253	0.999823	0.953241	0.140209	0.0621539	0.998027	0.00164244
Rnf2	1	4	72	148	0	0	0	0	1	0	0	0	0	0	0	0	0	0	2	1	0	0	0.5	8	874	17348	2973820	28.9524	0.804055	23.2793	0.0361136	0.999503	0.748577	0.423348	0.0455964	0.998944	0.00164665
Lgi2	1	4	46	51	0	0	0	0	0	1	0	0	0	0	0	0	0	0	0	1	1	1	0.5	2	53	17348	2973820	6.78397	13.2359	89.7917	0.142612	0.99188	0.00029761	0.999982	0.0115994	0.999932	0.00165421
Egfem1	2	4	23698	23849	0	0	0	0	0	2	0	0	0	0	1	0	0	0	0	0	0	1	0.5	21	88	17348	2973820	2.1386	7.97757	17.0608	0.242695	0.95537	0.00192557	0.999806	0.00691783	0.99972	0.00167892
Myoz2	1	2	45	48	1	0	0	0	0	0	0	0	0	0	0	0	0	0	1	0	0	0	1	3	59	17348	2973820	9.98618	6.09108	60.8266	0.0991095	0.997415	0.0472421	0.994739	0.0173485	0.999849	0.0017194
Gbe1	3	8	6	39	0	0	0	0	2	1	0	0	0	0	1	0	0	0	2	0	2	0	0.3125	51	161	17348	2973820	1.20657	8.61891	10.3993	0.49061	0.774396	6.53775e-06	0.999999	0.00351666	0.999742	0.00172531
Pkib	1	1	1	1	0	0	0	0	0	1	0	0	0	0	0	0	0	0	0	0	0	0	0.5	5	83	17348	2973820	16.2941	2.2691	36.9731	0.060241	1	0.383806	0.914555	0.0287466	0.999583	0.00173172
Hdac9	2	6	7179	7440	0	0	0	1	0	1	0	0	0	0	0	2	0	0	0	1	0	1	0.875	14	49	17348	2973820	1.19881	21.2966	25.5307	0.548445	0.7703	5.92901e-07	1	0.0031587	0.999915	0.00173237
Sp7	1	1	25	25	0	0	0	0	1	0	0	0	0	0	0	0	0	0	0	0	0	0	0.5	6	119	17348	2973820	19.5246	1.58323	30.9119	0.0504202	1	0.500531	0.846212	0.034396	0.999402	0.00173425
Prkca	4	5	62	71	0	0	0	0	0	4	0	0	0	0	0	1	0	0	0	0	0	0	0.1875	135	264	17348	2973820	1.57154	3.31028	5.20225	0.202027	0.965034	0.0205196	0.994954	0.00860812	0.998682	0.00173907
7530420F21Rik	1	2	1	2	0	0	0	0	0	1	0	0	0	0	0	0	0	0	0	0	1	0	0.5	5	161	17348	2973820	16.5462	2.23453	36.9731	0.0611473	0.999036	0.24189	0.930539	0.0287466	0.999583	0.00175778
4732491K20Rik	1	1	28	28	0	0	0	0	0	0	0	1	0	0	0	0	0	0	0	0	0	0	1	4	52	17348	2973820	12.7073	3.61924	45.9909	0.0769231	1	0.261658	0.962319	0.0230642	0.999732	0.00177417
Acvr1c	1	2	46	80	0	0	0	0	0	1	0	0	0	0	0	0	0	0	1	0	0	0	0.5	1	6	17348	2973820	2.90476	59.0136	171.421	0.305556	0.972222	0.00059841	0.999993	0.00581659	0.999983	0.00177729
Aldh4a1	1	1	1	1	0	0	0	0	1	0	0	0	0	0	0	0	0	0	0	0	0	0	0.5	2	13	17348	2973820	6.2381	14.3941	89.7917	0.153846	1	0.0730324	0.997266	0.0115994	0.999932	0.00178452
Gdpd1	1	1	1	1	0	0	0	0	0	1	0	0	0	0	0	0	0	0	0	0	0	0	0.5	3	29	17348	2973820	9.3871	6.47981	60.8266	0.103448	1	0.155638	0.987207	0.0173485	0.999849	0.00179467
Ghr	2	4	41	126	0	0	0	0	0	2	0	0	0	0	0	2	0	0	0	0	0	0	0.6875	13	27	17348	2973820	1.05958	25.9345	27.4796	0.659221	0.714751	2.26082e-05	0.999999	0.00273411	0.999931	0.00180238
Gm14243	1	1	2	2	0	0	0	0	1	0	0	0	0	0	0	0	0	0	0	0	0	0	0.5	8	202	17348	2973820	24.9506	0.933016	23.2793	0.039604	1	0.692236	0.670452	0.0455964	0.998944	0.0018058
Dlgap2	4	7	30356	30653	1	0	0	0	2	1	0	0	0	0	0	3	0	0	0	0	0	0	0.65625	104	204	17348	2973820	1.13219	5.96318	6.75143	0.521438	0.75704	0.00023873	0.999965	0.00349121	0.999585	0.00182045
Fam124b	1	1	68	68	0	0	0	0	1	0	0	0	0	0	0	0	0	0	0	0	0	0	0.5	3	28	17348	2973820	9.06452	6.71041	60.8266	0.107143	1	0.150698	0.988028	0.0173485	0.999849	0.00185877
Pik3r5	1	1	26	26	0	0	0	0	1	0	0	0	0	0	0	0	0	0	0	0	0	0	0.5	3	28	17348	2973820	9.06452	6.71041	60.8266	0.107143	1	0.150698	0.988028	0.0173485	0.999849	0.00185877
Taf1c	1	1	32	32	0	0	0	0	1	0	0	0	0	0	0	0	0	0	0	0	0	0	0.5	3	28	17348	2973820	9.06452	6.71041	60.8266	0.107143	1	0.150698	0.988028	0.0173485	0.999849	0.00185877
Gm7782	1	2	1	2	0	0	0	0	0	1	0	0	0	0	0	0	0	0	0	0	0	1	0.5	5	152	17348	2973820	15.6218	2.36675	36.9731	0.0647074	0.998918	0.222655	0.939319	0.0287466	0.999583	0.00186012
St8sia2	1	2	46	47	0	0	0	0	1	0	0	0	0	0	0	0	0	0	0	0	1	0	0.5	5	152	17348	2973820	15.6218	2.36675	36.9731	0.0647074	0.998918	0.222655	0.939319	0.0287466	0.999583	0.00186012
Dnajc8	1	1	9	9	0	0	0	0	1	0	0	0	0	0	0	0	0	0	0	0	0	0	0.5	14	587	17348	2973820	41.6383	0.321176	13.3732	0.0238501	1	0.967439	0.144081	0.0784242	0.996841	0.00187043
Crnn	1	2	1	29	0	0	0	0	1	0	0	0	0	0	0	0	0	0	0	0	0	1	0.5	3	54	17348	2973820	9.14132	6.65403	60.8266	0.108025	0.996914	0.0403292	0.995879	0.0173485	0.999849	0.00187407
Agtr1b	1	3	13	65	0	0	0	0	1	0	0	0	0	0	0	0	0	0	1	1	0	0	0.5	2	35	17348	2973820	5.93088	15.1397	89.7917	0.161819	0.990577	0.00121796	0.999938	0.0115994	0.999932	0.001877
Pcgf3	2	3	3	152	0	0	0	0	1	1	0	0	0	0	0	0	0	0	0	1	0	0	0.25	18	44	17348	2973820	1.65051	12.05	19.8886	0.365139	0.931536	0.00232749	0.999853	0.00514156	0.999822	0.00187738
Loh12cr1	2	2	9	9	0	0	0	0	1	1	0	0	0	0	0	0	0	0	0	0	0	0	0.25	23	48	17348	2973820	2.08225	7.48406	15.5837	0.229601	1	0.032598	0.99703	0.00823467	0.999636	0.00189069
Spag16	2	3	150	227	0	0	0	0	1	1	0	0	0	0	0	1	0	0	0	0	0	0	0.5	27	103	17348	2973820	2.57719	5.15425	13.2835	0.17012	0.981987	0.0231977	0.996626	0.0111749	0.999421	0.00190107
Ktn1	1	8	177	653	0	0	0	0	0	1	0	0	0	0	0	1	0	0	0	4	1	1	0.75	8	1492	17348	2973820	25.0162	0.930572	23.2793	0.042099	0.999212	0.640333	0.49526	0.0455964	0.998944	0.00191956
Fry	4	7	114	131	0	1	0	0	2	1	0	0	0	0	2	1	0	0	0	0	0	0	0.65625	122	295	17348	2973820	1.39566	4.12432	5.75613	0.316462	0.890025	0.00200516	0.999581	0.00609052	0.999155	0.00192742
Wdr45l	1	1	2	2	0	0	0	0	0	1	0	0	0	0	0	0	0	0	0	0	0	0	0.5	3	27	17348	2973820	8.74194	6.95803	60.8266	0.111111	1	0.145729	0.988825	0.0173485	0.999849	0.00192761
Gm12066	1	1	28	28	0	0	0	0	0	0	1	0	0	0	0	0	0	0	0	0	0	0	1	6	107	17348	2973820	17.5574	1.76062	30.9119	0.0560748	1	0.464312	0.870072	0.034396	0.999402	0.00192875
Sdcbp	1	1	1	1	0	0	0	0	0	1	0	0	0	0	0	0	0	0	0	0	0	0	0.5	2	12	17348	2973820	5.7619	15.5837	89.7917	0.166667	1	0.067609	0.997661	0.0115994	0.999932	0.00193324
1700023A16Rik	1	1	124	124	0	0	0	0	1	0	0	0	0	0	0	0	0	0	0	0	0	0	0.5	1	3	17348	2973820	2.81818	60.8266	171.421	0.333333	1	0.0173485	0.999849	0.00581659	0.999983	0.00193886
Zdhhc14	2	3	59	1365	0	0	0	0	1	1	0	0	0	0	0	1	0	0	0	0	0	0	0.5	39	214	17348	2973820	3.70935	2.48203	9.20673	0.087532	0.993947	0.131165	0.961887	0.0222695	0.998344	0.00194929
4932435O22Rik	1	3	1	172	0	0	0	0	0	0	0	1	0	0	0	0	0	0	1	1	0	0	1	8	553	17348	2973820	24.2298	0.960773	23.2793	0.0427748	0.999378	0.625513	0.596739	0.0455964	0.998944	0.00195038
Eftud1	2	2	1215	1215	0	0	0	0	0	2	0	0	0	0	0	0	0	0	0	0	0	0	0.25	109	902	17348	2973820	8.26856	0.39905	3.29957	0.0146029	1	0.967546	0.104223	0.133843	0.973197	0.0019545
Atp11c	2	4	2	61	0	1	0	0	0	1	0	0	0	0	1	0	0	0	0	0	0	1	0.75	39	294	17348	2973820	3.8526	2.38975	9.20673	0.0878358	0.991592	0.0954472	0.969425	0.0222695	0.998344	0.00195606
Nufip1	1	6	35	52380	0	0	0	0	0	1	0	0	0	0	0	0	0	0	2	2	0	1	0.5	8	1092	17348	2973820	24.3131	0.957481	23.2793	0.0431588	0.999211	0.611859	0.547038	0.0455964	0.998944	0.00196789
Supv3l1	1	1	84	84	0	0	0	0	0	1	0	0	0	0	0	0	0	0	0	0	0	0	0.5	9	233	17348	2973820	25.6154	0.808934	20.7212	0.0386266	1	0.743153	0.605986	0.0511478	0.998669	0.00197567
Styxl1	1	1	7	7	0	0	0	0	1	0	0	0	0	0	0	0	0	0	0	0	0	0	0.5	7	140	17348	2973820	19.7324	1.34591	26.5581	0.05	1	0.558121	0.802778	0.0400126	0.999189	0.00200063
Fam70a	1	1	13	13	0	0	0	0	0	1	0	0	0	0	0	0	0	0	0	0	0	0	0.5	4	46	17348	2973820	11.2439	4.09029	45.9909	0.0869565	1	0.235357	0.969834	0.0230642	0.999732	0.00200558
Usp38	1	2	36	47	0	0	0	0	0	1	0	0	0	0	0	0	0	0	1	0	0	0	0.5	5	139	17348	2973820	14.2866	2.58794	36.9731	0.0706485	0.998706	0.195118	0.951006	0.0287466	0.999583	0.0020309
Rnf144b	2	3	145	148	0	0	0	0	2	0	0	0	0	0	0	0	0	0	0	0	1	0	0.25	75	746	17348	2973820	6.72999	0.712242	4.79338	0.0282902	0.998984	0.809095	0.367875	0.0718833	0.98991	0.00203359
Frmpd4	3	7	78	248	0	0	0	0	2	1	0	0	0	0	0	4	0	0	0	0	0	0	0.773437	48	106	17348	2973820	0.963105	11.4711	11.0479	0.689044	0.602271	3.99833e-06	1	0.00297002	0.999795	0.00204647
Il1rl2	2	3	169	236	0	0	0	0	0	2	0	0	0	0	0	0	0	0	0	0	0	1	0.25	16	32	17348	2973820	1.35063	16.5546	22.3592	0.5	0.875	0.00094302	0.999956	0.00409392	0.999874	0.00204696
Hfe	1	1	1	1	0	0	0	0	1	0	0	0	0	0	0	0	0	0	0	0	0	0	0.5	4	45	17348	2973820	11	4.18099	45.9909	0.0888889	1	0.230884	0.971021	0.0230642	0.999732	0.00205015
Ltn1	2	3	12	69	1	0	0	0	0	1	0	0	1	0	0	0	0	0	0	0	0	0	0.5	25	84	17348	2973820	2.26976	6.31871	14.342	0.213007	0.973638	0.0136408	0.998372	0.00965456	0.999536	0.00205649
Ext2	2	4	66	96	0	0	0	0	0	2	0	0	0	0	0	2	0	0	0	0	0	0	0.6875	14	29	17348	2973820	1.05708	24.152	25.5307	0.661203	0.712906	2.98108e-05	0.999999	0.0031587	0.999915	0.00208854
Cyp7b1	1	1	4	4	0	0	0	0	1	0	0	0	0	0	0	0	0	0	0	0	0	0	0.5	7	134	17348	2973820	18.8873	1.40613	26.5581	0.0522388	1	0.54238	0.815357	0.0400126	0.999189	0.00209021
Pdpn	3	3	77	77	0	0	0	0	2	1	0	0	0	0	0	0	0	0	0	0	0	0	0.125	178	618	17348	2973820	3.47052	0.859737	2.98374	0.0238943	1	0.698193	0.514109	0.0874885	0.978572	0.00209048
Stk16	1	1	64	64	1	0	0	0	0	0	0	0	0	0	0	0	0	0	0	0	0	0	1	12	386	17348	2973820	31.9091	0.488378	15.5837	0.0310881	1	0.894801	0.342111	0.067609	0.997661	0.00210184
Gm15173	1	2	13	75	0	0	0	0	0	0	0	1	0	0	0	0	0	0	0	0	1	0	1	2	21	17348	2973820	5.26304	17.0608	89.7917	0.181406	0.99093	0.00691783	0.99972	0.0115994	0.999932	0.0021042
Rapgef6	2	5	6	231	0	0	0	0	0	2	0	0	0	0	1	1	0	0	0	0	0	1	0.6875	15	42	17348	2973820	1.14803	20.7659	23.8399	0.585229	0.753637	5.99934e-06	1	0.00361208	0.999895	0.00211389
Rps6kc1	2	3	30	35	0	0	0	0	1	1	0	0	0	0	0	0	0	0	0	0	0	1	0.25	41	225	17348	2973820	3.71015	2.36074	8.75871	0.0875135	0.993949	0.145782	0.955648	0.0244252	0.998092	0.00213753
Gm4221	1	5	18	222	0	0	0	0	1	0	0	0	0	0	0	0	0	0	1	3	0	0	0.5	2	50	17348	2973820	5.14566	17.45	89.7917	0.184627	0.985242	1.38017e-05	0.999999	0.0115994	0.999932	0.00214156
Ccdc64b	1	1	31	31	0	0	0	0	1	0	0	0	0	0	0	0	0	0	0	0	0	0	0.5	4	43	17348	2973820	10.5122	4.375	45.9909	0.0930233	1	0.221857	0.973338	0.0230642	0.999732	0.00214551
Nek10	1	1	61	61	0	0	0	0	0	1	0	0	0	0	0	0	0	0	0	0	0	0	0.5	4	43	17348	2973820	10.5122	4.375	45.9909	0.0930233	1	0.221857	0.973338	0.0230642	0.999732	0.00214551
Shroom2	9	10	1674917	1674953	0	0	0	0	2	7	0	0	0	0	0	1	0	0	0	0	0	0	0.0107422	872	1541	17348	2973820	1.59215	1.12345	1.7887	0.0291917	0.996634	0.411213	0.707259	0.0738835	0.964933	0.00215678
Dcaf7	1	1	43	43	0	0	0	0	0	1	0	0	0	0	0	0	0	0	0	0	0	0	0.5	3	24	17348	2973820	7.77419	7.82417	60.8266	0.125	1	0.130647	0.991068	0.0173485	0.999849	0.00216856
Igsf9	1	1	5	5	0	1	0	0	0	0	0	0	0	0	0	0	0	0	0	0	0	0	1	7	129	17348	2973820	18.1831	1.46059	26.5581	0.0542636	1	0.528835	0.825746	0.0400126	0.999189	0.00217123
Zbtb8b	1	3	2	177	0	1	0	0	0	0	0	0	0	0	0	0	0	0	0	0	2	0	1	12	1108	17348	2973820	32.4956	0.479563	15.5837	0.0321404	0.999651	0.95582	0.114334	0.067609	0.997661	0.00217298
Ahr	1	3	34	180	0	0	0	0	0	1	0	0	0	0	0	0	0	0	1	1	0	0	0.5	4	123	17348	2973820	10.6538	4.31684	45.9909	0.0944227	0.996896	0.0363056	0.993736	0.0230642	0.999732	0.00217778
Efcab6	3	4	84	106	0	0	0	0	0	3	0	0	0	0	0	1	0	0	0	0	0	0	0.3125	66	133	17348	2973820	1.52249	5.28042	8.03939	0.306882	0.939359	0.00818314	0.998766	0.00714587	0.999326	0.00219294
Gm15964	1	3	1	5	0	0	0	0	0	0	0	1	0	0	0	0	0	0	0	0	1	1	1	3	68	17348	2973820	7.79501	7.80328	60.8266	0.1266	0.994333	0.00774867	0.999247	0.0173485	0.999849	0.00219632
Diras1	1	1	2	2	0	0	0	0	1	0	0	0	0	0	0	0	0	0	0	0	0	0	0.5	4	42	17348	2973820	10.2683	4.47892	45.9909	0.0952381	1	0.217305	0.974466	0.0230642	0.999732	0.00219659
Rnf19b	1	1	4	4	0	0	0	0	0	1	0	0	0	0	0	0	0	0	0	0	0	0	0.5	7	127	17348	2973820	17.9014	1.48358	26.5581	0.0551181	1	0.523306	0.829875	0.0400126	0.999189	0.00220542
Gm11493	2	2	169	169	0	0	0	0	0	0	0	2	0	0	0	0	0	0	0	0	0	0	1	59	270	17348	2973820	4.57022	1.33278	6.09108	0.0477503	1	0.466985	0.789787	0.0472421	0.994739	0.00225582
Exoc2	2	5	55	240	0	0	0	0	0	2	0	0	0	0	0	2	0	0	0	1	0	0	0.6875	21	91	17348	2973820	1.77781	9.59654	17.0608	0.326677	0.915719	0.000226271	0.99998	0.00691783	0.99972	0.0022599
Vps16	1	1	24	24	0	0	0	0	1	0	0	0	0	0	0	0	0	0	0	0	0	0	0.5	3	23	17348	2973820	7.45161	8.16288	60.8266	0.130435	1	0.125561	0.991765	0.0173485	0.999849	0.00226285
Cntn6	1	3	1	54	0	0	0	0	1	0	0	0	0	0	0	0	0	0	1	1	0	0	0.5	3	65	17348	2973820	7.45161	8.16288	60.8266	0.132169	0.993806	0.00685529	0.999363	0.0173485	0.999849	0.00229293
Bbs9	4	6	52	203	0	0	0	0	1	3	0	0	0	0	0	0	0	0	0	0	1	1	0.0625	145	344	17348	2973820	1.59394	3.03884	4.84372	0.210253	0.948207	0.0168021	0.995387	0.0109489	0.998204	0.00230204
Psg16	1	1	1	1	0	0	0	0	0	1	0	0	0	0	0	0	0	0	0	0	0	0	0.5	2	10	17348	2973820	4.80952	18.6696	89.7917	0.2	1	0.0566669	0.998363	0.0115994	0.999932	0.00231988
Tmem150c	1	1	25	25	0	0	0	0	1	0	0	0	0	0	0	0	0	0	0	0	0	0	0.5	2	10	17348	2973820	4.80952	18.6696	89.7917	0.2	1	0.0566669	0.998363	0.0115994	0.999932	0.00231988
Gm11766	2	3	45548	45635	0	0	0	0	1	0	1	0	0	0	0	0	0	0	1	0	0	0	0.5	53	357	17348	2973820	4.55568	1.48811	6.77934	0.0595764	0.996728	0.345666	0.841932	0.0389967	0.996087	0.00232328
St18	1	3	6	52	0	0	0	0	0	1	0	0	0	0	0	2	0	0	0	0	0	0	0.875	5	180	17348	2973820	12.5307	2.9506	36.9731	0.08104	0.997728	0.0897273	0.977793	0.0287466	0.999583	0.00232962
Gm11100	1	1	1	1	0	0	0	0	1	0	0	0	0	0	0	0	0	0	0	0	0	0	0.5	4	39	17348	2973820	9.53659	4.82257	45.9909	0.102564	1	0.203486	0.97773	0.0230642	0.999732	0.00236556
BC048594	1	1	67	67	0	0	0	0	1	0	0	0	0	0	0	0	0	0	0	0	0	0	0.5	3	22	17348	2973820	7.12903	8.53224	60.8266	0.136364	1	0.120445	0.992437	0.0173485	0.999849	0.00236571
Hs3st3a1	1	1	1	1	0	0	0	0	1	0	0	0	0	0	0	0	0	0	0	0	0	0	0.5	3	22	17348	2973820	7.12903	8.53224	60.8266	0.136364	1	0.120445	0.992437	0.0173485	0.999849	0.00236571
Myo1d	2	3	42	43	0	0	0	0	0	2	0	0	0	0	0	1	0	0	0	0	0	0	0.5	22	59	17348	2973820	1.81156	8.9916	16.2888	0.31343	0.948154	0.00526052	0.999555	0.00756321	0.99968	0.00237054
39872	3	6	179	273	0	0	0	0	3	0	0	0	0	0	1	0	0	0	2	0	0	0	0.3125	49	88	17348	2973820	0.911856	11.8691	10.8229	0.755895	0.544654	1.63931e-05	0.999999	0.00314595	0.999779	0.00237801
Cyb5	1	1	1	1	0	0	0	0	1	0	0	0	0	0	0	0	0	0	0	0	0	0	0.5	13	397	17348	2973820	30.313	0.474849	14.3941	0.0327456	1	0.901341	0.327177	0.0730324	0.997266	0.00239149
4933428G20Rik	1	1	4	4	0	0	0	0	1	0	0	0	0	0	0	0	0	0	0	0	0	0	0.5	13	396	17348	2973820	30.2366	0.476048	14.3941	0.0328283	1	0.900763	0.328513	0.0730324	0.997266	0.00239753
Rest	2	8	6	172856	0	0	0	0	0	2	0	0	0	0	0	0	1	0	3	2	0	0	0.25	61	1340	17348	2973820	5.68631	1.03612	5.8917	0.0483177	0.995556	0.521241	0.618081	0.0501196	0.994236	0.00242166
Col5a2	1	1	1	1	0	0	0	0	1	0	0	0	0	0	0	0	0	0	0	0	0	0	0.5	6	85	17348	2973820	13.9508	2.21578	30.9119	0.0705882	1	0.390954	0.911053	0.034396	0.999402	0.00242795
Gm14818	1	2	2	29	0	0	0	0	0	1	0	0	0	0	0	1	0	0	0	0	0	0	0.75	2	18	17348	2973820	4.51474	19.8886	89.7917	0.209877	0.987654	0.00514156	0.999822	0.0115994	0.999932	0.00243445
Gm11751	1	3	1	59	0	0	0	0	1	0	0	0	0	0	0	1	0	0	0	1	0	0	0.75	1	6	17348	2973820	1.96774	87.1153	171.421	0.421296	0.925926	6.96054e-06	1	0.00581659	0.999983	0.00245051
Slc22a27	1	3	63	184	0	0	0	0	0	1	0	0	0	0	0	0	0	0	2	0	0	0	0.5	1	6	17348	2973820	1.96774	87.1153	171.421	0.421296	0.925926	6.96054e-06	1	0.00581659	0.999983	0.00245051
Xpc	1	4	61	9789	0	0	0	0	0	1	0	0	0	0	0	0	0	0	1	2	0	0	0.5	10	894	17348	2973820	23.7505	0.786069	18.6696	0.0439976	0.99926	0.763938	0.403545	0.0566669	0.998363	0.00249321
Kctd8	1	4	23	28	0	0	0	0	1	0	0	0	0	0	0	0	0	0	0	0	1	2	0.5	2	34	17348	2973820	4.35656	20.6107	89.7917	0.215335	0.980831	5.50336e-05	0.999998	0.0115994	0.999932	0.00249776
Gm609	1	7	63	18893	0	0	0	0	1	0	0	0	0	0	1	0	0	0	0	0	3	2	0.75	6	556	17348	2973820	14.124	2.18861	30.9119	0.0731376	0.997641	0.0472956	0.981941	0.034396	0.999402	0.00251564
Arpc5l	1	1	1	1	0	0	0	0	0	0	0	1	0	0	0	0	0	0	0	0	0	0	1	6	82	17348	2973820	13.459	2.29674	30.9119	0.0731707	1	0.380201	0.91629	0.034396	0.999402	0.00251678
Gm14282	1	1	148	148	0	0	0	0	0	0	1	0	0	0	0	0	0	0	0	0	0	0	1	12	320	17348	2973820	26.4545	0.589074	15.5837	0.0375	1	0.845389	0.443261	0.067609	0.997661	0.00253534
2010106E10Rik	1	2	53	55	0	0	0	0	0	1	0	0	0	0	0	0	0	0	0	1	0	0	0.5	1	4	17348	2973820	1.95238	87.8007	171.421	0.4375	0.9375	0.000268031	0.999998	0.00581659	0.999983	0.00254476
Fbxl6	1	1	41	41	0	0	0	0	0	1	0	0	0	0	0	0	0	0	0	0	0	0	0.5	7	109	17348	2973820	15.3662	1.72835	26.5581	0.0642202	1	0.470526	0.866157	0.0400126	0.999189	0.00256962
Atp1a1	1	2	41	42	0	0	0	0	0	1	0	0	0	0	0	0	0	0	0	1	0	0	0.5	11	524	17348	2973820	24.7323	0.68686	16.9876	0.0415441	0.999559	0.809201	0.410567	0.0621539	0.998027	0.00258213
1110037F02Rik	2	2	189	189	0	0	0	0	0	2	0	0	0	0	0	0	0	0	0	0	0	0	0.25	41	126	17348	2973820	3.06813	2.85474	8.75871	0.105883	1	0.168067	0.961462	0.0244252	0.998092	0.00258621
Zfp449	1	1	1	1	0	0	0	0	0	1	0	0	0	0	0	0	0	0	0	0	0	0	0.5	4	35	17348	2973820	8.56098	5.37215	45.9909	0.114286	1	0.184681	0.981788	0.0230642	0.999732	0.00263592
Dhx8	1	1	3	3	0	0	0	0	0	1	0	0	0	0	0	0	0	0	0	0	0	0	0.5	17	603	17348	2973820	35.269	0.312656	11.0271	0.0281924	1	0.970341	0.134008	0.0944122	0.995396	0.00266171
Itgb2	1	1	22	22	0	0	0	0	0	1	0	0	0	0	0	0	0	0	0	0	0	0	0.5	7	105	17348	2973820	14.8028	1.79413	26.5581	0.0666667	1	0.458025	0.873959	0.0400126	0.999189	0.00266751
Tmprss11a	1	1	1	1	0	0	0	0	0	1	0	0	0	0	0	0	0	0	0	0	0	0	0.5	11	255	17348	2973820	22.982	0.739171	16.9876	0.0431373	1	0.774092	0.56199	0.0621539	0.998027	0.00268115
Thyn1	2	4	90	275	0	0	0	0	0	2	0	0	0	0	0	0	0	0	2	0	0	0	0.25	20	58	17348	2973820	1.48052	12.0968	17.9096	0.427836	0.878408	0.000417097	0.999972	0.00629888	0.999757	0.00269489
Cyp2w1	1	1	1	1	1	0	0	0	0	0	0	0	0	0	0	0	0	0	0	0	0	0	1	4	34	17348	2973820	8.31707	5.52969	45.9909	0.117647	1	0.179911	0.982748	0.0230642	0.999732	0.00271343
Gm16404	1	2	71	143	0	0	0	0	0	1	0	0	0	0	0	0	0	0	0	1	0	0	0.5	2	16	17348	2973820	4.01587	22.3592	89.7917	0.234375	0.984375	0.00409392	0.999874	0.0115994	0.999932	0.00271861
Akap9	3	4	130	202	0	0	0	0	1	2	0	0	0	0	0	1	0	0	0	0	0	0	0.3125	80	182	17348	2973820	1.71892	3.85955	6.63425	0.227722	0.962669	0.0230035	0.995305	0.0119862	0.998636	0.00272952
Ezh2	2	4	76	82	0	0	1	0	0	1	0	0	0	0	0	0	0	0	0	1	0	1	0.5	30	141	17348	2973820	2.40102	4.98104	11.9596	0.20071	0.967621	0.00996875	0.998409	0.0136385	0.999216	0.00273738
Hectd3	1	8	4	23218	0	0	0	0	1	0	0	0	0	0	0	0	4	2	0	0	0	1	0.5	2	60	17348	2973820	3.88654	23.1033	89.7917	0.237545	0.972787	4.08954e-09	1	0.0115994	0.999932	0.00275538
Tecrl	1	3	1	181	0	0	0	0	1	0	0	0	0	0	0	1	0	0	0	0	0	1	0.75	3	53	17348	2973820	6.07804	10.0076	60.8266	0.160381	0.990751	0.00391298	0.999702	0.0173485	0.999849	0.00278237
Entpd6	1	1	3	3	0	0	0	0	0	1	0	0	0	0	0	0	0	0	0	0	0	0	0.5	7	100	17348	2973820	14.0986	1.88374	26.5581	0.07	1	0.441984	0.88355	0.0400126	0.999189	0.00280088
Gm15680	1	5	145	401	0	0	0	0	1	0	0	0	0	0	1	0	0	0	0	1	1	1	0.75	2	37	17348	2973820	3.81046	23.5645	89.7917	0.242589	0.973814	3.26107e-06	1	0.0115994	0.999932	0.00281389
Gdf11	1	3	9	46	0	0	0	0	1	0	0	0	0	0	0	0	0	0	0	2	0	0	0.5	7	291	17348	2973820	14.5484	1.8255	26.5581	0.0704429	0.998292	0.242132	0.907183	0.0400126	0.999189	0.0028186
Gcn1l1	2	2	127	127	0	0	0	0	0	2	0	0	0	0	0	0	0	0	0	0	0	0	0.25	40	115	17348	2973820	2.87032	3.12757	8.97713	0.120983	1	0.14574	0.96931	0.023337	0.998221	0.00282338
Lrrc7	2	8	72	366	0	0	0	0	0	2	0	0	0	0	0	1	0	0	2	3	0	0	0.5	17	70	17348	2973820	1.06281	19.8075	21.0516	0.614869	0.69625	1.33302e-08	1	0.00460386	0.999849	0.00283077
Nmi	1	2	20	132	0	0	0	0	1	0	0	0	0	0	0	0	0	0	0	1	0	0	0.5	7	193	17348	2973820	14.2461	1.86423	26.5581	0.0712234	0.998685	0.310436	0.895156	0.0400126	0.999189	0.00284983
Rundc1	1	1	1	1	0	0	0	0	1	0	0	0	0	0	0	0	0	0	0	0	0	0	0.5	5	50	17348	2973820	9.82353	3.76372	36.9731	0.1	1	0.252993	0.964896	0.0287466	0.999583	0.00287466
Eprs	1	1	66	66	0	0	0	0	0	1	0	0	0	0	0	0	0	0	0	0	0	0	0.5	4	32	17348	2973820	7.82927	5.87422	45.9909	0.125	1	0.170287	0.984601	0.0230642	0.999732	0.00288302
Kcng1	1	1	10	10	1	0	0	0	0	0	0	0	0	0	0	0	0	0	0	0	0	0	1	4	32	17348	2973820	7.82927	5.87422	45.9909	0.125	1	0.170287	0.984601	0.0230642	0.999732	0.00288302
Alas2	1	2	9	55	0	0	0	0	1	0	0	0	0	0	0	0	1	0	0	0	0	0	0.5	2	15	17348	2973820	3.76644	23.8399	89.7917	0.248889	0.982222	0.00361208	0.999895	0.0115994	0.999932	0.00288696
Gm13558	1	2	55	89	0	0	0	0	0	1	0	0	0	0	0	0	0	0	0	1	0	0	0.5	2	15	17348	2973820	3.76644	23.8399	89.7917	0.248889	0.982222	0.00361208	0.999895	0.0115994	0.999932	0.00288696
Cenpe	1	1	104	104	0	1	0	0	0	0	0	0	0	0	0	0	0	0	0	0	0	0	1	3	18	17348	2973820	5.83871	10.4178	60.8266	0.166667	1	0.0996797	0.994858	0.0173485	0.999849	0.00289142
Bsph1	1	1	33	33	0	0	0	0	0	1	0	0	0	0	0	0	0	0	0	0	0	0	0.5	2	8	17348	2973820	3.85714	23.2793	89.7917	0.25	1	0.0455964	0.998944	0.0115994	0.999932	0.00289985
Psmd11	1	1	157	157	0	0	0	0	1	0	0	0	0	0	0	0	0	0	0	0	0	0	0.5	6	71	17348	2973820	11.6557	2.65208	30.9119	0.084507	1	0.339124	0.934607	0.034396	0.999402	0.0029067
4933409G03Rik	1	1	53	53	0	0	0	0	0	1	0	0	0	0	0	0	0	0	0	0	0	0	0.5	1	2	17348	2973820	1.90909	89.7917	171.421	0.5	1	0.0115994	0.999932	0.00581659	0.999983	0.00290829
Col4a4	1	1	6	6	0	0	0	0	0	1	0	0	0	0	0	0	0	0	0	0	0	0	0.5	1	2	17348	2973820	1.90909	89.7917	171.421	0.5	1	0.0115994	0.999932	0.00581659	0.999983	0.00290829
Gbp9	1	1	20	20	0	0	0	0	0	1	0	0	0	0	0	0	0	0	0	0	0	0	0.5	1	2	17348	2973820	1.90909	89.7917	171.421	0.5	1	0.0115994	0.999932	0.00581659	0.999983	0.00290829
Gm11143	1	1	2	2	0	0	0	0	1	0	0	0	0	0	0	0	0	0	0	0	0	0	0.5	1	2	17348	2973820	1.90909	89.7917	171.421	0.5	1	0.0115994	0.999932	0.00581659	0.999983	0.00290829
Gm8369	1	1	3	3	0	0	0	0	0	1	0	0	0	0	0	0	0	0	0	0	0	0	0.5	1	2	17348	2973820	1.90909	89.7917	171.421	0.5	1	0.0115994	0.999932	0.00581659	0.999983	0.00290829
Slc18a2	1	1	32	32	0	0	0	0	0	1	0	0	0	0	0	0	0	0	0	0	0	0	0.5	1	2	17348	2973820	1.90909	89.7917	171.421	0.5	1	0.0115994	0.999932	0.00581659	0.999983	0.00290829
Gm15658	1	1	5	5	0	0	0	0	0	1	0	0	0	0	0	0	0	0	0	0	0	0	0.5	7	96	17348	2973820	13.5352	1.96215	26.5581	0.0729167	1	0.428809	0.891081	0.0400126	0.999189	0.00291759
Cpne8	1	3	1	284	0	0	0	0	0	1	0	0	0	0	0	1	0	0	0	0	1	0	0.75	3	50	17348	2973820	5.73465	10.6069	60.8266	0.169416	0.989632	0.00332814	0.999761	0.0173485	0.999849	0.00293911
0610010O12Rik	2	2	33	33	0	0	0	0	1	1	0	0	0	0	0	0	0	0	0	0	0	0	0.25	69	317	17348	2973820	4.589	1.13524	5.2096	0.0473783	1	0.551667	0.717404	0.0622261	0.991939	0.00294817
Zwilch	1	1	15	15	0	0	0	0	0	1	0	0	0	0	0	0	0	0	0	0	0	0	0.5	17	541	17348	2973820	31.6433	0.34848	11.0271	0.0314233	1	0.957415	0.177007	0.0944122	0.995396	0.00296674
Cdcp1	1	1	1	1	0	0	0	0	1	0	0	0	0	0	0	0	0	0	0	0	0	0	0.5	4	31	17348	2973820	7.58537	6.0631	45.9909	0.129032	1	0.165433	0.985493	0.0230642	0.999732	0.00297602
Cep350	1	1	120	120	0	0	0	0	1	0	0	0	0	0	0	0	0	0	0	0	0	0	0.5	4	31	17348	2973820	7.58537	6.0631	45.9909	0.129032	1	0.165433	0.985493	0.0230642	0.999732	0.00297602
B230325K18Rik	1	1	35	35	0	1	0	0	0	0	0	0	0	0	0	0	0	0	0	0	0	0	1	8	122	17348	2973820	15.0741	1.54433	23.2793	0.0655738	1	0.509196	0.840121	0.0455964	0.998944	0.00298993
Btbd16	1	4	3	6608	0	0	0	0	0	1	0	0	0	0	0	0	0	0	0	0	3	0	0.5	6	266	17348	2973820	11.7037	2.6412	30.9119	0.0872185	0.997038	0.0722936	0.978889	0.034396	0.999402	0.00299997
Cox7b2	1	3	127	221	0	0	0	0	1	0	0	0	0	0	0	0	0	0	0	1	0	1	0.5	2	21	17348	2973820	3.56528	25.185	89.7917	0.259367	0.974517	0.000279552	0.999991	0.0115994	0.999932	0.0030085
Tas1r2	1	2	41	145	0	0	0	0	1	0	0	0	0	0	0	0	0	0	0	0	1	0	0.5	3	33	17348	2973820	5.59293	10.8756	60.8266	0.173554	0.991736	0.0163141	0.99897	0.0173485	0.999849	0.0030109
Dtnbp1	2	2	53	53	0	0	0	0	0	2	0	0	0	0	0	0	0	0	0	0	0	0	0.25	35	86	17348	2973820	2.45299	4.18099	10.2559	0.16563	1	0.090714	0.985486	0.0182117	0.998782	0.0030164
Heatr5b	1	1	19	19	0	0	0	0	0	1	0	0	0	0	0	0	0	0	0	0	0	0	0.5	3	17	17348	2973820	5.51613	11.0271	60.8266	0.176471	1	0.0944122	0.995396	0.0173485	0.999849	0.00306151
Nxf7	1	1	60	60	0	0	0	0	0	1	0	0	0	0	0	0	0	0	0	0	0	0	0.5	3	17	17348	2973820	5.51613	11.0271	60.8266	0.176471	1	0.0944122	0.995396	0.0173485	0.999849	0.00306151
Osbpl8	1	2	106	194	1	0	0	0	0	0	0	0	0	0	0	0	0	0	0	0	1	0	1	14	704	17348	2973820	26.157	0.511267	13.3732	0.0393773	0.999605	0.915968	0.222829	0.0784242	0.996841	0.00308813
Plg	1	1	1	1	0	0	0	0	0	1	0	0	0	0	0	0	0	0	0	0	0	0	0.5	5	46	17348	2973820	9.03922	4.09029	36.9731	0.108696	1	0.235357	0.969834	0.0287466	0.999583	0.00312464
Gm5567	1	3	49	212	0	0	0	0	1	0	0	0	0	0	0	0	0	0	0	1	0	1	0.5	8	340	17348	2973820	14.8988	1.56249	23.2793	0.0689404	0.998365	0.318834	0.860114	0.0455964	0.998944	0.00314343
Psmd12	1	1	17	17	1	0	0	0	0	0	0	0	0	0	0	0	0	0	0	0	0	0	1	8	115	17348	2973820	14.2099	1.63825	23.2793	0.0695652	1	0.488738	0.85426	0.0455964	0.998944	0.00317192
Med17	1	1	80	80	0	0	0	0	1	0	0	0	0	0	0	0	0	0	0	0	0	0	0.5	5	45	17348	2973820	8.84314	4.18099	36.9731	0.111111	1	0.230884	0.971021	0.0287466	0.999583	0.00319406
E230016M11Rik	1	2	2	215	0	0	0	0	0	1	0	0	0	0	0	0	0	0	1	0	0	0	0.5	15	777	17348	2973820	26.9571	0.463239	12.4876	0.0382374	0.999627	0.940536	0.169898	0.0837846	0.996388	0.00320371
Agpat6	1	2	69	71	0	0	1	0	0	0	0	0	0	0	0	0	0	0	0	0	1	0	1	16	881	17348	2973820	28.6664	0.408561	11.712	0.0359925	0.99967	0.964034	0.113357	0.0891139	0.995906	0.00320743
AI597479	1	1	55	55	0	0	0	0	0	1	0	0	0	0	0	0	0	0	0	0	0	0	0.5	5	44	17348	2973820	8.64706	4.27579	36.9731	0.113636	1	0.226384	0.972189	0.0287466	0.999583	0.00326665
Syt12	1	1	1	1	0	0	0	1	0	0	0	0	0	0	0	0	0	0	0	0	0	0	1	10	173	17348	2973820	17.1386	1.08933	18.6696	0.0578035	1	0.635503	0.732371	0.0566669	0.998363	0.00327555
Gm2115	1	3	57	210	0	0	0	0	1	0	0	0	0	0	0	0	0	0	0	1	0	1	0.5	2	19	17348	2973820	3.22734	27.8222	89.7917	0.283715	0.969092	0.000208854	0.999994	0.0115994	0.999932	0.00329092
A1cf	1	2	54	85	0	0	0	0	0	1	0	0	0	0	0	1	0	0	0	0	0	0	0.75	2	13	17348	2973820	3.26757	27.4796	89.7917	0.284024	0.976331	0.00273411	0.999931	0.0115994	0.999932	0.00329451
Naip1	1	2	124	237	0	0	0	0	1	0	0	0	0	0	0	0	0	0	0	0	0	1	0.5	2	13	17348	2973820	3.26757	27.4796	89.7917	0.284024	0.976331	0.00273411	0.999931	0.0115994	0.999932	0.00329451
Abcb9	1	1	30	30	0	0	0	0	0	0	0	1	0	0	0	0	0	0	0	0	0	0	1	6	61	17348	2973820	10.0164	3.08613	30.9119	0.0983607	1	0.299423	0.94988	0.034396	0.999402	0.00338321
A630055G03Rik	1	1	3	3	0	0	0	0	1	0	0	0	0	0	0	0	0	0	0	0	0	0	0.5	11	202	17348	2973820	18.2072	0.933016	16.9876	0.0544554	1	0.692236	0.670452	0.0621539	0.998027	0.00338462
Mtx2	1	1	1	1	0	0	0	0	0	1	0	0	0	0	0	0	0	0	0	0	0	0	0.5	4	27	17348	2973820	6.60976	6.95803	45.9909	0.148148	1	0.145729	0.988825	0.0230642	0.999732	0.00341692
Kcnq5	2	5	54	104	0	0	0	0	0	2	0	0	0	0	1	0	0	0	1	1	0	0	0.5	29	143	17348	2973820	2.02486	6.10933	12.3706	0.268458	0.939909	0.00169136	0.99977	0.0127933	0.999289	0.00343446
Pola1	2	2	58	58	0	0	0	0	1	1	0	0	0	0	0	0	0	0	0	0	0	0	0.25	80	385	17348	2973820	4.80774	0.934778	4.49417	0.0431776	1	0.656504	0.610422	0.0802729	0.988014	0.00346599
Snrnp25	1	1	1	1	0	0	0	0	1	0	0	0	0	0	0	0	0	0	0	0	0	0	0.5	3	15	17348	2973820	4.87097	12.4876	60.8266	0.2	1	0.0837846	0.996388	0.0173485	0.999849	0.0034697
Strc	1	1	40	40	1	0	0	0	0	0	0	0	0	0	0	0	0	0	0	0	0	0	1	3	15	17348	2973820	4.87097	12.4876	60.8266	0.2	1	0.0837846	0.996388	0.0173485	0.999849	0.0034697
Nup133	1	2	28	143	0	0	0	0	0	1	0	0	0	0	0	0	0	0	0	0	0	1	0.5	6	115	17348	2973820	9.88368	3.12757	30.9119	0.101626	0.997278	0.14574	0.96931	0.034396	0.999402	0.00349553
Smc1a	1	1	20	20	0	0	0	0	1	0	0	0	0	0	0	0	0	0	0	0	0	0	0.5	5	41	17348	2973820	8.05882	4.5879	36.9731	0.121951	1	0.212725	0.975575	0.0287466	0.999583	0.00350568
Wdr60	1	1	43	43	0	0	0	0	0	1	0	0	0	0	0	0	0	0	0	0	0	0	0.5	5	41	17348	2973820	8.05882	4.5879	36.9731	0.121951	1	0.212725	0.975575	0.0287466	0.999583	0.00350568
Rlim	2	3	4	20	0	0	0	0	0	2	0	0	0	0	0	0	0	0	1	0	0	0	0.25	52	274	17348	2973820	3.56393	1.93872	6.90946	0.0943799	0.993165	0.216223	0.921416	0.0376814	0.996288	0.00355637
Slc38a7	2	2	21	21	0	0	0	0	0	2	0	0	0	0	0	0	0	0	0	0	0	0	0.25	72	312	17348	2973820	4.32871	1.15342	4.99283	0.0532544	1	0.543122	0.725242	0.0669964	0.990958	0.00356785
Tmem163	2	2	110	110	0	0	0	0	0	2	0	0	0	0	0	0	0	0	0	0	0	0	0.25	35	79	17348	2973820	2.25356	4.55099	10.2559	0.196283	1	0.0785714	0.988408	0.0182117	0.998782	0.00357465
Abo	1	1	52	52	0	0	0	0	1	0	0	0	0	0	0	0	0	0	0	0	0	0	0.5	8	102	17348	2973820	12.6049	1.84684	23.2793	0.0784314	1	0.448457	0.879737	0.0455964	0.998944	0.00357619
Greb1l	2	4	73	114	0	0	0	0	1	1	0	0	0	0	1	0	0	0	1	0	0	0	0.5	27	95	17348	2973820	1.79741	7.39037	13.2835	0.32057	0.927745	0.00253281	0.999725	0.0111749	0.999421	0.00358234
Ptprb	2	3	69	185	0	0	0	0	0	2	0	0	0	0	0	0	0	0	1	0	0	0	0.25	32	102	17348	2973820	2.15466	5.20474	11.2144	0.233515	0.969122	0.0226243	0.99674	0.0153991	0.999057	0.00359592
Gm10629	1	3	1	118	0	0	0	0	1	0	0	0	0	0	0	0	0	0	0	0	1	1	0.5	6	166	17348	2973820	9.66208	3.1993	30.9119	0.104562	0.996175	0.0745718	0.982893	0.034396	0.999402	0.00359651
Pdcd2	1	2	2	36	1	0	0	0	0	0	0	0	0	0	0	1	0	0	0	0	0	0	1	4	48	17348	2973820	6.14518	7.48406	45.9909	0.159722	0.993056	0.032598	0.99703	0.0230642	0.999732	0.00368386
Tpd52l2	1	1	6	6	0	0	0	0	0	1	0	0	0	0	0	0	0	0	0	0	0	0	0.5	4	25	17348	2973820	6.12195	7.51245	45.9909	0.16	1	0.135704	0.990345	0.0230642	0.999732	0.00369027
Bmp6	2	4	40	119	0	0	0	0	2	0	0	0	0	0	2	0	0	0	0	0	0	0	0.6875	22	58	17348	2973820	1.34654	12.0968	16.2888	0.488769	0.843806	0.000417097	0.999972	0.00756321	0.99968	0.00369666
Nedd9	1	1	167	167	0	0	0	0	1	0	0	0	0	0	0	0	0	0	0	0	0	0	0.5	3	14	17348	2973820	4.54839	13.3732	60.8266	0.214286	1	0.0784242	0.996841	0.0173485	0.999849	0.00371754
Vtcn1	1	2	2	36	0	0	0	0	1	0	0	0	0	0	1	0	0	0	0	0	0	0	0.75	9	242	17348	2973820	13.9356	1.48692	20.7212	0.0729971	0.998617	0.412214	0.830663	0.0511478	0.998669	0.00373364
Gm11376	1	2	5	23	0	0	0	0	0	1	0	0	0	0	0	0	0	0	1	0	0	0	0.5	3	26	17348	2973820	4.41014	13.7925	60.8266	0.217456	0.986686	0.0104024	0.999481	0.0173485	0.999849	0.00377254
Gabrb3	2	3	79	752	0	0	0	0	0	2	0	0	0	0	0	0	0	0	0	0	0	1	0.25	48	226	17348	2973820	3.18429	2.3503	7.48406	0.116166	0.990419	0.147137	0.955054	0.032598	0.99703	0.00378678
Cys1	1	1	11	11	0	0	0	0	1	0	0	0	0	0	0	0	0	0	0	0	0	0	0.5	13	247	17348	2973820	18.8626	0.763102	14.3941	0.0526316	1	0.763298	0.577793	0.0730324	0.997266	0.00384381
Ubap1	1	1	118	118	0	0	0	0	1	0	0	0	0	0	0	0	0	0	0	0	0	0	0.5	21	628	17348	2973820	29.7678	0.300211	8.93661	0.0334395	1	0.974367	0.119559	0.115299	0.993082	0.00385554
C330013J21Rik	1	1	1	1	0	0	0	0	0	1	0	0	0	0	0	0	0	0	0	0	0	0	0.5	2	6	17348	2973820	2.90476	30.9119	89.7917	0.333333	1	0.034396	0.999402	0.0115994	0.999932	0.00386646
Gm17595	1	1	1	1	0	0	0	0	0	0	0	1	0	0	0	0	0	0	0	0	0	0	1	2	6	17348	2973820	2.90476	30.9119	89.7917	0.333333	1	0.034396	0.999402	0.0115994	0.999932	0.00386646
Fbxw10	2	2	9654	9654	0	1	0	0	0	1	0	0	0	0	0	0	0	0	0	0	0	0	0.5	61	219	17348	2973820	3.58592	1.64301	5.8917	0.0775839	1	0.365207	0.862256	0.0501196	0.994236	0.00388847
Cyp19a1	1	1	2	2	0	0	0	0	1	0	0	0	0	0	0	0	0	0	0	0	0	0	0.5	8	92	17348	2973820	11.3704	2.04737	23.2793	0.0869565	1	0.415324	0.898475	0.0455964	0.998944	0.0039649
Fbn1	2	2	28	28	1	0	0	0	0	1	0	0	0	0	0	0	0	0	0	0	0	0	0.5	32	63	17348	2973820	1.96573	5.70496	11.2144	0.257999	1	0.0530586	0.993704	0.0153991	0.999057	0.00397295
BC024479	1	2	93	198	0	0	0	0	1	0	0	0	0	0	0	0	0	0	0	1	0	0	0.5	17	799	17348	2973820	24.4781	0.450486	11.0271	0.0421005	0.999547	0.946487	0.156223	0.0944122	0.995396	0.0039748
Akap14	1	1	63	63	0	0	0	0	1	0	0	0	0	0	0	0	0	0	0	0	0	0	0.5	4	23	17348	2973820	5.63415	8.16288	45.9909	0.173913	1	0.125561	0.991765	0.0230642	0.999732	0.00401116
Muc19	1	1	31	31	0	1	0	0	0	0	0	0	0	0	0	0	0	0	0	0	0	0	1	4	23	17348	2973820	5.63415	8.16288	45.9909	0.173913	1	0.125561	0.991765	0.0230642	0.999732	0.00401116
Unc93b1	1	1	43	43	1	0	0	0	0	0	0	0	0	0	0	0	0	0	0	0	0	0	1	4	23	17348	2973820	5.63415	8.16288	45.9909	0.173913	1	0.125561	0.991765	0.0230642	0.999732	0.00401116
Klhl15	1	1	30	30	0	1	0	0	0	0	0	0	0	0	0	0	0	0	0	0	0	0	1	9	114	17348	2973820	12.5385	1.65261	20.7212	0.0789474	1	0.485747	0.856258	0.0511478	0.998669	0.00403799
Sntb2	3	3	30	30	0	0	0	0	2	1	0	0	0	0	0	0	0	0	0	0	0	0	0.125	186	534	17348	2973820	2.86996	0.994951	2.85547	0.0422586	1	0.602124	0.621455	0.0965848	0.975353	0.00408154
Enpp1	1	1	65	65	0	0	0	0	1	0	0	0	0	0	0	0	0	0	0	0	0	0	0.5	10	138	17348	2973820	13.6733	1.36541	18.6696	0.0724638	1	0.552935	0.806983	0.0566669	0.998363	0.0041063
E430018J23Rik	1	1	541	541	0	1	0	0	0	0	0	0	0	0	0	0	0	0	0	0	0	0	1	5	35	17348	2973820	6.88235	5.37215	36.9731	0.142857	1	0.184681	0.981788	0.0287466	0.999583	0.00410665
Gucy2e	1	1	23	23	0	0	0	0	1	0	0	0	0	0	0	0	0	0	0	0	0	0	0.5	6	50	17348	2973820	8.21311	3.76372	30.9119	0.12	1	0.252993	0.964896	0.034396	0.999402	0.00412752
Me1	2	3	839	972	0	0	0	0	1	1	0	0	0	0	0	1	0	0	0	0	0	0	0.5	32	94	17348	2973820	1.98583	5.64722	11.2144	0.268765	0.960548	0.018319	0.997561	0.0153991	0.999057	0.00413874
Itih5	1	3	26	153	0	0	0	0	0	1	0	0	0	0	1	1	0	0	0	0	0	0	0.875	8	256	17348	2973820	11.219	2.07498	23.2793	0.0908508	0.997131	0.189492	0.935192	0.0455964	0.998944	0.00414247
B930007M17Rik	2	8	4	133	0	0	0	0	0	2	0	0	0	0	0	1	0	0	0	0	4	1	0.5	27	170	17348	2973820	1.62731	8.16288	13.2835	0.370703	0.87951	9.64686e-06	0.999999	0.0111749	0.999421	0.00414257
9330104G04Rik	1	1	5	5	0	0	0	0	0	0	0	1	0	0	0	0	0	0	0	0	0	0	1	6	49	17348	2973820	8.04918	3.84038	30.9119	0.122449	1	0.248623	0.966158	0.034396	0.999402	0.00421176
Fhit	4	18	196	878	0	0	0	0	0	4	0	0	0	0	2	5	0	0	0	0	3	4	0.886719	111	273	17348	2973820	0.556818	11.3611	6.32605	0.971061	0.0850825	1.49426e-13	1	0.00438795	0.999445	0.00426097
Abcc9	1	3	19	135	0	0	0	0	0	1	0	0	0	0	0	0	1	0	0	1	0	0	0.5	8	244	17348	2973820	10.6933	2.17699	23.2793	0.095171	0.996846	0.172177	0.943609	0.0455964	0.998944	0.00433945
Sh3glb1	1	1	57	57	0	0	0	0	0	1	0	0	0	0	0	0	0	0	0	0	0	0	0.5	14	253	17348	2973820	17.9504	0.745012	13.3732	0.055336	1	0.77144	0.565919	0.0784242	0.996841	0.00433968
Samd3	1	4	1	255	0	0	0	0	0	1	0	0	0	0	0	1	0	0	0	2	0	0	0.75	2	18	17348	2973820	2.31243	38.8301	89.7917	0.375705	0.936443	4.65648e-06	1	0.0115994	0.999932	0.00435795
Zfy1	1	2	3	4	0	0	0	0	0	1	0	0	0	0	0	0	0	0	0	0	0	1	0.5	1	2	17348	2973820	1	171.421	171.421	0.75	0.75	6.75303e-05	1	0.00581659	0.999983	0.00436244
Azin1	1	6	30	220	1	0	0	0	0	0	0	0	0	0	0	0	0	0	0	2	2	1	1	9	610	17348	2973820	12.0899	1.71392	20.7212	0.0853229	0.996861	0.150192	0.930129	0.0511478	0.998669	0.00436408
AI480653	4	5	112	116	1	0	0	0	1	2	0	0	0	0	0	0	0	0	0	0	1	0	0.125	260	707	17348	2973820	2.18552	1.23638	2.70213	0.0645456	0.993274	0.395442	0.765425	0.0677514	0.980631	0.00437305
Nkx2-2as	2	2	32	32	0	0	0	0	1	0	0	1	0	0	0	0	0	0	0	0	0	0	0.5	32	60	17348	2973820	1.87227	5.98973	11.2144	0.284444	1	0.048673	0.994491	0.0153991	0.999057	0.00438018
Coq9	1	2	824	835	0	0	0	0	0	1	0	0	0	0	0	0	0	0	0	1	0	0	0.5	4	40	17348	2973820	5.12311	8.97713	45.9909	0.19	0.99	0.023337	0.998221	0.0230642	0.999732	0.0043822
9430076C15Rik	1	3	7	169	0	0	0	0	1	0	0	0	0	0	0	0	0	0	1	1	0	0	0.5	6	135	17348	2973820	7.8588	3.93341	30.9119	0.127495	0.99425	0.0456429	0.991392	0.034396	0.999402	0.00438532
Gm17484	1	1	34	34	0	0	0	0	1	0	0	0	0	0	0	0	0	0	0	0	0	0	0.5	4	21	17348	2973820	5.14634	8.93661	45.9909	0.190476	1	0.115299	0.993082	0.0230642	0.999732	0.00439318
Synrg	2	2	7152	7152	0	1	0	0	0	1	0	0	0	0	0	0	0	0	0	0	0	0	0.5	37	79	17348	2973820	2.13208	4.55099	9.70305	0.219356	1	0.0785714	0.988408	0.0201976	0.998573	0.00443046
BC067074	1	2	26	27	0	0	0	0	1	0	0	0	0	0	0	0	0	0	0	0	0	1	0.5	4	39	17348	2973820	4.99535	9.20673	45.9909	0.194609	0.989481	0.0222695	0.998344	0.0230642	0.999732	0.0044885
Aldh5a1	1	1	19	19	0	0	0	0	0	1	0	0	0	0	0	0	0	0	0	0	0	0	0.5	11	151	17348	2973820	13.6126	1.24793	16.9876	0.0728477	1	0.585587	0.779476	0.0621539	0.998027	0.00452777
Sumo2	1	2	7	42	0	0	0	0	0	1	0	0	0	0	0	0	0	1	0	0	0	0	0.5	9	198	17348	2973820	11.4029	1.81718	20.7212	0.088843	0.997934	0.32107	0.889092	0.0511478	0.998669	0.00454412
mt-Tp	1	2	2	57	0	0	0	0	0	0	0	1	0	0	0	0	0	1	0	0	0	0	1	2	9	17348	2973820	2.26984	39.5586	89.7917	0.395062	0.950617	0.00133086	0.999977	0.0115994	0.999932	0.00458248
Cd300c	1	1	29	29	0	1	0	0	0	0	0	0	0	0	0	0	0	0	0	0	0	0	1	4	20	17348	2973820	4.90244	9.38122	45.9909	0.2	1	0.110123	0.993701	0.0230642	0.999732	0.00461284
Pdzd8	1	1	18	18	0	0	0	0	0	1	0	0	0	0	0	0	0	0	0	0	0	0	0.5	4	20	17348	2973820	4.90244	9.38122	45.9909	0.2	1	0.110123	0.993701	0.0230642	0.999732	0.00461284
Rgsl1	1	1	14	14	0	0	0	0	0	1	0	0	0	0	0	0	0	0	0	0	0	0	0.5	4	20	17348	2973820	4.90244	9.38122	45.9909	0.2	1	0.110123	0.993701	0.0230642	0.999732	0.00461284
Samsn1	2	3	112	113	0	0	0	0	0	2	0	0	0	0	0	1	0	0	0	0	0	0	0.5	28	66	17348	2973820	1.5935	8.03939	12.8108	0.387233	0.923644	0.00714587	0.999326	0.011972	0.999357	0.00463595
Gm12101	1	2	6	339	0	0	0	0	0	0	0	1	0	0	0	0	1	0	0	0	0	0	1	15	528	17348	2973820	18.3195	0.681657	12.4876	0.0560111	0.999193	0.81253	0.405459	0.0837846	0.996388	0.00469287
Slc9a9	2	4	287	360	0	0	0	0	0	2	0	0	0	0	0	1	0	0	0	0	0	1	0.5	25	66	17348	2973820	1.34885	10.6327	14.342	0.487853	0.844365	0.000674049	0.999949	0.00965456	0.999536	0.00471001
Sox5	4	8	224	582	0	0	0	0	0	4	0	0	0	0	0	3	0	0	0	0	0	1	0.5	134	287	17348	2973820	1.08369	4.83632	5.24104	0.562246	0.70643	0.000350569	0.999936	0.00839387	0.998724	0.00471942
Pde6b	1	1	144	144	0	0	0	0	0	1	0	0	0	0	0	0	0	0	0	0	0	0	0.5	3	11	17348	2973820	3.58065	16.9876	60.8266	0.272727	1	0.0621539	0.998027	0.0173485	0.999849	0.0047314
Slc39a9	1	2	1	4	0	0	0	0	1	0	0	0	0	0	0	0	0	0	0	1	0	0	0.5	11	281	17348	2973820	13.2651	1.28062	16.9876	0.0767594	0.998468	0.487659	0.773176	0.0621539	0.998027	0.0047709
Gm17734	1	4	1	15	0	0	0	0	1	0	0	0	0	0	0	0	0	0	1	1	1	0	0.5	16	1168	17348	2973820	19.4654	0.601681	11.712	0.0536789	0.998895	0.908029	0.190629	0.0891139	0.995906	0.00478354
Dnajb1	1	1	32	32	0	0	0	0	1	0	0	0	0	0	0	0	0	0	0	0	0	0	0.5	9	96	17348	2973820	10.5604	1.96215	20.7212	0.09375	1	0.428809	0.891081	0.0511478	0.998669	0.00479511
Rab3c	1	1	3	3	0	0	0	0	1	0	0	0	0	0	0	0	0	0	0	0	0	0	0.5	9	96	17348	2973820	10.5604	1.96215	20.7212	0.09375	1	0.428809	0.891081	0.0511478	0.998669	0.00479511
Rgs17	1	8	1	186	0	0	0	0	0	1	0	0	0	0	0	0	0	0	2	5	0	0	0.5	4	138	17348	2973820	4.57422	10.0544	45.9909	0.209675	0.979059	2.14336e-06	1	0.0230642	0.999732	0.00483599
Col4a5	1	1	4	4	0	0	0	0	0	1	0	0	0	0	0	0	0	0	0	0	0	0	0.5	4	19	17348	2973820	4.65854	9.87239	45.9909	0.210526	1	0.104916	0.994293	0.0230642	0.999732	0.00485561
Stx7	1	1	84	84	0	0	0	0	0	1	0	0	0	0	0	0	0	0	0	0	0	0	0.5	4	19	17348	2973820	4.65854	9.87239	45.9909	0.210526	1	0.104916	0.994293	0.0230642	0.999732	0.00485561
St8sia6	3	6	53	58	0	0	0	0	0	3	0	0	0	0	0	0	0	0	1	1	0	1	0.125	86	252	17348	2973820	1.488	4.14782	6.17193	0.335383	0.891837	0.00404584	0.999176	0.0145143	0.998227	0.00486785
Zfp493	1	2	14162	18388	1	0	0	0	0	0	0	0	0	0	1	0	0	0	0	0	0	0	1	9	184	17348	2973820	10.5971	1.95537	20.7212	0.0954336	0.997608	0.291213	0.905724	0.0511478	0.998669	0.00488122
Ptplad1	1	1	48	48	0	0	0	0	0	1	0	0	0	0	0	0	0	0	0	0	0	0	0.5	6	42	17348	2973820	6.90164	4.47892	30.9119	0.142857	1	0.217305	0.974466	0.034396	0.999402	0.00491371
Mcm4	1	1	1	1	0	0	0	0	0	1	0	0	0	0	0	0	0	0	0	0	0	0	0.5	7	57	17348	2973820	8.04225	3.30232	26.5581	0.122807	1	0.282883	0.955572	0.0400126	0.999189	0.00491383
Tex13	1	1	114	114	0	0	0	0	0	1	0	0	0	0	0	0	0	0	0	0	0	0	0.5	7	57	17348	2973820	8.04225	3.30232	26.5581	0.122807	1	0.282883	0.955572	0.0400126	0.999189	0.00491383
Rnf166	1	2	61	176	0	0	0	0	1	0	0	0	0	0	0	0	0	0	0	0	0	1	0.5	7	110	17348	2973820	8.12274	3.2696	26.5581	0.123223	0.99595	0.13581	0.972569	0.0400126	0.999189	0.00493047
Nfxl1	1	1	76	76	0	0	0	0	0	1	0	0	0	0	0	0	0	0	0	0	0	0	0.5	5	29	17348	2973820	5.70588	6.47981	36.9731	0.172414	1	0.155638	0.987207	0.0287466	0.999583	0.00495632
Rcan1	2	2	35	35	0	0	0	0	2	0	0	0	0	0	0	0	0	0	0	0	0	0	0.25	82	336	17348	2973820	4.09379	1.07106	4.38469	0.0595592	1	0.583096	0.68748	0.0837097	0.987202	0.00498568
Vps8	2	3	72	141	0	0	0	0	1	1	0	0	0	0	0	1	0	0	0	0	0	0	0.5	75	465	17348	2973820	4.19531	1.14256	4.79338	0.0696519	0.995804	0.509474	0.711315	0.0718833	0.98991	0.00500681
Tm7sf4	1	3	9	156	0	0	0	0	0	1	0	0	0	0	0	0	0	0	0	1	1	0	0.5	4	51	17348	2973820	4.4225	10.3993	45.9909	0.217322	0.98251	0.00351666	0.999742	0.0230642	0.999732	0.00501236
Pigc	1	2	20	50	0	0	0	0	1	0	0	0	0	0	0	0	0	0	0	0	0	1	0.5	11	267	17348	2973820	12.6045	1.34775	16.9876	0.0806997	0.998303	0.461261	0.79427	0.0621539	0.998027	0.0050158
Disc1	2	5	2	2788	0	0	0	0	0	2	0	0	0	0	0	1	0	0	0	0	2	0	0.5	45	291	17348	2973820	2.65775	3.00324	7.98189	0.173398	0.971068	0.0294534	0.992056	0.028979	0.997521	0.0050249
F630206G17Rik	1	2	51	85	0	0	0	0	1	0	0	0	0	0	1	0	0	0	0	0	0	0	0.75	6	79	17348	2973820	6.79235	4.55099	30.9119	0.14613	0.994232	0.0785714	0.988408	0.034396	0.999402	0.00502629
Esrrg	2	5	9	158	0	0	0	0	1	1	0	0	0	0	1	0	0	0	0	0	1	1	0.5	25	77	17348	2973820	1.26482	11.3391	14.342	0.521884	0.802781	0.00010497	0.999992	0.00965456	0.999536	0.00503856
Crisp3	1	2	71	72	0	0	0	0	1	0	0	0	0	0	1	0	0	0	0	0	0	0	0.75	9	178	17348	2973820	10.2517	2.02124	20.7212	0.0985671	0.997444	0.278356	0.912511	0.0511478	0.998669	0.00504149
Cenpq	1	5	5	305	0	0	0	0	0	1	0	0	0	0	0	0	0	0	3	1	0	0	0.5	5	132	17348	2973820	5.5867	6.61805	36.9731	0.175579	0.986708	0.00119445	0.99985	0.0287466	0.999583	0.0050473
Glra1	1	2	49	74	0	0	0	0	1	0	0	0	0	0	1	0	0	0	0	0	0	0	0.75	7	106	17348	2973820	7.82763	3.39287	26.5581	0.127714	0.995639	0.127981	0.975035	0.0400126	0.999189	0.00511017
Brd9	1	1	50	50	0	0	0	0	0	1	0	0	0	0	0	0	0	0	0	0	0	0	0.5	5	28	17348	2973820	5.5098	6.71041	36.9731	0.178571	1	0.150698	0.988028	0.0287466	0.999583	0.00513331
Fcho2	1	1	9	9	0	0	0	0	0	1	0	0	0	0	0	0	0	0	0	0	0	0	0.5	12	158	17348	2973820	13.0661	1.19268	15.5837	0.0759494	1	0.602169	0.764532	0.067609	0.997661	0.00513486
Cd101	1	1	22	22	0	1	0	0	0	0	0	0	0	0	0	0	0	0	0	0	0	0	1	9	89	17348	2973820	9.79121	2.1163	20.7212	0.101124	1	0.405001	0.903924	0.0511478	0.998669	0.00517227
Pip4k2c	1	2	22	88	0	0	0	0	0	1	0	0	0	0	0	1	0	0	0	0	0	0	0.75	21	920	17348	2973820	22.8416	0.391243	8.93661	0.0451311	0.999479	0.970292	0.0969262	0.115299	0.993082	0.00520357
Gm13497	1	1	131	131	0	0	0	0	1	0	0	0	0	0	0	0	0	0	0	0	0	0	0.5	3	10	17348	2973820	3.25806	18.6696	60.8266	0.3	1	0.0566669	0.998363	0.0173485	0.999849	0.00520455
Tmc2	1	1	4	4	0	0	0	0	0	1	0	0	0	0	0	0	0	0	0	0	0	0	0.5	3	10	17348	2973820	3.25806	18.6696	60.8266	0.3	1	0.0566669	0.998363	0.0173485	0.999849	0.00520455
Ltbp1	2	5	61	3185	0	0	0	0	1	1	0	0	0	0	0	0	0	0	3	0	0	0	0.25	49	340	17348	2973820	2.85216	2.57055	7.33163	0.154055	0.976165	0.0511589	0.984034	0.0338417	0.996854	0.00521348
Tmem232	1	4	15	148	0	0	0	0	0	1	0	0	0	0	0	0	0	0	0	0	1	2	0.5	5	102	17348	2973820	5.37111	6.88368	36.9731	0.182126	0.986507	0.00325994	0.99962	0.0287466	0.999583	0.0052355
Gm12160	1	3	82	340	0	0	0	0	1	0	0	0	0	0	0	0	0	0	0	2	0	0	0.5	2	11	17348	2973820	1.87558	47.8742	89.7917	0.452292	0.912847	4.19654e-05	0.999999	0.0115994	0.999932	0.00524632
Gm3264	1	3	33	42	0	0	0	0	1	0	0	0	0	0	1	0	0	0	1	0	0	0	0.75	2	11	17348	2973820	1.87558	47.8742	89.7917	0.452292	0.912847	4.19654e-05	0.999999	0.0115994	0.999932	0.00524632
Adcy4	1	1	1	1	0	0	0	0	0	1	0	0	0	0	0	0	0	0	0	0	0	0	0.5	7	53	17348	2973820	7.47887	3.55108	26.5581	0.132075	1	0.265953	0.961003	0.0400126	0.999189	0.00528466
Fmr1nb	1	1	1	1	0	0	0	0	1	0	0	0	0	0	0	0	0	0	0	0	0	0	0.5	7	53	17348	2973820	7.47887	3.55108	26.5581	0.132075	1	0.265953	0.961003	0.0400126	0.999189	0.00528466
Ppm1a	1	13	118	55045	0	0	0	0	1	0	0	0	0	0	0	0	0	0	8	2	1	1	0.5	12	1912	17348	2973820	13.2693	1.17442	15.5837	0.0785871	0.997066	0.328214	0.766912	0.067609	0.997661	0.0053132
Anks1b	2	3	164	186	0	0	0	0	0	2	0	0	0	0	0	1	0	0	0	0	0	0	0.5	29	65	17348	2973820	1.51546	8.16288	12.3706	0.419543	0.911192	0.00685529	0.999363	0.0127933	0.999289	0.00536734
Ldb2	2	5	56	307	0	0	0	0	0	2	0	0	0	0	1	0	0	0	0	1	1	0	0.5	25	73	17348	2973820	1.1992	11.9596	14.342	0.557007	0.776411	8.19555e-05	0.999994	0.00965456	0.999536	0.00537766
Slpi	1	1	2	2	0	0	0	0	1	0	0	0	0	0	0	0	0	0	0	0	0	0	0.5	4	17	17348	2973820	4.17073	11.0271	45.9909	0.235294	1	0.0944122	0.995396	0.0230642	0.999732	0.00542687
Tceb3	1	1	82	82	0	1	0	0	0	0	0	0	0	0	0	0	0	0	0	0	0	0	1	4	17	17348	2973820	4.17073	11.0271	45.9909	0.235294	1	0.0944122	0.995396	0.0230642	0.999732	0.00542687
Gm17681	1	1	49	49	0	0	0	0	1	0	0	0	0	0	0	0	0	0	0	0	0	0	0.5	6	38	17348	2973820	6.2459	4.94915	30.9119	0.157895	1	0.198826	0.978777	0.034396	0.999402	0.00543096
Dgka	3	3	5	5	1	0	0	0	1	1	0	0	0	0	0	0	0	0	0	0	0	0	0.25	175	436	17348	2973820	2.49058	1.21854	3.03486	0.0646628	1	0.46729	0.748259	0.0841756	0.979709	0.00544303
9430031J16Rik	1	4	7	88	0	0	0	0	0	1	0	0	0	0	0	0	0	0	0	0	2	1	0.5	4	61	17348	2973820	3.99822	11.5028	45.9909	0.237605	0.976401	0.000503313	0.999965	0.0230642	0.999732	0.00548017
Bnip3l	1	1	1	1	0	0	0	0	1	0	0	0	0	0	0	0	0	0	0	0	0	0	0.5	14	200	17348	2973820	14.1915	0.942342	13.3732	0.07	1	0.688624	0.674687	0.0784242	0.996841	0.00548969
Mcat	1	1	1	1	0	0	0	0	1	0	0	0	0	0	0	0	0	0	0	0	0	0	0.5	7	51	17348	2973820	7.19718	3.69007	26.5581	0.137255	1	0.257338	0.963616	0.0400126	0.999189	0.00549193
Slc25a21	2	2	103	103	0	0	0	0	0	2	0	0	0	0	0	0	0	0	0	0	0	0	0.25	54	146	17348	2973820	2.70055	2.46395	6.65403	0.136799	1	0.209899	0.944863	0.0403292	0.995879	0.00551699
Stxbp3a	1	1	68	68	0	0	0	0	0	1	0	0	0	0	0	0	0	0	0	0	0	0	0.5	5	26	17348	2973820	5.11765	7.22462	36.9731	0.192308	1	0.140731	0.989598	0.0287466	0.999583	0.0055282
Brap	1	1	45	45	0	0	0	0	0	1	0	0	0	0	0	0	0	0	0	0	0	0	0.5	11	123	17348	2973820	11.0901	1.53178	16.9876	0.0894309	1	0.512051	0.838081	0.0621539	0.998027	0.00555848
3632454L22Rik	1	2	1	108	0	0	0	0	1	0	0	0	0	0	0	0	0	0	1	0	0	0	0.5	3	17	17348	2973820	2.8894	21.0516	60.8266	0.321799	0.968858	0.00460386	0.999849	0.0173485	0.999849	0.00558273
Psmc1	1	1	57	57	0	0	0	0	0	1	0	0	0	0	0	0	0	0	0	0	0	0	0.5	14	196	17348	2973820	13.9078	0.961563	13.3732	0.0714286	1	0.681272	0.683179	0.0784242	0.996841	0.00560173
Arhgap29	1	2	27	77	0	0	0	0	1	0	0	0	0	0	0	0	0	0	1	0	0	0	0.5	8	125	17348	2973820	8.08995	2.87756	23.2793	0.123904	0.995904	0.166013	0.962214	0.0455964	0.998944	0.00564958
mt-Co1	1	3	20	125	1	0	0	0	0	0	0	0	0	0	0	0	1	1	0	0	0	0	1	2	10	17348	2973820	1.70661	52.6142	89.7917	0.488	0.896	3.16671e-05	1	0.0115994	0.999932	0.00566051
Arhgap31	2	3	64	81	1	0	0	0	1	0	0	0	0	0	0	0	0	0	1	0	0	0	0.5	28	58	17348	2973820	1.40064	9.14636	12.8108	0.474148	0.88749	0.00501906	0.999583	0.011972	0.999357	0.0056765
Gm11168	1	2	1	2	1	0	0	0	0	0	0	0	0	0	0	0	0	1	0	0	0	0	1	2	7	17348	2973820	1.77098	50.7018	89.7917	0.489796	0.918367	0.000811352	0.999989	0.0115994	0.999932	0.00568134
Slc41a2	1	2	1	4	0	0	0	0	0	1	0	0	0	0	0	1	0	0	0	0	0	0	0.75	2	7	17348	2973820	1.77098	50.7018	89.7917	0.489796	0.918367	0.000811352	0.999989	0.0115994	0.999932	0.00568134
Ppp2r2b	2	6	25	164	0	0	0	0	2	0	0	0	0	0	4	0	0	0	0	0	0	0	0.890625	22	56	17348	2973820	0.873897	18.6393	16.2888	0.755446	0.559129	1.27592e-06	1	0.00756321	0.99968	0.0057136
Arrdc1	1	1	2	2	0	1	0	0	0	0	0	0	0	0	0	0	0	0	0	0	0	0	1	6	36	17348	2973820	5.91803	5.22334	30.9119	0.166667	1	0.189424	0.980806	0.034396	0.999402	0.00573268
Mogs	1	1	60	60	0	1	0	0	0	0	0	0	0	0	0	0	0	0	0	0	0	0	1	6	36	17348	2973820	5.91803	5.22334	30.9119	0.166667	1	0.189424	0.980806	0.034396	0.999402	0.00573268
Vmn2r81	1	2	12	48	0	0	0	0	1	0	0	0	0	0	0	0	0	0	0	1	0	0	0.5	4	30	17348	2973820	3.84553	11.9596	45.9909	0.248889	0.982222	0.0136385	0.999216	0.0230642	0.999732	0.00574043
9130024F11Rik	1	3	36	109	0	0	0	0	0	1	0	0	0	0	0	0	0	0	0	0	2	0	0.5	7	139	17348	2973820	6.95184	3.8203	26.5581	0.143599	0.992647	0.0489937	0.990499	0.0400126	0.999189	0.00574577
Abcc1	2	2	2	2	0	0	0	0	1	1	0	0	0	0	0	0	0	0	0	0	0	0	0.25	52	133	17348	2973820	2.5547	2.70461	6.90946	0.152863	1	0.182558	0.955988	0.0376814	0.996288	0.00576009
Cdh13	4	5	92	162	0	0	0	0	0	4	0	0	0	0	0	1	0	0	0	0	0	0	0.1875	223	493	17348	2973820	1.77684	1.77296	3.15026	0.133571	0.981064	0.164326	0.928084	0.0431777	0.989311	0.00576729
Eif4g2	1	4	26	84	0	0	0	0	0	1	0	0	0	0	0	0	0	0	1	2	0	0	0.5	7	183	17348	2973820	6.91893	3.83847	26.5581	0.144448	0.991662	0.023408	0.995198	0.0400126	0.999189	0.00577974
4930533K18Rik	2	3	9	11	0	0	0	0	1	1	0	0	0	0	0	0	0	0	0	1	0	0	0.25	144	1437	17348	2973820	6.75586	0.369775	2.49815	0.0281128	0.998994	0.989828	0.0326143	0.205664	0.946654	0.00578179
A530032D15Rik	1	1	21	21	0	0	0	0	0	1	0	0	0	0	0	0	0	0	0	0	0	0	0.5	3	9	17348	2973820	2.93548	20.7212	60.8266	0.333333	1	0.0511478	0.998669	0.0173485	0.999849	0.00578283
Gas2l2	1	1	1	1	0	0	0	0	0	1	0	0	0	0	0	0	0	0	0	0	0	0	0.5	3	9	17348	2973820	2.93548	20.7212	60.8266	0.333333	1	0.0511478	0.998669	0.0173485	0.999849	0.00578283
Cd300e	1	1	58	58	1	0	0	0	0	0	0	0	0	0	0	0	0	0	0	0	0	0	1	13	164	17348	2973820	12.5267	1.14907	14.3941	0.0792683	1	0.615854	0.751681	0.0730324	0.997266	0.00578915
4930523C07Rik	1	1	72	72	0	0	0	0	1	0	0	0	0	0	0	0	0	0	0	0	0	0	0.5	2	4	17348	2973820	1.95238	45.9909	89.7917	0.5	1	0.0230642	0.999732	0.0115994	0.999932	0.0057997
Ctns	1	1	6	6	0	0	0	0	0	1	0	0	0	0	0	0	0	0	0	0	0	0	0.5	2	4	17348	2973820	1.95238	45.9909	89.7917	0.5	1	0.0230642	0.999732	0.0115994	0.999932	0.0057997
Ddx60	2	2	206	206	0	0	0	0	1	1	0	0	0	0	0	0	0	0	0	0	0	0	0.25	50	123	17348	2973820	2.45709	2.92431	7.18529	0.165246	1	0.161919	0.963694	0.0351037	0.996672	0.00580075
Lcp1	2	2	178	178	0	1	0	0	1	0	0	0	0	0	0	0	0	0	0	0	0	0	0.5	37	69	17348	2973820	1.86253	5.2096	9.70305	0.287545	1	0.0622261	0.991939	0.0201976	0.998573	0.00580772
Nell2	1	4	2	196	0	0	0	0	0	1	0	0	0	0	0	2	0	0	0	1	0	0	0.875	7	182	17348	2973820	6.88114	3.85955	26.5581	0.145196	0.991573	0.0230035	0.995305	0.0400126	0.999189	0.00580967
Gm11337	1	2	51	93	0	0	0	0	1	0	0	0	0	0	0	0	0	0	1	0	0	0	0.5	1	1	17348	2973820	0.52381	327.257	171.421	1	0	1.69483e-05	1	0.00581659	0.999983	0.00581659
Abca9	1	1	88	88	0	1	0	0	0	0	0	0	0	0	0	0	0	0	0	0	0	0	1	1	1	17348	2973820	1	171.421	171.421	1	1	0.00581659	0.999983	0.00581659	0.999983	0.00581659
Fam198a	1	1	1	1	0	1	0	0	0	0	0	0	0	0	0	0	0	0	0	0	0	0	1	1	1	17348	2973820	1	171.421	171.421	1	1	0.00581659	0.999983	0.00581659	0.999983	0.00581659
Olfr569	1	1	1	1	1	0	0	0	0	0	0	0	0	0	0	0	0	0	0	0	0	0	1	1	1	17348	2973820	1	171.421	171.421	1	1	0.00581659	0.999983	0.00581659	0.999983	0.00581659
Frk	1	1	3	3	0	0	0	0	0	1	0	0	0	0	0	0	0	0	0	0	0	0	0.5	8	62	17348	2973820	7.66667	3.03643	23.2793	0.129032	1	0.303499	0.948418	0.0455964	0.998944	0.00588339
Trp63	2	11	10	27915	0	0	0	0	0	2	0	0	0	0	0	2	0	0	2	1	1	3	0.6875	40	452	17348	2973820	2.13298	4.20873	8.97713	0.253742	0.933341	9.7733e-05	0.999979	0.023337	0.998221	0.00592158
Nckap5	2	5	82	226	0	0	0	0	0	2	0	0	0	0	0	2	0	0	1	0	0	0	0.6875	31	115	17348	2973820	1.52393	7.59552	11.575	0.408403	0.874783	0.000650154	0.999929	0.0145072	0.999139	0.00592478
Ddx10	1	6	1	20270	0	0	0	0	0	1	0	0	0	0	0	1	0	0	0	1	1	2	0.75	8	348	17348	2973820	7.74965	3.00392	23.2793	0.130243	0.992546	0.0176674	0.995096	0.0455964	0.998944	0.00593861
Cacna1e	1	7	69	302	0	0	0	0	0	1	0	0	0	0	1	0	0	0	3	2	0	0	0.75	6	221	17348	2973820	5.61556	5.50468	30.9119	0.175248	0.985866	0.000383956	0.999939	0.034396	0.999402	0.00602783
Tmem209	2	4	164	285	0	0	0	0	2	0	0	0	0	0	0	0	0	0	0	1	1	0	0.25	59	360	17348	2973820	3.12084	1.95175	6.09108	0.128106	0.984556	0.161363	0.937877	0.0472421	0.994739	0.006052
Eif3e	1	1	204	204	0	0	0	0	0	1	0	0	0	0	0	0	0	0	0	0	0	0	0.5	6	34	17348	2973820	5.59016	5.52969	30.9119	0.176471	1	0.179911	0.982748	0.034396	0.999402	0.0060699
Rorb	1	4	29	217	0	0	0	0	1	0	0	0	0	0	1	0	0	0	0	1	0	1	0.75	4	54	17348	2973820	3.54015	12.9912	45.9909	0.26497	0.970239	0.000319238	0.99998	0.0230642	0.999732	0.00611132
Qsox2	1	1	47	47	0	0	0	0	0	1	0	0	0	0	0	0	0	0	0	0	0	0	0.5	20	359	17348	2973820	17.8657	0.525098	9.38122	0.0557103	1	0.876853	0.381078	0.110123	0.993701	0.00613499
Slc35d1	1	2	49	76	0	0	0	0	0	1	0	0	0	0	0	0	0	0	0	0	1	0	0.5	6	64	17348	2973820	5.50429	5.61596	30.9119	0.178711	0.991211	0.0545505	0.993428	0.034396	0.999402	0.00614694
Ccdc109b	1	1	146	146	0	0	0	0	1	0	0	0	0	0	0	0	0	0	0	0	0	0	0.5	4	15	17348	2973820	3.68293	12.4876	45.9909	0.266667	1	0.0837846	0.996388	0.0230642	0.999732	0.00615046
Iqcj	1	1	178	178	0	0	0	0	1	0	0	0	0	0	0	0	0	0	0	0	0	0	0.5	4	15	17348	2973820	3.68293	12.4876	45.9909	0.266667	1	0.0837846	0.996388	0.0230642	0.999732	0.00615046
Mfsd9	1	1	66	66	0	1	0	0	0	0	0	0	0	0	0	0	0	0	0	0	0	0	1	4	15	17348	2973820	3.68293	12.4876	45.9909	0.266667	1	0.0837846	0.996388	0.0230642	0.999732	0.00615046
Phf14	2	7	14	149	0	0	0	0	1	1	0	0	0	0	0	0	0	0	4	1	0	0	0.25	34	192	17348	2973820	1.66623	6.33569	10.5567	0.359485	0.88903	0.000165856	0.999977	0.0172517	0.998879	0.00620173
Snx12	3	5	63	158	0	0	0	0	0	3	0	0	0	0	0	0	0	0	0	0	0	2	0.125	123	402	17348	2973820	1.98549	2.1742	4.31684	0.171068	0.966905	0.0890966	0.967545	0.0363056	0.993736	0.00621073
Dtd1	2	2	372	372	0	0	0	0	0	2	0	0	0	0	0	0	0	0	0	0	0	0	0.25	45	97	17348	2973820	2.15299	3.70734	7.98189	0.215219	1	0.110789	0.980125	0.028979	0.997521	0.00623683
Tmem14c	1	2	1	2	0	0	0	0	0	1	0	0	0	0	0	0	0	1	0	0	0	0	0.5	3	15	17348	2973820	2.55146	23.8399	60.8266	0.36	0.96	0.00361208	0.999895	0.0173485	0.999849	0.00624546
Sgpp2	2	5	102	230	0	0	0	0	0	2	0	0	0	0	0	0	0	0	1	1	0	1	0.25	23	50	17348	2973820	0.893048	17.45	15.5837	0.758513	0.574681	1.38017e-05	0.999999	0.00823467	0.999636	0.0062461
Gm15155	2	4	122	169	0	0	0	0	1	1	0	0	0	0	0	2	0	0	0	0	0	0	0.6875	28	70	17348	2973820	1.27775	10.026	12.8108	0.5248	0.8208	0.000837362	0.999933	0.011972	0.999357	0.00628291
Bmp2k	1	3	1	34	0	0	0	0	0	1	0	0	0	0	0	0	0	0	0	1	1	0	0.5	10	257	17348	2973820	9.03258	2.06691	18.6696	0.112248	0.995576	0.190954	0.934462	0.0566669	0.998363	0.00636075
Rab19	1	2	3	4	1	0	0	0	0	0	0	0	0	0	0	0	0	0	0	1	0	0	1	12	248	17348	2973820	10.7403	1.45096	15.5837	0.0944329	0.997659	0.424195	0.822102	0.067609	0.997661	0.00638451
Actr8	1	1	145	145	0	0	0	0	1	0	0	0	0	0	0	0	0	0	0	0	0	0	0.5	8	57	17348	2973820	7.04938	3.30232	23.2793	0.140351	1	0.282883	0.955572	0.0455964	0.998944	0.0063995
Vps33a	1	1	21	21	0	0	0	0	1	0	0	0	0	0	0	0	0	0	0	0	0	0	0.5	6	32	17348	2973820	5.2623	5.87422	30.9119	0.1875	1	0.170287	0.984601	0.034396	0.999402	0.00644925
Mpdz	1	3	1	55	0	0	0	0	0	1	0	0	0	0	0	0	0	0	0	0	2	0	0.5	5	61	17348	2973820	4.25111	8.69728	36.9731	0.226296	0.980946	0.00576409	0.999497	0.0287466	0.999583	0.00650524
Clvs1	1	1	262	262	0	0	0	0	0	1	0	0	0	0	0	0	0	0	0	0	0	0	0.5	3	8	17348	2973820	2.6129	23.2793	60.8266	0.375	1	0.0455964	0.998944	0.0173485	0.999849	0.00650569
Fndc3c1	1	1	37	37	0	0	0	0	0	1	0	0	0	0	0	0	0	0	0	0	0	0	0.5	3	8	17348	2973820	2.6129	23.2793	60.8266	0.375	1	0.0455964	0.998944	0.0173485	0.999849	0.00650569
Mrgpre	1	1	1	1	0	0	1	0	0	0	0	0	0	0	0	0	0	0	0	0	0	0	1	3	8	17348	2973820	2.6129	23.2793	60.8266	0.375	1	0.0455964	0.998944	0.0173485	0.999849	0.00650569
Tpk1	2	5	11	15	0	0	0	0	1	1	0	0	0	0	0	3	0	0	0	0	0	0	0.8125	28	83	17348	2973820	1.21771	10.5204	12.8108	0.547003	0.784138	0.000148417	0.999988	0.011972	0.999357	0.00654872
Gm11529	1	2	2	100	0	0	0	0	0	1	0	0	0	0	0	1	0	0	0	0	0	0	0.75	4	26	17348	2973820	3.33449	13.7925	45.9909	0.284024	0.976331	0.0104024	0.999481	0.0230642	0.999732	0.00655079
Atr	1	2	25	26	0	0	0	0	0	1	0	0	0	0	0	0	0	0	0	0	0	1	0.5	12	239	17348	2973820	10.3506	1.50558	15.5837	0.0978974	0.997479	0.406177	0.834898	0.067609	0.997661	0.00661875
Ttc21b	1	1	19	19	0	0	0	0	0	1	0	0	0	0	0	0	0	0	0	0	0	0	0.5	7	42	17348	2973820	5.92958	4.47892	26.5581	0.166667	1	0.217305	0.974466	0.0400126	0.999189	0.00666878
D430001F17Rik	1	4	1	6	0	0	0	0	1	0	0	0	0	0	1	0	0	0	0	0	1	1	0.75	5	78	17348	2973820	4.10856	8.99903	36.9731	0.232792	0.977402	0.00124432	0.999889	0.0287466	0.999583	0.00669198
Gpr89	1	3	1	115	0	0	0	0	0	1	0	0	0	0	0	0	0	0	1	0	1	0	0.5	6	86	17348	2973820	5.00846	6.17193	30.9119	0.195039	0.986077	0.0145143	0.998227	0.034396	0.999402	0.00670856
Ralgps2	1	2	1	13	0	0	0	0	0	1	0	0	0	0	0	0	0	0	0	1	0	0	0.5	21	709	17348	2973820	17.6035	0.507662	8.93661	0.0583611	0.999123	0.917917	0.21881	0.115299	0.993082	0.00672898
Itga10	1	2	4	97	0	1	0	0	0	0	0	0	0	0	0	0	0	0	0	1	0	0	1	16	414	17348	2973820	13.4726	0.869314	11.712	0.0758011	0.998506	0.694853	0.565761	0.0891139	0.995906	0.00675493
Adcy6	1	1	15	15	0	0	0	0	1	0	0	0	0	0	0	0	0	0	0	0	0	0	0.5	21	357	17348	2973820	16.9242	0.528039	8.93661	0.0588235	1	0.875408	0.384097	0.115299	0.993082	0.00678229
Gm13791	1	1	1	1	0	0	0	0	1	0	0	0	0	0	0	0	0	0	0	0	0	0	0.5	7	41	17348	2973820	5.78873	4.5879	26.5581	0.170732	1	0.212725	0.975575	0.0400126	0.999189	0.00683143
Kcnk12	1	4	1	27	0	0	0	0	1	0	0	0	0	0	0	0	0	0	1	2	0	0	0.5	14	621	17348	2973820	11.8182	1.13158	13.3732	0.0871732	0.997041	0.489601	0.70211	0.0784242	0.996841	0.00683649
Flt4	1	1	21	21	0	1	0	0	0	0	0	0	0	0	0	0	0	0	0	0	0	0	1	20	322	17348	2973820	16.0249	0.585416	9.38122	0.0621118	1	0.847183	0.439902	0.110123	0.993701	0.00683994
Abcf1	1	1	118	118	0	0	0	0	0	1	0	0	0	0	0	0	0	0	0	0	0	0	0.5	5	21	17348	2973820	4.13725	8.93661	36.9731	0.238095	1	0.115299	0.993082	0.0287466	0.999583	0.00684442
Nadsyn1	1	1	5	5	0	0	0	0	0	1	0	0	0	0	0	0	0	0	0	0	0	0	0.5	5	21	17348	2973820	4.13725	8.93661	36.9731	0.238095	1	0.115299	0.993082	0.0287466	0.999583	0.00684442
Napa	1	1	54	54	0	0	0	0	1	0	0	0	0	0	0	0	0	0	0	0	0	0	0.5	5	21	17348	2973820	4.13725	8.93661	36.9731	0.238095	1	0.115299	0.993082	0.0287466	0.999583	0.00684442
Cacng3	1	3	93	250864	0	0	0	0	1	0	0	0	0	0	0	0	0	0	0	0	2	0	0.5	9	192	17348	2973820	7.49061	2.76629	20.7212	0.134136	0.993614	0.103648	0.972757	0.0511478	0.998669	0.00686076
Plek	1	3	1	24	0	0	0	0	1	0	0	0	0	0	1	1	0	0	0	0	0	0	0.875	4	36	17348	2973820	3.12431	14.7203	45.9909	0.297668	0.965706	0.00131964	0.999931	0.0230642	0.999732	0.00686547
Dgcr6	1	2	1	2	0	0	0	0	1	0	0	0	0	0	0	0	0	0	1	0	0	0	0.5	17	458	17348	2973820	14.0326	0.785818	11.0271	0.0728581	0.998622	0.746197	0.50055	0.0944122	0.995396	0.00687869
Ero1l	1	1	30	30	0	0	0	0	0	1	0	0	0	0	0	0	0	0	0	0	0	0	0.5	8	53	17348	2973820	6.55556	3.55108	23.2793	0.150943	1	0.265953	0.961003	0.0455964	0.998944	0.00688246
Pds5a	1	3	92	94	0	0	0	0	0	1	0	0	0	0	0	0	0	0	1	1	0	0	0.5	15	531	17348	2973820	12.4805	1.00057	12.4876	0.0823744	0.997651	0.598344	0.625369	0.0837846	0.996388	0.00690171
Dffa	1	1	3	3	0	0	0	0	0	1	0	0	0	0	0	0	0	0	0	0	0	0	0.5	10	82	17348	2973820	8.12871	2.29674	18.6696	0.121951	1	0.380201	0.91629	0.0566669	0.998363	0.00691059
Nrcam	2	3	198	369	0	0	0	0	0	2	0	0	0	0	1	0	0	0	0	0	0	0	0.5	43	129	17348	2973820	2.02911	4.11622	8.35228	0.259259	0.962963	0.0408388	0.992625	0.0266624	0.997818	0.00691247
Sgcz	3	8	90	410	0	0	0	0	3	0	0	0	0	0	4	0	0	0	0	1	0	0	0.773437	79	219	17348	2973820	1.06009	6.33732	6.71812	0.597526	0.683118	5.69579e-05	0.999992	0.0115917	0.998697	0.00692634
Socs3	1	3	1	3	1	0	0	0	0	0	0	0	0	0	0	0	0	0	0	1	0	1	1	25	1441	17348	2973820	20.3728	0.368749	7.51245	0.0511494	0.999107	0.990014	0.0320944	0.135704	0.990345	0.00694118
Gm15569	1	2	4	6	0	0	0	0	0	0	1	0	0	0	0	0	0	0	0	0	0	1	1	7	77	17348	2973820	5.68813	4.66904	26.5581	0.173554	0.991736	0.0752035	0.989174	0.0400126	0.999189	0.00694435
Cadm1	2	5	31	1808	0	0	0	0	1	1	0	0	0	0	1	0	0	0	0	0	2	0	0.5	72	628	17348	2973820	3.58709	1.39189	4.99283	0.103818	0.987403	0.305735	0.835291	0.0669964	0.990958	0.00695543
Rras	1	1	1	1	0	0	0	0	1	0	0	0	0	0	0	0	0	0	0	0	0	0	0.5	11	98	17348	2973820	8.83784	1.92215	16.9876	0.112245	1	0.435435	0.887332	0.0621539	0.998027	0.00697646
Epha7	1	1	181	181	0	0	0	0	0	1	0	0	0	0	0	0	0	0	0	0	0	0	0.5	7	40	17348	2973820	5.64789	4.70231	26.5581	0.175	1	0.208119	0.976663	0.0400126	0.999189	0.00700221
Btbd1	1	1	132	132	0	0	0	0	0	1	0	0	0	0	0	0	0	0	0	0	0	0	0.5	8	52	17348	2973820	6.4321	3.61924	23.2793	0.153846	1	0.261658	0.962319	0.0455964	0.998944	0.00701482
Rnf130	1	3	142	146	0	0	0	0	0	1	0	0	0	0	0	1	0	0	0	1	0	0	0.75	10	231	17348	2973820	8.11913	2.29945	18.6696	0.124329	0.99454	0.15397	0.952018	0.0566669	0.998363	0.00704534
Fam20b	1	1	48503	48503	0	0	0	0	1	0	0	0	0	0	0	0	0	0	0	0	0	0	0.5	12	115	17348	2973820	9.5124	1.63825	15.5837	0.104348	1	0.488738	0.85426	0.067609	0.997661	0.00705486
Cd48	1	2	50	57	0	0	0	0	1	0	0	0	0	0	1	0	0	0	0	0	0	0	0.75	3	13	17348	2973820	2.21352	27.4796	60.8266	0.408284	0.946746	0.00273411	0.999931	0.0173485	0.999849	0.00708311
Slc8a3	1	1	1	1	0	0	0	0	0	1	0	0	0	0	0	0	0	0	0	0	0	0	0.5	4	13	17348	2973820	3.19512	14.3941	45.9909	0.307692	1	0.0730324	0.997266	0.0230642	0.999732	0.00709667
Elp4	1	1	29	29	0	0	0	0	0	1	0	0	0	0	0	0	0	0	0	0	0	0	0.5	6	29	17348	2973820	4.77049	6.47981	30.9119	0.206897	1	0.155638	0.987207	0.034396	0.999402	0.00711643
Eea1	1	2	1	70	1	0	0	0	0	0	0	0	0	0	0	1	0	0	0	0	0	0	1	13	260	17348	2973820	10.4002	1.38402	14.3941	0.0975	0.9975	0.447766	0.804641	0.0730324	0.997266	0.00712066
Rptor	2	2	160	160	0	0	0	0	1	1	0	0	0	0	0	0	0	0	0	0	0	0	0.25	124	595	17348	2973820	4.79533	0.604912	2.90075	0.043432	1	0.861039	0.326221	0.163964	0.962958	0.00712128
4933406C10Rik	1	1	1	1	0	0	0	0	0	1	0	0	0	0	0	0	0	0	0	0	0	0	0.5	7	39	17348	2973820	5.50704	4.82257	26.5581	0.179487	1	0.203486	0.97773	0.0400126	0.999189	0.00718174
Lyrm4	1	2	111	257	0	0	0	0	0	1	0	0	0	0	0	1	0	0	0	0	0	0	0.75	6	54	17348	2973820	4.64559	6.65403	30.9119	0.209877	0.987654	0.0403292	0.995879	0.034396	0.999402	0.00721893
Ighmbp2	1	1	500	500	0	0	0	0	1	0	0	0	0	0	0	0	0	0	0	0	0	0	0.5	10	78	17348	2973820	7.73267	2.41437	18.6696	0.128205	1	0.365568	0.923118	0.0566669	0.998363	0.00726498
2610034B18Rik	1	1	326	326	0	0	0	0	1	0	0	0	0	0	0	0	0	0	0	0	0	0	0.5	8	50	17348	2973820	6.18519	3.76372	23.2793	0.16	1	0.252993	0.964896	0.0455964	0.998944	0.00729542
Hs6st3	2	5	80	253	0	0	0	0	2	0	0	0	0	0	2	0	0	0	1	0	0	0	0.6875	31	98	17348	2973820	1.29885	8.91177	11.575	0.505095	0.81466	0.000316943	0.99997	0.0145072	0.999139	0.00732751
Robo2	3	14	3	62	0	0	0	0	1	2	0	0	0	0	0	3	0	0	1	1	2	4	0.65625	72	251	17348	2973820	0.765692	9.62576	7.37037	0.812069	0.396404	6.09084e-10	1	0.00904188	0.999071	0.00734263
4921539E11Rik	1	1	42	42	0	1	0	0	0	0	0	0	0	0	0	0	0	0	0	0	0	0	1	6	28	17348	2973820	4.60656	6.71041	30.9119	0.214286	1	0.150698	0.988028	0.034396	0.999402	0.00737058
Lrrc4c	2	4	163	228	0	0	0	0	0	2	0	0	0	0	1	1	0	0	0	0	0	0	0.6875	31	79	17348	2973820	1.30272	8.88526	11.575	0.511636	0.829438	0.00130337	0.999882	0.0145072	0.999139	0.00742241
Ttl	1	1	82	82	0	0	0	0	0	1	0	0	0	0	0	0	0	0	0	0	0	0	0.5	9	62	17348	2973820	6.82418	3.03643	20.7212	0.145161	1	0.303499	0.948418	0.0511478	0.998669	0.00742467
Neto1	1	4	34	81	0	0	0	0	0	1	0	0	0	0	0	1	0	0	2	0	0	0	0.75	3	23	17348	2973820	1.99921	30.4253	60.8266	0.428247	0.914805	1.2128e-05	1	0.0173485	0.999849	0.00742944
Crb1	1	2	40	161	0	0	0	0	0	1	0	0	0	0	1	0	0	0	0	0	0	0	0.75	5	36	17348	2973820	3.70775	9.97183	36.9731	0.258488	0.98071	0.0191937	0.99868	0.0287466	0.999583	0.00743065
Nmnat3	2	3	74	152	0	0	0	0	2	0	0	0	0	1	0	0	0	0	0	0	0	0	0.25	31	61	17348	2973820	1.33088	8.69728	11.575	0.512294	0.868751	0.00576409	0.999497	0.0145072	0.999139	0.00743195
Trim30b	1	1	11	11	0	0	0	0	1	0	0	0	0	0	0	0	0	0	0	0	0	0	0.5	3	7	17348	2973820	2.29032	26.5581	60.8266	0.428571	1	0.0400126	0.999189	0.0173485	0.999849	0.00743506
Msn	2	3	140	144	0	0	0	0	1	1	0	0	0	0	0	0	0	0	1	0	0	0	0.25	55	204	17348	2973820	2.50928	2.60364	6.53327	0.17887	0.980403	0.118356	0.967093	0.0416787	0.995665	0.00745507
2700078E11Rik	1	1	4	4	0	0	0	0	1	0	0	0	0	0	0	0	0	0	0	0	0	0	0.5	10	76	17348	2973820	7.53465	2.47783	18.6696	0.131579	1	0.358122	0.926463	0.0566669	0.998363	0.00745617
D4Wsu53e	1	1	7	7	0	0	0	0	0	0	0	1	0	0	0	0	0	0	0	0	0	0	1	10	76	17348	2973820	7.53465	2.47783	18.6696	0.131579	1	0.358122	0.926463	0.0566669	0.998363	0.00745617
Sykb	2	5	147	295	0	0	0	0	1	1	0	0	0	0	0	0	0	0	0	0	1	2	0.25	59	402	17348	2973820	2.80153	2.1742	6.09108	0.158863	0.974937	0.0890966	0.967545	0.0472421	0.994739	0.00750502
Lipe	1	3	73	101	0	0	0	0	1	0	0	0	0	0	0	0	0	0	0	2	0	0	0.5	22	1033	17348	2973820	16.5875	0.514378	8.53224	0.0625405	0.998659	0.939216	0.148845	0.120445	0.992437	0.00753269
Hkdc1	1	1	4	4	0	0	0	0	0	1	0	0	0	0	0	0	0	0	0	0	0	0	0.5	5	19	17348	2973820	3.7451	9.87239	36.9731	0.263158	1	0.104916	0.994293	0.0287466	0.999583	0.0075649
Recql	1	1	33	33	0	0	0	0	0	1	0	0	0	0	0	0	0	0	0	0	0	0	0.5	5	19	17348	2973820	3.7451	9.87239	36.9731	0.263158	1	0.104916	0.994293	0.0287466	0.999583	0.0075649
Rere	6	8	132	174	0	0	0	0	3	3	0	0	0	0	1	0	0	0	0	1	0	0	0.0625	541	1243	17348	2973820	1.73011	1.11697	1.93248	0.075363	0.985345	0.438658	0.695832	0.100433	0.958022	0.00756893
Oxct1	1	1	43	43	0	0	0	0	1	0	0	0	0	0	0	0	0	0	0	0	0	0	0.5	12	107	17348	2973820	8.85124	1.76062	15.5837	0.11215	1	0.464312	0.870072	0.067609	0.997661	0.00758235
Gm16892	2	7	2	21	0	0	0	0	2	0	0	0	0	0	1	0	1	1	1	0	1	0	0.5	24	59	17348	2973820	0.725323	20.5937	14.9371	0.850052	0.405229	8.39709e-08	1	0.00893189	0.999588	0.00759257
2310043J07Rik	1	1	210	210	1	0	0	0	0	0	0	0	0	0	0	0	0	0	0	0	0	0	1	24	411	17348	2973820	17.0581	0.458678	7.82417	0.0583942	1	0.909079	0.308943	0.130647	0.991068	0.00762903
Lor	1	1	1	1	0	0	0	0	1	0	0	0	0	0	0	0	0	0	0	0	0	0	0.5	10	74	17348	2973820	7.33663	2.5447	18.6696	0.135135	1	0.350589	0.929758	0.0566669	0.998363	0.00765768
Atp5o	4	8	129	135	0	0	0	0	0	4	0	0	0	0	0	2	0	0	1	1	0	0	0.34375	169	415	17348	2973820	1.24253	3.34499	4.15626	0.422749	0.814936	0.00351218	0.999086	0.0181308	0.996553	0.00766478
1700057H15Rik	1	4	1	90	0	0	0	0	0	1	0	0	0	0	0	0	0	0	1	0	1	1	0.5	15	631	17348	2973820	11.2132	1.11365	12.4876	0.09175	0.996716	0.501886	0.690894	0.0837846	0.996388	0.00768724
Otop3	1	1	3	3	0	0	0	0	1	0	0	0	0	0	0	0	0	0	0	0	0	0	0.5	4	12	17348	2973820	2.95122	15.5837	45.9909	0.333333	1	0.067609	0.997661	0.0230642	0.999732	0.00768806
A730017L22Rik	1	1	57	57	0	0	0	0	1	0	0	0	0	0	0	0	0	0	0	0	0	0	0.5	12	105	17348	2973820	8.68595	1.79413	15.5837	0.114286	1	0.458025	0.873959	0.067609	0.997661	0.00772676
C4a	1	1	3	3	0	0	0	0	0	0	0	1	0	0	0	0	0	0	0	0	0	0	1	2	3	17348	2973820	1.47619	60.8266	89.7917	0.666667	1	0.0173485	0.999849	0.0115994	0.999932	0.00773294
Cdk18	1	2	7	134	0	0	0	0	1	0	0	0	0	0	0	0	0	0	0	1	0	0	0.5	19	504	17348	2973820	13.8247	0.71411	9.87239	0.0739757	0.998579	0.791753	0.43672	0.104916	0.994293	0.00776123
A530072M11Rik	1	2	126	142	0	0	0	0	0	1	0	0	0	0	0	0	0	0	0	0	1	0	0.5	5	34	17348	2973820	3.50233	10.5567	36.9731	0.272491	0.978374	0.0172517	0.998879	0.0287466	0.999583	0.00783319
Adi1	1	2	18103	18154	0	0	0	0	1	0	0	0	0	0	0	0	0	0	0	0	1	0	0.5	5	34	17348	2973820	3.50233	10.5567	36.9731	0.272491	0.978374	0.0172517	0.998879	0.0287466	0.999583	0.00783319
Gm11346	1	2	6	68	0	0	0	0	0	0	0	1	0	0	0	0	0	0	0	0	1	0	1	8	88	17348	2973820	5.69724	4.08607	23.2793	0.173554	0.991736	0.0942785	0.984581	0.0455964	0.998944	0.00791344
Wdr33	2	3	143	200	0	0	0	0	2	0	0	0	0	0	0	1	0	0	0	0	0	0	0.5	52	176	17348	2973820	2.2897	3.01762	6.90946	0.210298	0.974209	0.0852738	0.979334	0.0376814	0.996288	0.00792432
Kcnip1	2	4	86	276	0	0	0	0	2	0	0	0	0	0	1	0	0	0	1	0	0	0	0.5	33	87	17348	2973820	1.3478	8.06916	10.8756	0.488769	0.843806	0.00184798	0.999816	0.0163141	0.99897	0.00797383
Gm17423	1	1	1	1	0	0	0	0	1	0	0	0	0	0	0	0	0	0	0	0	0	0	0.5	5	18	17348	2973820	3.54902	10.4178	36.9731	0.277778	1	0.0996797	0.994858	0.0287466	0.999583	0.00798517
Gm16703	1	1	97	97	0	0	0	0	0	1	0	0	0	0	0	0	0	0	0	0	0	0	0.5	7	35	17348	2973820	4.94366	5.37215	26.5581	0.2	1	0.184681	0.981788	0.0400126	0.999189	0.00800252
Cnga3	1	1	26	26	0	0	0	0	0	1	0	0	0	0	0	0	0	0	0	0	0	0	0.5	9	57	17348	2973820	6.27473	3.30232	20.7212	0.157895	1	0.282883	0.955572	0.0511478	0.998669	0.00807598
Rgs20	3	3	63	63	0	0	0	0	2	1	0	0	0	0	0	0	0	0	0	0	0	0	0.125	153	301	17348	2973820	1.96669	1.76487	3.47096	0.131333	1	0.257599	0.898281	0.061629	0.986909	0.00809392
Nell1	2	4	68	187	0	0	0	0	0	2	0	0	0	0	0	2	0	0	0	0	0	0	0.6875	30	68	17348	2973820	1.15882	10.3205	11.9596	0.594517	0.770174	0.000752581	0.999941	0.0136385	0.999216	0.00810832
Gm13266	1	2	43	72	0	0	0	0	0	1	0	0	0	0	0	0	0	0	0	0	1	0	0.5	3	11	17348	2973820	1.87558	32.4309	60.8266	0.471074	0.92562	0.00197275	0.999958	0.0173485	0.999849	0.00817243
Rnf7	1	3	9061	11285	0	0	0	0	1	0	0	0	0	0	0	0	0	0	1	1	0	0	0.5	19	711	17348	2973820	13.2108	0.747298	9.87239	0.0780455	0.997896	0.782781	0.405139	0.104916	0.994293	0.00818822
Dzip1l	1	1	2	2	0	0	0	0	0	1	0	0	0	0	0	0	0	0	0	0	0	0	0.5	6	25	17348	2973820	4.11475	7.51245	30.9119	0.24	1	0.135704	0.990345	0.034396	0.999402	0.00825504
Elovl2	1	1	61	61	0	0	0	0	0	1	0	0	0	0	0	0	0	0	0	0	0	0	0.5	6	25	17348	2973820	4.11475	7.51245	30.9119	0.24	1	0.135704	0.990345	0.034396	0.999402	0.00825504
Pde1a	1	3	45	217	0	0	0	0	1	0	0	0	0	0	1	1	0	0	0	0	0	0	0.875	4	29	17348	2973820	2.51849	18.2613	45.9909	0.359342	0.948173	0.000711071	0.99997	0.0230642	0.999732	0.00828794
3110043A19Rik	1	2	147	151	0	0	0	0	0	0	0	1	0	0	0	0	0	0	0	0	0	1	1	4	20	17348	2973820	2.56794	17.9096	45.9909	0.36	0.96	0.00629888	0.999757	0.0230642	0.999732	0.00830311
E130114P18Rik	1	2	39	48	0	0	0	0	1	0	0	0	0	0	0	1	0	0	0	0	0	0	0.75	4	20	17348	2973820	2.56794	17.9096	45.9909	0.36	0.96	0.00629888	0.999757	0.0230642	0.999732	0.00830311
6430548M08Rik	1	2	1	116	0	0	0	0	1	0	0	0	0	0	0	0	0	0	1	0	0	0	0.5	9	106	17348	2973820	6.10727	3.39287	20.7212	0.162602	0.992791	0.127981	0.975035	0.0511478	0.998669	0.00831673
Plcg2	2	2	55	55	0	0	0	0	0	2	0	0	0	0	0	0	0	0	0	0	0	0	0.25	72	204	17348	2973820	2.83079	1.76376	4.99283	0.124567	1	0.333776	0.881644	0.0669964	0.990958	0.00834554
Il12rb2	1	1	7	7	0	0	0	0	1	0	0	0	0	0	0	0	0	0	0	0	0	0	0.5	5	17	17348	2973820	3.35294	11.0271	36.9731	0.294118	1	0.0944122	0.995396	0.0287466	0.999583	0.00845489
Kiss1r	1	1	636	636	1	0	0	0	0	0	0	0	0	0	0	0	0	0	0	0	0	0	1	5	17	17348	2973820	3.35294	11.0271	36.9731	0.294118	1	0.0944122	0.995396	0.0287466	0.999583	0.00845489
Scnn1a	1	1	29	29	0	1	0	0	0	0	0	0	0	0	0	0	0	0	0	0	0	0	1	5	17	17348	2973820	3.35294	11.0271	36.9731	0.294118	1	0.0944122	0.995396	0.0287466	0.999583	0.00845489
Dcx	1	3	35	66	0	0	0	0	0	1	0	0	0	0	0	0	0	0	2	0	0	0	0.5	3	15	17348	2973820	1.72841	35.1923	60.8266	0.488	0.896	0.000104572	0.999998	0.0173485	0.999849	0.00846607
mt-Nd2	1	3	104	248	1	0	0	0	0	0	0	0	0	0	0	0	1	1	0	0	0	0	1	3	15	17348	2973820	1.72841	35.1923	60.8266	0.488	0.896	0.000104572	0.999998	0.0173485	0.999849	0.00846607
Has2as	2	6	46	158	0	0	0	0	2	0	0	0	0	0	0	0	0	0	1	3	0	0	0.25	34	130	17348	2973820	1.31345	8.0374	10.5567	0.493223	0.8119	0.000138465	0.999985	0.0172517	0.998879	0.00850894
Slc28a3	2	8	19	161	0	0	0	0	1	1	0	0	0	0	0	0	0	0	2	1	2	1	0.25	54	500	17348	2973820	2.39659	2.77646	6.65403	0.210997	0.953514	0.0101978	0.996829	0.0403292	0.995879	0.00850934
Ly75	2	4	70	226	0	0	0	0	0	2	0	0	0	0	0	0	0	0	1	1	0	0	0.25	84	597	17348	2973820	3.63652	1.17706	4.28042	0.0976761	0.990034	0.459628	0.728728	0.0871906	0.986359	0.00851644
Syn2	1	1	94	94	0	0	0	0	1	0	0	0	0	0	0	0	0	0	0	0	0	0	0.5	9	54	17348	2973820	5.94505	3.48544	20.7212	0.166667	1	0.270223	0.959671	0.0511478	0.998669	0.00852465
Pter	1	2	94	106	0	0	0	0	0	1	0	0	0	0	0	0	0	0	0	1	0	0	0.5	12	184	17348	2973820	7.9697	1.95537	15.5837	0.126181	0.995747	0.291213	0.905724	0.067609	0.997661	0.00853097
Tbc1d1	2	6	48	23501	0	0	0	0	1	1	0	0	0	0	0	0	0	0	0	0	3	1	0.25	109	1516	17348	2973820	4.78402	0.689707	3.29957	0.0638331	0.993701	0.874547	0.221322	0.133843	0.973197	0.00854361
Gls	1	2	1	17	0	0	0	0	1	0	0	0	0	0	0	0	0	0	0	1	0	0	0.5	6	45	17348	2973820	3.87276	7.98189	30.9119	0.248889	0.982222	0.028979	0.997521	0.034396	0.999402	0.00856079
Brwd1	2	3	2	158	0	0	0	0	1	1	0	0	0	0	0	1	0	0	0	0	0	0	0.5	148	1227	17348	2973820	5.61284	0.433056	2.43068	0.0401373	0.998245	0.973718	0.0738607	0.214144	0.943043	0.00859516
Mdm2	1	1	10	10	0	0	0	0	0	1	0	0	0	0	0	0	0	0	0	0	0	0	0.5	25	388	17348	2973820	15.4622	0.485861	7.51245	0.064433	1	0.896022	0.339356	0.135704	0.990345	0.00874382
Arl4c	1	9	19	248	0	0	0	0	1	0	0	0	0	0	0	0	0	0	2	3	0	3	0.5	17	1581	17348	2973820	11.1767	0.986608	11.0271	0.0927146	0.996042	0.573371	0.558061	0.0944122	0.995396	0.00875339
Carf	1	2	2	23	0	0	0	0	0	1	0	0	0	0	0	1	0	0	0	0	0	0	0.75	10	123	17348	2973820	6.38425	2.92431	18.6696	0.155992	0.99339	0.161919	0.963694	0.0566669	0.998363	0.00883958
AU040320	2	3	103	107	0	0	0	0	0	2	0	0	0	0	0	1	0	0	0	0	0	0	0.5	51	158	17348	2973820	2.09589	3.36119	7.04468	0.245308	0.966369	0.0664731	0.985445	0.0363837	0.996483	0.00892521
Arhgap10	1	1	1	1	0	0	0	0	0	1	0	0	0	0	0	0	0	0	0	0	0	0	0.5	13	106	17348	2973820	8.09924	1.77722	14.3941	0.122642	1	0.461178	0.872019	0.0730324	0.997266	0.00895684
Zfp384	1	1	2	2	0	0	0	0	1	0	0	0	0	0	0	0	0	0	0	0	0	0	0.5	16	158	17348	2973820	9.81988	1.19268	11.712	0.101266	1	0.602169	0.764532	0.0891139	0.995906	0.00902421
Tcerg1l	1	4	32	811	0	0	0	0	0	1	0	0	0	0	0	1	0	0	2	0	0	0	0.75	12	341	17348	2973820	7.56319	2.06046	15.5837	0.133505	0.992914	0.140931	0.948322	0.067609	0.997661	0.00902614
Rilpl1	3	4	65358	65359	0	0	0	0	0	3	0	0	0	0	0	1	0	0	0	0	0	0	0.3125	148	387	17348	2973820	1.97627	1.81561	3.58814	0.159555	0.97861	0.192078	0.921142	0.0569571	0.988277	0.00908779
Gm14064	1	3	141	222	0	0	0	0	0	1	0	0	0	0	0	0	0	0	0	2	0	0	0.5	4	26	17348	2973820	2.25885	20.3603	45.9909	0.394174	0.936277	0.000519149	0.99998	0.0230642	0.999732	0.00909131
Cct3	1	1	34	34	0	0	0	0	0	1	0	0	0	0	0	0	0	0	0	0	0	0	0.5	26	401	17348	2973820	15.3678	0.470114	7.22462	0.0648379	1	0.903617	0.32188	0.140731	0.989598	0.0091247
Ube2cbp	1	5	82	262	0	0	0	0	0	1	0	0	0	0	0	0	0	0	0	0	3	1	0.5	8	182	17348	2973820	4.84895	4.8009	23.2793	0.20129	0.982322	0.00469467	0.999192	0.0455964	0.998944	0.0091781
Dock2	3	4	66	91	0	0	0	0	0	3	0	0	0	0	0	0	0	0	0	1	0	0	0.125	162	457	17348	2973820	2.13209	1.53757	3.27825	0.130808	0.98421	0.278409	0.867949	0.0704697	0.984201	0.009218
1700113H08Rik	1	1	204	204	0	0	0	0	0	1	0	0	0	0	0	0	0	0	0	0	0	0	0.5	4	10	17348	2973820	2.46341	18.6696	45.9909	0.4	1	0.0566669	0.998363	0.0230642	0.999732	0.00922568
BC005624	1	1	34	34	0	0	0	0	0	1	0	0	0	0	0	0	0	0	0	0	0	0	0.5	4	10	17348	2973820	2.46341	18.6696	45.9909	0.4	1	0.0566669	0.998363	0.0230642	0.999732	0.00922568
Fgl2	1	1	1	1	1	0	0	0	0	0	0	0	0	0	0	0	0	0	0	0	0	0	1	4	10	17348	2973820	2.46341	18.6696	45.9909	0.4	1	0.0566669	0.998363	0.0230642	0.999732	0.00922568
Skint8	1	1	41	41	0	0	0	0	0	1	0	0	0	0	0	0	0	0	0	0	0	0	0.5	4	10	17348	2973820	2.46341	18.6696	45.9909	0.4	1	0.0566669	0.998363	0.0230642	0.999732	0.00922568
Fdx1l	1	1	1	1	0	0	0	0	0	1	0	0	0	0	0	0	0	0	0	0	0	0	0.5	15	136	17348	2973820	9.01325	1.38547	12.4876	0.110294	1	0.547689	0.811176	0.0837846	0.996388	0.00924094
Usp14	2	2	2	2	0	0	0	0	2	0	0	0	0	0	0	0	0	0	0	0	0	0	0.25	52	105	17348	2973820	2.01727	3.42515	6.90946	0.245261	1	0.126041	0.975632	0.0376814	0.996288	0.00924178
Snx14	1	2	1	4	0	0	0	0	1	0	0	0	0	0	0	0	0	0	1	0	0	0	0.5	10	117	17348	2973820	6.07308	3.07415	18.6696	0.163635	0.992695	0.149753	0.967953	0.0566669	0.998363	0.00927269
Grin2c	1	1	21	21	0	0	0	0	0	1	0	0	0	0	0	0	0	0	0	0	0	0	0.5	7	30	17348	2973820	4.23944	6.26454	26.5581	0.233333	1	0.16055	0.986362	0.0400126	0.999189	0.00933626
Tsta3	1	1	60	60	0	0	0	0	0	1	0	0	0	0	0	0	0	0	0	0	0	0	0.5	9	49	17348	2973820	5.3956	3.84038	20.7212	0.183673	1	0.248623	0.966158	0.0511478	0.998669	0.00939447
Nacc1	2	2	285	285	0	0	0	0	2	0	0	0	0	0	0	0	0	0	0	0	0	0	0.25	90	290	17348	2973820	3.21976	1.24089	3.99537	0.0963139	1	0.504194	0.759407	0.0978826	0.983646	0.00942745
Epha5	2	10	3	130	0	0	0	0	1	1	0	0	0	0	0	0	0	0	2	2	1	3	0.25	30	134	17348	2973820	0.926318	12.9109	11.9596	0.691941	0.605002	1.15344e-08	1	0.0136385	0.999216	0.00943704
St3gal3	4	6	177	259	0	0	0	0	0	4	0	0	0	0	0	2	0	0	0	0	0	0	0.34375	169	287	17348	2973820	1.14115	3.64216	4.15626	0.52121	0.783658	0.00745303	0.998279	0.0181308	0.996553	0.00944995
A230006K03Rik	1	3	57	67	0	0	0	0	0	1	0	0	0	0	0	0	0	0	1	0	1	0	0.5	5	40	17348	2973820	2.79001	13.252	36.9731	0.330078	0.957031	0.00177916	0.999897	0.0287466	0.999583	0.00948862
Rab40c	1	2	1	315	0	0	0	0	1	0	0	0	0	0	0	0	0	0	0	0	0	1	0.5	29	929	17348	2973820	16.7241	0.387454	6.47981	0.0614583	0.999026	0.97158	0.093454	0.155638	0.987207	0.00956525
5430407P10Rik	1	1	4	4	0	0	0	0	1	0	0	0	0	0	0	0	0	0	0	0	0	0	0.5	20	230	17348	2973820	11.4478	0.819481	9.38122	0.0869565	1	0.738618	0.61211	0.110123	0.993701	0.00957591
4732418C07Rik	1	1	10	10	0	0	0	0	0	1	0	0	0	0	0	0	0	0	0	0	0	0	0.5	5	15	17348	2973820	2.96078	12.4876	36.9731	0.333333	1	0.0837846	0.996388	0.0287466	0.999583	0.00958219
Prkar2b	1	1	1	1	0	0	0	0	0	1	0	0	0	0	0	0	0	0	0	0	0	0	0.5	9	48	17348	2973820	5.28571	3.92022	20.7212	0.1875	1	0.244227	0.967402	0.0511478	0.998669	0.00959021
Lrrc28	2	4	30916	30976	1	0	0	0	0	1	0	0	0	0	0	0	0	0	0	0	1	1	0.5	43	140	17348	2973820	1.66493	5.01659	8.35228	0.36092	0.910799	0.00973292	0.998457	0.0266624	0.997818	0.00962299
Tmem177	1	3	39	53	0	0	0	0	1	0	0	0	0	0	0	0	0	0	0	0	2	0	0.5	9	134	17348	2973820	5.229	3.96274	20.7212	0.188262	0.987073	0.0448236	0.991606	0.0511478	0.998669	0.00962919
Gpr128	1	2	57	58	0	0	0	0	1	0	0	0	0	0	0	1	0	0	0	0	0	0	0.75	3	9	17348	2973820	1.53763	39.5586	60.8266	0.555556	0.888889	0.00133086	0.999977	0.0173485	0.999849	0.00963806
Chn1	1	1	3	3	0	0	0	0	1	0	0	0	0	0	0	0	0	0	0	0	0	0	0.5	35	669	17348	2973820	19.0627	0.281815	5.37215	0.0523169	1	0.979821	0.0989498	0.184681	0.981788	0.00966194
Rbms3	3	10	179	804	0	0	0	0	2	1	0	0	0	0	1	2	0	0	0	0	1	3	0.65625	115	582	17348	2973820	1.55225	2.97431	4.61689	0.314947	0.883325	0.00267867	0.9992	0.0306897	0.995036	0.00966563
Gm17382	1	2	28	34	0	0	0	0	1	0	0	0	0	0	0	0	0	0	0	1	0	0	0.5	7	54	17348	2973820	3.99128	6.65403	26.5581	0.242455	0.983196	0.0403292	0.995879	0.0400126	0.999189	0.00970125
Xpo1	1	1	38	38	0	0	0	0	0	1	0	0	0	0	0	0	0	0	0	0	0	0	0.5	15	129	17348	2973820	8.54967	1.46059	12.4876	0.116279	1	0.528835	0.825746	0.0837846	0.996388	0.00974239
Rtn3	1	1	62	62	0	0	0	0	1	0	0	0	0	0	0	0	0	0	0	0	0	0	0.5	19	204	17348	2973820	10.6859	0.923873	9.87239	0.0931373	1	0.695806	0.666224	0.104916	0.994293	0.00977159
Adcy8	1	4	124	327	0	0	0	0	0	1	0	0	0	0	0	0	0	0	0	0	1	2	0.5	4	31	17348	2973820	2.0351	22.5988	45.9909	0.424549	0.916459	3.85655e-05	0.999999	0.0230642	0.999732	0.00979188
Slc6a20a	1	1	43	43	0	0	0	0	0	1	0	0	0	0	0	0	0	0	0	0	0	0	0.5	6	21	17348	2973820	3.45902	8.93661	30.9119	0.285714	1	0.115299	0.993082	0.034396	0.999402	0.00982742
C430039J16Rik	2	3	291	328	0	0	0	0	0	0	2	0	0	0	0	0	0	0	1	0	0	0	1	111	678	17348	2973820	4.13464	0.783665	3.24017	0.0716333	0.995612	0.755286	0.442257	0.137784	0.971933	0.00986992
Gm9750	1	1	1	1	0	0	0	0	0	1	0	0	0	0	0	0	0	0	0	0	0	0	0.5	10	57	17348	2973820	5.65347	3.30232	18.6696	0.175439	1	0.282883	0.955572	0.0566669	0.998363	0.00994158
Eif2d	1	2	4	39	0	0	0	0	0	1	0	0	0	0	0	0	0	0	0	1	0	0	0.5	24	617	17348	2973820	13.4126	0.583346	7.82417	0.0762827	0.998487	0.87427	0.302839	0.130647	0.991068	0.00996611
Csmd1	2	13	118	1358	0	0	0	0	0	2	0	0	0	0	0	5	0	0	2	1	0	3	0.9375	36	276	17348	2973820	1.22605	8.13332	9.97183	0.520543	0.764694	1.76415e-08	1	0.0191937	0.99868	0.00999115
Klhl29	3	11	80	424	0	0	0	0	0	3	0	0	0	0	1	3	0	0	2	2	0	0	0.773437	79	204	17348	2973820	0.720618	9.32272	6.71812	0.863213	0.327207	5.71608e-08	1	0.0115917	0.998697	0.0100061
Tcea1	1	4	4	1760	0	0	0	0	0	1	0	0	0	0	1	0	2	0	0	0	0	0	0.75	17	614	17348	2973820	9.635	1.14448	11.0271	0.106234	0.995569	0.480927	0.709921	0.0944122	0.995396	0.0100298
Exosc4	1	1	93	93	0	1	0	0	0	0	0	0	0	0	0	0	0	0	0	0	0	0	1	11	68	17348	2973820	6.13514	2.76891	16.9876	0.161765	1	0.327456	0.939337	0.0621539	0.998027	0.0100543
Gm15726	2	8	262	431	0	0	0	0	2	0	0	0	0	0	0	0	0	0	4	1	1	0	0.25	59	543	17348	2973820	2.38247	2.55663	6.09108	0.212996	0.952785	0.0159381	0.994642	0.0472421	0.994739	0.0100624
Col6a3	1	2	18	69	0	0	0	0	0	1	0	0	0	0	0	0	0	0	0	0	1	0	0.5	11	130	17348	2973820	6.13943	2.76697	16.9876	0.162071	0.99284	0.176324	0.958379	0.0621539	0.998027	0.0100733
Il1rap	1	2	1	2	0	0	0	0	0	1	0	0	0	0	0	0	0	0	0	0	1	0	0.5	4	16	17348	2973820	2.05691	22.3592	45.9909	0.4375	0.9375	0.00409392	0.999874	0.0230642	0.999732	0.0100906
Flt1	1	3	72	217	0	0	0	0	0	1	0	0	0	0	0	0	0	0	1	1	0	0	0.5	18	515	17348	2973820	10.0982	1.03165	10.4178	0.101232	0.996421	0.57779	0.64627	0.0996797	0.994858	0.0100908
Gabra4	1	3	21	74	0	0	0	0	0	1	0	0	0	0	0	1	0	0	0	0	0	1	0.75	2	4	17348	2973820	0.69278	129.611	89.7917	0.875	0.5	2.08048e-06	1	0.0115994	0.999932	0.0101495
Stil	1	1	42	42	0	0	0	0	0	1	0	0	0	0	0	0	0	0	0	0	0	0	0.5	11	67	17348	2973820	6.04505	2.81017	16.9876	0.164179	1	0.323521	0.940886	0.0621539	0.998027	0.0102044
C230035I16Rik	1	1	58	58	0	0	0	0	0	0	0	1	0	0	0	0	0	0	0	0	0	0	1	19	195	17348	2973820	10.2147	0.966492	9.87239	0.0974359	1	0.679407	0.685306	0.104916	0.994293	0.0102226
Cacna1s	1	1	70	70	0	0	0	0	1	0	0	0	0	0	0	0	0	0	0	0	0	0	0.5	4	9	17348	2973820	2.21951	20.7212	45.9909	0.444444	1	0.0511478	0.998669	0.0230642	0.999732	0.0102507
Fam124a	1	1	10	10	0	0	0	0	1	0	0	0	0	0	0	0	0	0	0	0	0	0	0.5	4	9	17348	2973820	2.21951	20.7212	45.9909	0.444444	1	0.0511478	0.998669	0.0230642	0.999732	0.0102507
Psmf1	1	1	71	71	0	0	0	0	0	0	0	1	0	0	0	0	0	0	0	0	0	0	1	4	9	17348	2973820	2.21951	20.7212	45.9909	0.444444	1	0.0511478	0.998669	0.0230642	0.999732	0.0102507
Btbd2	1	1	1	1	0	0	0	0	1	0	0	0	0	0	0	0	0	0	0	0	0	0	0.5	12	79	17348	2973820	6.53719	2.38385	15.5837	0.151899	1	0.369258	0.921429	0.067609	0.997661	0.0102697
1700010I14Rik	1	1	67	67	0	0	0	0	0	1	0	0	0	0	0	0	0	0	0	0	0	0	0.5	10	55	17348	2973820	5.45545	3.42219	18.6696	0.181818	1	0.274468	0.958321	0.0566669	0.998363	0.0103031
Sf3b1	1	4	199	394	0	0	0	0	0	1	0	0	0	0	0	0	1	0	0	2	0	0	0.5	12	294	17348	2973820	6.52106	2.38975	15.5837	0.153539	0.99054	0.0954472	0.969425	0.067609	0.997661	0.0103806
Cyp2j8	1	1	62	62	0	0	0	0	0	1	0	0	0	0	0	0	0	0	0	0	0	0	0.5	3	5	17348	2973820	1.64516	36.9731	60.8266	0.6	1	0.0287466	0.999583	0.0173485	0.999849	0.0104091
Mip	1	1	10	10	0	0	0	0	0	1	0	0	0	0	0	0	0	0	0	0	0	0	0.5	18	172	17348	2973820	9.50829	1.09566	10.4178	0.104651	1	0.633371	0.734517	0.0996797	0.994858	0.0104316
Spata16	1	2	8	49	0	0	0	0	0	1	0	0	0	0	0	0	0	0	0	0	0	1	0.5	19	372	17348	2973820	10.2047	0.967436	9.87239	0.0995419	0.997391	0.638097	0.630742	0.104916	0.994293	0.0104435
Slc4a10	1	1	28	28	0	0	0	0	0	1	0	0	0	0	0	0	0	0	0	0	0	0	0.5	16	135	17348	2973820	8.3913	1.39573	11.712	0.118519	1	0.545042	0.813268	0.0891139	0.995906	0.0105617
Rgs10	1	1	72	72	0	0	0	0	1	0	0	0	0	0	0	0	0	0	0	0	0	0	0.5	9	43	17348	2973820	4.73626	4.375	20.7212	0.209302	1	0.221857	0.973338	0.0511478	0.998669	0.0107053
Fstl4	2	3	95	126	0	0	0	0	0	2	0	0	0	0	0	1	0	0	0	0	0	0	0.5	50	136	17348	2973820	1.84025	3.90451	7.18529	0.306108	0.950307	0.0464696	0.991174	0.0351037	0.996672	0.0107455
4932441J04Rik	1	4	24	48	0	0	0	0	0	1	0	0	0	0	0	1	0	0	0	0	1	1	0.75	5	45	17348	2973820	2.37255	15.5837	36.9731	0.375705	0.936443	0.00016049	0.999992	0.0287466	0.999583	0.0108002
Zmym3	1	1	63	63	0	0	0	0	0	1	0	0	0	0	0	0	0	0	0	0	0	0	0.5	22	243	17348	2973820	11	0.775658	8.53224	0.090535	1	0.757709	0.58578	0.120445	0.992437	0.0109045
Vcpip1	1	3	1	116	0	0	0	0	1	0	0	0	0	0	1	0	0	0	0	0	1	0	0.75	10	145	17348	2973820	5.09773	3.66233	18.6696	0.192956	0.986387	0.0542382	0.989051	0.0566669	0.998363	0.0109342
Uncx	1	3	58	99	0	0	0	0	0	1	0	0	0	0	0	0	0	0	0	1	0	1	0.5	6	50	17348	2973820	2.91433	10.6069	30.9119	0.318528	0.960256	0.00332814	0.999761	0.034396	0.999402	0.0109561
Gm12059	1	3	528	602	0	0	0	0	1	0	0	0	0	0	0	0	0	0	0	0	2	0	0.5	20	582	17348	2973820	10.2762	0.912908	9.38122	0.0995907	0.996538	0.659348	0.559411	0.110123	0.993701	0.0109672
Hif1a	1	3	51	227	0	0	0	0	0	1	0	0	0	0	0	0	0	0	0	2	0	0	0.5	9	116	17348	2973820	4.52712	4.57712	20.7212	0.215167	0.982875	0.0313647	0.994884	0.0511478	0.998669	0.0110053
Mettl15	2	2	303	303	0	0	0	0	0	2	0	0	0	0	0	0	0	0	0	0	0	0	0.25	62	134	17348	2973820	2.15942	2.68444	5.79683	0.214079	1	0.184643	0.955176	0.0515815	0.993974	0.0110425
Clcn4-2	1	1	32	32	0	0	0	0	1	0	0	0	0	0	0	0	0	0	0	0	0	0	0.5	8	33	17348	2973820	4.08642	5.69675	23.2793	0.242424	1	0.175113	0.983686	0.0455964	0.998944	0.0110537
Slc7a2	1	1	115	115	0	0	0	0	1	0	0	0	0	0	0	0	0	0	0	0	0	0	0.5	5	13	17348	2973820	2.56863	14.3941	36.9731	0.384615	1	0.0730324	0.997266	0.0287466	0.999583	0.0110564
Reln	2	3	90	149	0	0	0	0	0	2	0	0	0	0	0	1	0	0	0	0	0	0	0.5	44	102	17348	2973820	1.56836	5.20474	8.16288	0.397705	0.919729	0.0226243	0.99674	0.0278109	0.997673	0.0110605
Det1	1	1	51	51	0	0	0	0	0	1	0	0	0	0	0	0	0	0	0	0	0	0	0.5	23	261	17348	2973820	11.303	0.722185	8.16288	0.0881226	1	0.781863	0.550295	0.125561	0.991765	0.0110648
Macf1	10	13	574232	585127	0	0	0	0	10	0	0	0	1	0	1	0	0	0	1	0	0	0	0.00585938	1264	2481	17348	2973820	1.51326	0.905086	1.36963	0.0531417	0.986629	0.68656	0.415198	0.20928	0.872899	0.0111215
Secisbp2	1	3	2	5	0	0	0	0	0	1	0	0	0	0	0	0	0	0	1	1	0	0	0.5	13	242	17348	2973820	6.55774	2.19498	14.3941	0.152655	0.991653	0.169337	0.944951	0.0730324	0.997266	0.0111488
Dleu2	2	3	34022	34026	0	0	0	0	2	0	0	0	0	0	0	0	0	0	0	1	0	0	0.25	150	1095	17348	2973820	4.94232	0.485256	2.39829	0.0511546	0.997429	0.953285	0.119764	0.218396	0.941195	0.011172
Mon2	1	1	1	1	0	0	0	0	0	1	0	0	0	0	0	0	0	0	0	0	0	0	0.5	7	25	17348	2973820	3.53521	7.51245	26.5581	0.28	1	0.135704	0.990345	0.0400126	0.999189	0.0112035
Sec63	1	1	1	1	0	0	0	0	1	0	0	0	0	0	0	0	0	0	0	0	0	0	0.5	7	25	17348	2973820	3.53521	7.51245	26.5581	0.28	1	0.135704	0.990345	0.0400126	0.999189	0.0112035
Snrk	1	1	46	46	1	0	0	0	0	0	0	0	0	0	0	0	0	0	0	0	0	0	1	7	25	17348	2973820	3.53521	7.51245	26.5581	0.28	1	0.135704	0.990345	0.0400126	0.999189	0.0112035
Wbscr17	2	3	8	185	0	0	0	0	1	1	0	0	0	0	1	0	0	0	0	0	0	0	0.5	45	106	17348	2973820	1.59366	5.00852	7.98189	0.387652	0.92349	0.0249652	0.996267	0.028979	0.997521	0.0112338
Atp6v0a1	1	1	47	47	0	0	0	0	0	1	0	0	0	0	0	0	0	0	0	0	0	0	0.5	20	196	17348	2973820	9.75622	0.961563	9.38122	0.102041	1	0.681272	0.683179	0.110123	0.993701	0.0112371
Brms1l	1	2	1	41	0	0	0	0	0	1	0	0	0	0	0	0	0	0	0	1	0	0	0.5	7	46	17348	2973820	3.40107	7.80874	26.5581	0.281191	0.976843	0.0301664	0.997363	0.0400126	0.999189	0.0112512
Rwdd4a	1	2	31	33	0	0	0	0	0	1	0	0	0	0	0	0	0	0	0	0	1	0	0.5	7	46	17348	2973820	3.40107	7.80874	26.5581	0.281191	0.976843	0.0301664	0.997363	0.0400126	0.999189	0.0112512
Lax1	1	3	1	141	0	0	0	0	0	1	0	0	0	0	0	0	0	0	0	1	0	1	0.5	32	1420	17348	2973820	15.698	0.374202	5.87422	0.0660936	0.998499	0.989001	0.0349129	0.170287	0.984601	0.0112549
Slc25a25	1	6	35	374	0	0	0	0	1	0	0	0	0	0	0	0	0	0	1	3	1	0	0.5	18	910	17348	2973820	9.0672	1.14896	10.4178	0.112965	0.994434	0.438022	0.715835	0.0996797	0.994858	0.0112603
Nbl1	1	1	10	10	0	0	0	0	0	1	0	0	0	0	0	0	0	0	0	0	0	0	0.5	8	32	17348	2973820	3.96296	5.87422	23.2793	0.25	1	0.170287	0.984601	0.0455964	0.998944	0.0113991
Ppp4r4	1	1	11	11	0	0	0	0	0	1	0	0	0	0	0	0	0	0	0	0	0	0	0.5	6	18	17348	2973820	2.96721	10.4178	30.9119	0.333333	1	0.0996797	0.994858	0.034396	0.999402	0.0114653
Wdr27	1	1	3	3	0	0	0	0	0	1	0	0	0	0	0	0	0	0	0	0	0	0	0.5	18	156	17348	2973820	8.62431	1.20796	10.4178	0.115385	1	0.597501	0.768808	0.0996797	0.994858	0.0115015
Kank1	2	2	34	34	0	0	1	0	0	1	0	0	0	0	0	0	0	0	0	0	0	0	0.5	89	257	17348	2973820	2.88552	1.40017	4.04021	0.119926	1	0.441924	0.809046	0.0960756	0.984117	0.011522
Mtor	1	2	25	28	1	0	0	0	0	0	0	0	0	0	0	0	0	0	1	0	0	0	1	16	239	17348	2973820	7.77906	1.50558	11.712	0.129409	0.995518	0.406177	0.834898	0.0891139	0.995906	0.0115321
Cnksr2	1	2	163	201	0	0	0	0	0	1	0	0	0	0	0	1	0	0	0	0	0	0	0.75	9	75	17348	2973820	4.32287	4.79338	20.7212	0.2256	0.9856	0.0718833	0.98991	0.0511478	0.998669	0.0115389
Diap2	2	3	64	65	0	0	0	0	1	1	0	0	0	0	1	0	0	0	0	0	0	0	0.5	139	939	17348	2973820	4.57343	0.565865	2.58794	0.059251	0.996756	0.910271	0.204191	0.195118	0.951006	0.0115609
Ipo13	1	1	13	13	0	0	0	0	1	0	0	0	0	0	0	0	0	0	0	0	0	0	0.5	13	82	17348	2973820	6.26718	2.29674	14.3941	0.158537	1	0.380201	0.91629	0.0730324	0.997266	0.0115783
Vmn2r72-ps	1	1	95	95	0	1	0	0	0	0	0	0	0	0	0	0	0	0	0	0	0	0	1	2	2	17348	2973820	1	89.7917	89.7917	1	1	0.0115994	0.999932	0.0115994	0.999932	0.0115994
mt-Nd4	1	1	33	33	1	0	0	0	0	0	0	0	0	0	0	0	0	0	0	0	0	0	1	2	2	17348	2973820	1	89.7917	89.7917	1	1	0.0115994	0.999932	0.0115994	0.999932	0.0115994
Gm13251	1	1	41	41	0	0	0	0	1	0	0	0	0	0	0	0	0	0	0	0	0	0	0.5	7	24	17348	2973820	3.39437	7.82417	26.5581	0.291667	1	0.130647	0.991068	0.0400126	0.999189	0.0116704
Lsm1	1	1	1	1	0	0	0	0	1	0	0	0	0	0	0	0	0	0	0	0	0	0	0.5	7	24	17348	2973820	3.39437	7.82417	26.5581	0.291667	1	0.130647	0.991068	0.0400126	0.999189	0.0116704
Tceal3	1	2	142	168	0	0	0	0	0	1	0	0	0	0	0	1	0	0	0	0	0	0	0.75	3	7	17348	2973820	1.19969	50.7018	60.8266	0.673469	0.816327	0.000811352	0.999989	0.0173485	0.999849	0.0116837
Shc3	1	3	7	10	0	1	0	0	0	0	0	0	0	0	0	0	0	0	1	1	0	0	1	13	230	17348	2973820	6.2327	2.30945	14.3941	0.160162	0.990777	0.152595	0.952634	0.0730324	0.997266	0.011697
Lrrc33	1	3	1	38	0	0	0	0	1	0	0	0	0	0	0	0	0	0	0	1	1	0	0.5	30	1200	17348	2973820	14.1476	0.442799	6.26454	0.0731406	0.998156	0.970393	0.0817083	0.16055	0.986362	0.0117427
Clmn	1	4	6	70	0	0	0	0	1	0	0	0	0	0	1	0	0	0	0	1	0	1	0.75	13	303	17348	2973820	6.2076	2.31879	14.3941	0.160885	0.989577	0.103545	0.965899	0.0730324	0.997266	0.0117498
Frzb	1	1	74	74	0	0	0	0	0	1	0	0	0	0	0	0	0	0	0	0	0	0	0.5	8	31	17348	2973820	3.83951	6.0631	23.2793	0.258065	1	0.165433	0.985493	0.0455964	0.998944	0.0117668
Ascc3	1	6	27	240	0	0	0	0	1	0	0	0	0	0	0	0	0	0	0	4	1	0	0.5	7	124	17348	2973820	3.15193	8.42599	26.5581	0.294357	0.958951	0.000107412	0.999989	0.0400126	0.999189	0.011778
Aifm1	1	1	72	72	0	0	0	0	1	0	0	0	0	0	0	0	0	0	0	0	0	0	0.5	11	58	17348	2973820	5.23423	3.24548	16.9876	0.189655	1	0.287055	0.954173	0.0621539	0.998027	0.0117878
Vps13a	1	1	51	51	0	1	0	0	0	0	0	0	0	0	0	0	0	0	0	0	0	0	1	14	93	17348	2973820	6.60284	2.02538	13.3732	0.150538	1	0.418725	0.89664	0.0784242	0.996841	0.0118058
F10	1	1	142	142	0	0	0	0	0	1	0	0	0	0	0	0	0	0	0	0	0	0	0.5	5	12	17348	2973820	2.37255	15.5837	36.9731	0.416667	1	0.067609	0.997661	0.0287466	0.999583	0.0119778
Ppih	1	1	18	18	0	0	0	0	0	1	0	0	0	0	0	0	0	0	0	0	0	0	0.5	16	119	17348	2973820	7.39752	1.58323	11.712	0.134454	1	0.500531	0.846212	0.0891139	0.995906	0.0119817
Gm12611	1	1	2	2	0	0	0	0	1	0	0	0	0	0	0	0	0	0	0	0	0	0	0.5	6	17	17348	2973820	2.80328	11.0271	30.9119	0.352941	1	0.0944122	0.995396	0.034396	0.999402	0.0121398
Gm14066	1	4	17	158	0	0	0	0	1	0	0	0	0	0	0	2	0	0	1	0	0	0	0.875	5	39	17348	2973820	2.05691	17.975	36.9731	0.42236	0.917428	9.3092e-05	0.999996	0.0287466	0.999583	0.0121414
Arsi	1	2	229	234	0	0	0	0	1	0	0	0	0	0	0	0	0	0	0	1	0	0	0.5	10	88	17348	2973820	4.56907	4.08607	18.6696	0.21436	0.987087	0.0942785	0.984581	0.0566669	0.998363	0.0121471
Dnajb14	1	1	487	487	0	0	0	0	1	0	0	0	0	0	0	0	0	0	0	0	0	0	0.5	54	1201	17348	2973820	22.2015	0.156992	3.48544	0.0449625	1	0.999095	0.00724838	0.270223	0.959671	0.0121499
Sh3kbp1	2	4	90	96	0	0	0	0	1	1	0	0	0	0	2	0	0	0	0	0	0	0	0.6875	37	83	17348	2973820	1.14726	8.45757	9.70305	0.60211	0.764123	0.00155919	0.999852	0.0201976	0.998573	0.0121612
Nr1i2	1	3	1	3	0	0	0	0	1	0	0	0	0	0	1	1	0	0	0	0	0	0	0.875	4	18	17348	2973820	1.56648	29.3593	45.9909	0.529492	0.8738	0.000178357	0.999995	0.0230642	0.999732	0.0122123
Gm17277	1	2	1	126	0	0	0	0	0	0	1	0	0	0	0	0	0	0	0	0	1	0	1	8	55	17348	2973820	3.5632	6.53327	23.2793	0.269752	0.978843	0.0416787	0.995665	0.0455964	0.998944	0.0122997
Med26	1	1	1	1	0	0	0	0	1	0	0	0	0	0	0	0	0	0	0	0	0	0	0.5	19	161	17348	2973820	8.43455	1.17047	9.87239	0.118012	1	0.609072	0.75811	0.104916	0.994293	0.0123813
Mettl13	1	2	3	33	0	0	0	0	1	0	0	0	0	0	0	0	0	0	0	0	1	0	0.5	6	30	17348	2973820	2.5847	11.9596	30.9119	0.36	0.96	0.0136385	0.999216	0.034396	0.999402	0.0123826
Cd97	2	2	1074	1074	0	0	0	0	2	0	0	0	0	0	0	0	0	0	0	0	0	0	0.25	108	351	17348	2973820	3.24792	1.0253	3.33009	0.0946746	1	0.606737	0.663798	0.131882	0.973817	0.0124859
Gm17058	1	1	12	12	0	0	0	0	1	0	0	0	0	0	0	0	0	0	0	0	0	0	0.5	13	76	17348	2973820	5.80916	2.47783	14.3941	0.171053	1	0.358122	0.926463	0.0730324	0.997266	0.0124924
Plbd1	1	1	209	209	0	0	0	0	1	0	0	0	0	0	0	0	0	0	0	0	0	0	0.5	8	29	17348	2973820	3.59259	6.47981	23.2793	0.275862	1	0.155638	0.987207	0.0455964	0.998944	0.0125783
Gpr135	1	3	1	251	0	1	0	0	0	0	0	0	0	0	0	0	0	0	0	0	1	1	1	16	323	17348	2973820	7.12102	1.6447	11.712	0.141367	0.992882	0.292026	0.877394	0.0891139	0.995906	0.0125978
Rbfox3	3	4	121	323	0	0	0	0	1	2	0	0	0	0	0	0	0	0	1	0	0	0	0.125	213	672	17348	2973820	2.38467	1.04571	2.49368	0.0970965	0.989907	0.550799	0.644432	0.129863	0.962428	0.0126092
Malat1	1	2	38	64	0	0	0	0	0	0	0	1	0	0	0	0	0	0	0	0	0	1	1	36	1063	17348	2973820	15.4255	0.338616	5.22334	0.0665859	0.998853	0.985413	0.0535458	0.189424	0.980806	0.012613
Lyplal1	1	4	25	125	0	0	0	0	0	1	0	0	0	0	0	0	0	0	0	0	2	1	0.5	13	279	17348	2973820	5.71607	2.51818	14.3941	0.173753	0.987769	0.0826496	0.974773	0.0730324	0.997266	0.0126896
Rab7	1	1	144	144	0	0	0	0	1	0	0	0	0	0	0	0	0	0	0	0	0	0	0.5	31	403	17348	2973820	12.9614	0.467781	6.0631	0.0769231	1	0.904735	0.319258	0.165433	0.985493	0.0127256
Prkce	2	3	30	386	0	0	0	0	1	1	0	0	0	0	0	0	0	0	1	0	0	0	0.25	118	662	17348	2973820	3.79779	0.802603	3.04812	0.0839901	0.994337	0.740976	0.4609	0.151768	0.967262	0.012747
Ephb1	1	2	39	46	0	0	0	0	0	1	0	0	0	0	1	0	0	0	0	0	0	0	0.75	6	29	17348	2973820	2.49883	12.3706	30.9119	0.370987	0.957194	0.0127933	0.999289	0.034396	0.999402	0.0127605
Me3	1	1	47	47	0	0	0	0	0	1	0	0	0	0	0	0	0	0	0	0	0	0	0.5	9	36	17348	2973820	3.96703	5.22334	20.7212	0.25	1	0.189424	0.980806	0.0511478	0.998669	0.012787
Rcl1	1	1	9	9	0	0	0	0	0	1	0	0	0	0	0	0	0	0	0	0	0	0	0.5	13	74	17348	2973820	5.65649	2.5447	14.3941	0.175676	1	0.350589	0.929758	0.0730324	0.997266	0.01283
Mybph	1	2	113	134	0	0	0	0	0	1	0	0	0	0	0	0	0	0	0	0	1	0	0.5	15	188	17348	2973820	6.52507	1.91379	12.4876	0.153208	0.993634	0.299768	0.901083	0.0837846	0.996388	0.0128365
Col11a1	1	6	45	196	0	0	0	0	0	1	0	0	0	0	0	0	0	0	2	1	0	2	0.5	6	80	17348	2973820	2.36791	13.0545	30.9119	0.373602	0.931132	9.62753e-06	0.999999	0.034396	0.999402	0.0128504
Stx17	1	1	12	12	0	0	0	0	0	1	0	0	0	0	0	0	0	0	0	0	0	0	0.5	6	16	17348	2973820	2.63934	11.712	30.9119	0.375	1	0.0891139	0.995906	0.034396	0.999402	0.0128985
Zzef1	1	4	33	44	0	0	0	0	0	1	0	0	0	0	1	1	0	0	1	0	0	0	0.875	14	318	17348	2973820	6.05276	2.20944	13.3732	0.164809	0.989042	0.117708	0.959486	0.0784242	0.996841	0.012925
A130022J15Rik	1	1	30	30	0	0	0	0	0	1	0	0	0	0	0	0	0	0	0	0	0	0	0.5	28	325	17348	2973820	11.5694	0.580014	6.71041	0.0861538	1	0.849834	0.434898	0.150698	0.988028	0.0129832
Hcrt	1	1	10	10	0	1	0	0	0	0	0	0	0	0	0	0	0	0	0	0	0	0	1	3	4	17348	2973820	1.32258	45.9909	60.8266	0.75	1	0.0230642	0.999732	0.0173485	0.999849	0.0130114
Rtl1	1	1	16	16	0	0	0	0	1	0	0	0	0	0	0	0	0	0	0	0	0	0	0.5	3	4	17348	2973820	1.32258	45.9909	60.8266	0.75	1	0.0230642	0.999732	0.0173485	0.999849	0.0130114
Abca5	1	2	3	54	0	0	0	0	0	1	0	0	0	0	0	0	0	0	0	1	0	0	0.5	14	161	17348	2973820	5.9848	2.23453	13.3732	0.166352	0.992439	0.24189	0.930539	0.0784242	0.996841	0.013046
Gm16244	1	1	1	1	0	0	0	0	0	0	1	0	0	0	0	0	0	0	0	0	0	0	1	5	11	17348	2973820	2.17647	16.9876	36.9731	0.454545	1	0.0621539	0.998027	0.0287466	0.999583	0.0130666
Hpse2	4	7	82384	82441	0	0	0	0	0	4	0	0	0	0	0	3	0	0	0	0	0	0	0.5	194	401	17348	2973820	1.19331	3.03437	3.62094	0.464579	0.799161	0.0101917	0.997137	0.0281432	0.993895	0.0130747
Gm16271	1	1	110	110	0	0	0	0	1	0	0	0	0	0	0	0	0	0	0	0	0	0	0.5	4	7	17348	2973820	1.73171	26.5581	45.9909	0.571429	1	0.0400126	0.999189	0.0230642	0.999732	0.0131796
Nbeal2	1	1	6077	6077	0	0	0	0	1	0	0	0	0	0	0	0	0	0	0	0	0	0	0.5	13	72	17348	2973820	5.50382	2.61529	14.3941	0.180556	1	0.342968	0.933004	0.0730324	0.997266	0.0131864
Cmbl	1	2	3	4	0	0	0	0	1	0	0	0	0	0	0	0	0	0	1	0	0	0	0.5	23	425	17348	2973820	9.63946	0.84682	8.16288	0.105307	0.997071	0.708444	0.549133	0.125561	0.991765	0.0132225
Nr2c2	1	1	1	1	0	0	0	0	1	0	0	0	0	0	0	0	0	0	0	0	0	0	0.5	14	83	17348	2973820	5.89362	2.2691	13.3732	0.168675	1	0.383806	0.914555	0.0784242	0.996841	0.0132282
Gm13986	1	2	38	179	0	0	0	0	0	1	0	0	0	0	0	0	0	0	1	0	0	0	0.5	15	182	17348	2973820	6.31693	1.97684	12.4876	0.158043	0.993207	0.28693	0.90801	0.0837846	0.996388	0.0132416
Wdr7	3	4	119	172	0	0	0	0	0	3	0	0	0	0	0	0	0	0	0	0	0	1	0.125	168	425	17348	2973820	1.91206	1.65331	3.16123	0.173821	0.975584	0.237994	0.893945	0.0766617	0.982215	0.0133254
Blm	1	2	2	255	0	0	0	0	0	1	0	0	0	0	0	0	0	0	0	1	0	0	0.5	33	848	17348	2973820	13.4212	0.424458	5.69675	0.0763158	0.998486	0.957764	0.129162	0.175113	0.983686	0.0133639
Kcnip4	3	6	137	195	0	0	0	0	3	0	0	0	0	0	2	1	0	0	0	0	0	0	0.65625	101	213	17348	2973820	1.07118	4.90692	5.25622	0.606674	0.703333	0.00178346	0.999691	0.0220587	0.996852	0.0133824
Htr4	1	2	12	23	0	0	0	0	0	1	0	0	0	0	0	0	0	0	1	0	0	0	0.5	7	38	17348	2973820	2.81087	9.44837	26.5581	0.334488	0.966066	0.0212229	0.998461	0.0400126	0.999189	0.0133837
Gm15676	1	1	1	1	0	0	0	0	0	0	1	0	0	0	0	0	0	0	0	0	0	0	1	20	164	17348	2973820	8.16418	1.14907	9.38122	0.121951	1	0.615854	0.751681	0.110123	0.993701	0.0134296
Slc22a22	2	5	2	21	0	0	0	0	0	2	0	0	0	0	0	0	0	0	2	1	0	0	0.25	46	160	17348	2973820	1.43001	5.46062	7.80874	0.445913	0.853059	0.00273581	0.999585	0.0301664	0.997363	0.0134516
Bdp1	1	1	92	92	0	0	0	0	0	1	0	0	0	0	0	0	0	0	0	0	0	0	0.5	8	27	17348	2973820	3.34568	6.95803	23.2793	0.296296	1	0.145729	0.988825	0.0455964	0.998944	0.01351
Cntn3	1	5	54	437	0	0	0	0	0	1	0	0	0	0	0	0	0	0	1	2	0	1	0.5	9	151	17348	2973820	3.58134	5.78587	20.7212	0.264544	0.968524	0.00213759	0.999693	0.0511478	0.998669	0.0135308
Hc	1	1	41	41	0	0	0	0	0	1	0	0	0	0	0	0	0	0	0	0	0	0	0.5	22	195	17348	2973820	8.82805	0.966492	8.53224	0.112821	1	0.679407	0.685306	0.120445	0.992437	0.0135887
4930556N08Rik	1	1	75	75	0	0	0	0	0	1	0	0	0	0	0	0	0	0	0	0	0	0	0.5	17	117	17348	2973820	6.84795	1.61027	11.0271	0.145299	1	0.494669	0.850247	0.0944122	0.995396	0.013718
Pmf1	1	1	1	1	0	0	0	0	1	0	0	0	0	0	0	0	0	0	0	0	0	0	0.5	14	80	17348	2973820	5.68085	2.35409	13.3732	0.175	1	0.372927	0.919727	0.0784242	0.996841	0.0137242
Unc5cl	2	3	23	90	0	0	0	0	1	1	0	0	0	0	0	0	0	0	0	0	0	1	0.25	81	311	17348	2973820	2.59858	1.70814	4.43876	0.168168	0.982333	0.273193	0.889003	0.0819857	0.987612	0.0137874
B3galt5	1	1	2	2	0	0	0	0	0	1	0	0	0	0	0	0	0	0	0	0	0	0	0.5	15	91	17348	2973820	6.03311	2.06984	12.4876	0.164835	1	0.411903	0.900301	0.0837846	0.996388	0.0138106
Zbtb46	1	1	1	1	0	0	0	0	1	0	0	0	0	0	0	0	0	0	0	0	0	0	0.5	15	91	17348	2973820	6.03311	2.06984	12.4876	0.164835	1	0.411903	0.900301	0.0837846	0.996388	0.0138106
Adam12	1	2	27	105	0	0	0	0	1	0	0	0	0	0	1	0	0	0	0	0	0	0	0.75	6	26	17348	2973820	2.24122	13.7925	30.9119	0.408284	0.946746	0.0104024	0.999481	0.034396	0.999402	0.0140433
Hsf1	1	2	36	85	0	0	0	1	0	0	0	0	0	0	1	0	0	0	0	0	0	0	1	6	26	17348	2973820	2.24122	13.7925	30.9119	0.408284	0.946746	0.0104024	0.999481	0.034396	0.999402	0.0140433
Luc7l2	2	2	63	63	0	0	0	0	1	1	0	0	0	0	0	0	0	0	0	0	0	0	0.25	63	122	17348	2973820	1.93502	2.94826	5.70496	0.266662	1	0.159879	0.964423	0.0530586	0.993704	0.0141487
Myo3a	1	3	43	167	0	0	0	0	0	1	0	0	0	0	0	1	0	0	0	1	0	0	0.75	6	37	17348	2973820	2.15812	14.3235	30.9119	0.411861	0.929639	0.00142651	0.999924	0.034396	0.999402	0.0141664
Cux1	2	2	4	4	0	0	0	0	2	0	0	0	0	0	0	0	0	0	0	0	0	0	0.25	82	199	17348	2973820	2.42509	1.80805	4.38469	0.169794	1	0.323192	0.887864	0.0837097	0.987202	0.0142134
Ccnl1	1	3	116	338	0	0	0	0	1	0	0	0	0	0	0	0	0	0	0	0	2	0	0.5	15	249	17348	2973820	5.85366	2.13329	12.4876	0.170055	0.98955	0.179337	0.940178	0.0837846	0.996388	0.014248
Dag1	1	2	19	20	0	0	0	0	1	0	0	0	0	0	0	0	0	0	0	0	1	0	0.5	21	328	17348	2973820	8.14511	1.09717	8.93661	0.12395	0.995901	0.570065	0.700099	0.115299	0.993082	0.0142913
Unc5d	3	17	118	816	0	0	0	0	2	1	0	0	0	0	0	0	0	0	4	8	0	2	0.125	89	313	17348	2973820	0.637046	9.36215	5.96413	0.900985	0.243525	1.39492e-11	1	0.0158826	0.997995	0.01431
Dach2	2	5	146	173	0	0	0	0	2	0	0	0	0	0	1	0	0	0	1	1	0	0	0.5	33	59	17348	2973820	0.735205	14.7926	10.8756	0.877914	0.389811	3.02339e-05	0.999998	0.0163141	0.99897	0.0143224
Nlrp9a	1	1	46	46	0	0	0	0	0	1	0	0	0	0	0	0	0	0	0	0	0	0	0.5	5	10	17348	2973820	1.98039	18.6696	36.9731	0.5	1	0.0566669	0.998363	0.0287466	0.999583	0.0143733
Trpc3	1	1	78	78	0	0	0	0	0	1	0	0	0	0	0	0	0	0	0	0	0	0	0.5	5	10	17348	2973820	1.98039	18.6696	36.9731	0.5	1	0.0566669	0.998363	0.0287466	0.999583	0.0143733
Mdn1	1	2	3	58	0	0	0	0	0	1	0	0	0	0	0	1	0	0	0	0	0	0	0.75	11	89	17348	2973820	4.20463	4.04021	16.9876	0.231915	0.984724	0.0960756	0.984117	0.0621539	0.998027	0.0144144
Prkch	2	4	37	213	0	0	0	0	1	1	0	0	0	0	0	0	0	0	0	0	0	2	0.25	57	199	17348	2973820	1.78596	3.53001	6.30443	0.324455	0.926194	0.03047	0.993229	0.0444278	0.995216	0.0144148
Tpte	1	2	52	118	0	0	0	0	0	1	0	0	0	0	0	1	0	0	0	0	0	0	0.75	5	17	17348	2973820	1.7563	21.0516	36.9731	0.50173	0.913495	0.00460386	0.999849	0.0287466	0.999583	0.014423
Tmem132d	6	9	273	288	0	0	0	0	3	3	0	0	0	0	1	2	0	0	0	0	0	0	0.253906	669	1793	17348	2973820	1.7964	0.869961	1.56279	0.072338	0.983498	0.716566	0.40185	0.199828	0.899243	0.0144552
Calcoco2	1	3	21	187	0	0	0	0	0	1	0	0	0	0	0	0	0	0	2	0	0	0	0.5	26	730	17348	2973820	9.92597	0.72785	7.22462	0.103089	0.996285	0.797418	0.384632	0.140731	0.989598	0.0145078
Mtap7d3	1	1	43	43	0	0	0	0	0	1	0	0	0	0	0	0	0	0	0	0	0	0	0.5	10	39	17348	2973820	3.87129	4.82257	18.6696	0.25641	1	0.203486	0.97773	0.0566669	0.998363	0.01453
Muc2	1	1	37	37	0	0	0	0	0	1	0	0	0	0	0	0	0	0	0	0	0	0	0.5	11	47	17348	2973820	4.24324	4.00345	16.9876	0.234043	1	0.239805	0.968627	0.0621539	0.998027	0.0145467
Gm9516	1	1	40	40	0	0	0	0	0	0	0	1	0	0	0	0	0	0	0	0	0	0	1	47	771	17348	2973820	16.3715	0.244537	4.00345	0.0609598	1	0.988872	0.0611926	0.239805	0.968627	0.0146185
Gm17255	1	4	1	203	0	0	0	0	0	1	0	0	0	0	0	0	0	0	1	2	0	0	0.5	7	65	17348	2973820	2.45998	10.7961	26.5581	0.366045	0.940002	0.000637043	0.999952	0.0400126	0.999189	0.0146464
Armc4	1	3	55	195	0	0	0	0	0	1	0	0	0	0	0	1	0	0	0	0	1	0	0.75	4	14	17348	2973820	1.2203	37.6882	45.9909	0.635569	0.801749	8.53924e-05	0.999998	0.0230642	0.999732	0.0146589
Aen	2	3	69	161	2	0	0	0	0	0	0	0	0	0	0	0	0	0	0	1	0	0	1	40	68	17348	2973820	1.15043	7.80328	8.97713	0.630979	0.796458	0.00774867	0.999247	0.023337	0.998221	0.0147252
Itpkc	2	2	21	21	0	0	0	0	1	1	0	0	0	0	0	0	0	0	0	0	0	0	0.25	77	174	17348	2973820	2.25811	2.06768	4.66904	0.195832	1	0.269775	0.916916	0.0752035	0.989174	0.0147273
Col4a6	1	1	15	15	0	0	0	0	0	1	0	0	0	0	0	0	0	0	0	0	0	0	0.5	6	14	17348	2973820	2.31148	13.3732	30.9119	0.428571	1	0.0784242	0.996841	0.034396	0.999402	0.0147411
Hmgn5	1	1	8	8	0	0	0	0	0	1	0	0	0	0	0	0	0	0	0	0	0	0	0.5	7	19	17348	2973820	2.69014	9.87239	26.5581	0.368421	1	0.104916	0.994293	0.0400126	0.999189	0.0147415
Meg3	1	4	206	5765	0	0	0	0	1	0	0	0	0	0	0	0	0	0	2	1	0	0	0.5	22	683	17348	2973820	8.29279	1.02887	8.53224	0.122751	0.994039	0.563485	0.631898	0.120445	0.992437	0.0147847
Irs1	1	4	73	146	0	0	0	0	1	0	0	0	0	0	0	0	0	0	0	0	3	0	0.5	5	30	17348	2973820	1.58345	23.3496	36.9731	0.517747	0.868056	3.39822e-05	0.999999	0.0287466	0.999583	0.0148835
Ifltd1	1	4	28	118	0	0	0	0	0	1	0	0	0	0	0	1	0	0	2	0	0	0	0.75	8	85	17348	2973820	2.81873	8.2588	23.2793	0.326578	0.953285	0.00169933	0.999834	0.0455964	0.998944	0.0148908
Slc30a5	1	2	43	166	1	0	0	0	0	0	0	0	0	0	1	0	0	0	0	0	0	0	1	14	139	17348	2973820	5.16751	2.58794	13.3732	0.191294	0.989856	0.195118	0.951006	0.0784242	0.996841	0.0150021
Osbpl11	1	3	1	3	0	0	0	0	0	1	0	0	0	0	0	0	0	0	2	0	0	0	0.5	22	507	17348	2973820	8.14202	1.04793	8.53224	0.12461	0.994515	0.567267	0.656726	0.120445	0.992437	0.0150087
Rab22a	1	2	1	21	0	0	0	0	0	1	0	0	0	0	0	0	0	0	1	0	0	0	0.5	6	24	17348	2973820	2.06948	14.9371	30.9119	0.4375	0.9375	0.00893189	0.999588	0.034396	0.999402	0.0150483
39877	1	2	3	4	0	0	0	0	1	0	0	0	0	0	0	0	0	0	0	1	0	0	0.5	25	437	17348	2973820	9.1218	0.823571	7.51245	0.111144	0.996727	0.722688	0.531228	0.135704	0.990345	0.0150827
Ap3s2	1	1	40707	40707	0	0	0	0	0	1	0	0	0	0	0	0	0	0	0	0	0	0	0.5	40	551	17348	2973820	13.7431	0.342157	4.70231	0.0725953	1	0.959828	0.169319	0.208119	0.976663	0.0151085
Taf2	1	2	3	439	0	0	0	0	0	1	0	0	0	0	0	0	0	0	0	0	1	0	0.5	5	16	17348	2973820	1.65359	22.3592	36.9731	0.527344	0.902344	0.00409392	0.999874	0.0287466	0.999583	0.0151593
Gm15614	2	5	7	3863	0	0	0	0	1	1	0	0	0	0	0	0	0	0	0	0	1	2	0.25	71	384	17348	2973820	2.22446	2.27609	5.06305	0.232112	0.953025	0.0768906	0.973142	0.065393	0.991292	0.0151785
AK129341	1	3	154	195	0	0	0	0	0	1	0	0	0	0	0	0	0	0	1	1	0	0	0.5	6	34	17348	2973820	1.98361	15.5837	30.9119	0.441482	0.917566	0.00112136	0.999945	0.034396	0.999402	0.0151852
Utp14a	1	1	35	35	0	0	0	0	1	0	0	0	0	0	0	0	0	0	0	0	0	0	0.5	18	118	17348	2973820	6.52486	1.59663	10.4178	0.152542	1	0.497608	0.848232	0.0996797	0.994858	0.0152053
6430550D23Rik	1	1	33	33	0	0	0	0	0	1	0	0	0	0	0	0	0	0	0	0	0	0	0.5	9	30	17348	2973820	3.30769	6.26454	20.7212	0.3	1	0.16055	0.986362	0.0511478	0.998669	0.0153443
Mid2	1	1	2	2	0	0	0	0	0	1	0	0	0	0	0	0	0	0	0	0	0	0	0.5	9	30	17348	2973820	3.30769	6.26454	20.7212	0.3	1	0.16055	0.986362	0.0511478	0.998669	0.0153443
Cadm2	2	10	61	371	0	0	0	0	2	0	0	0	0	0	2	0	0	0	1	3	2	0	0.6875	39	173	17348	2973820	0.920488	10.002	9.20673	0.696042	0.600249	1.20859e-07	1	0.0222695	0.998344	0.0155005
Rad51l1	2	4	5	12	0	0	0	0	0	2	0	0	0	0	0	2	0	0	0	0	0	0	0.6875	158	1393	17348	2973820	4.51321	0.504504	2.27693	0.0660132	0.99466	0.961124	0.0925813	0.235468	0.933527	0.015544
Scn8a	1	4	2	13	0	0	0	0	0	1	0	0	0	0	0	0	0	0	0	0	0	3	0.5	30	1193	17348	2973820	10.6346	0.589074	6.26454	0.0968558	0.996332	0.916139	0.176668	0.16055	0.986362	0.0155502
Mettl2	1	1	2	2	0	0	0	0	0	1	0	0	0	0	0	0	0	0	0	0	0	0	0.5	7	18	17348	2973820	2.5493	10.4178	26.5581	0.388889	1	0.0996797	0.994858	0.0400126	0.999189	0.0155605
2410076I21Rik	1	1	78	78	0	0	0	0	0	1	0	0	0	0	0	0	0	0	0	0	0	0	0.5	31	329	17348	2973820	10.582	0.572964	6.0631	0.0942249	1	0.853298	0.42829	0.165433	0.985493	0.0155879
Ckap2	1	2	31	32	0	0	0	0	0	1	0	0	0	0	0	1	0	0	0	0	0	0	0.75	7	32	17348	2973820	2.36821	11.2144	26.5581	0.389648	0.952148	0.0153991	0.999057	0.0400126	0.999189	0.0155908
Dennd1a	2	4	122	138	0	0	0	0	0	2	0	0	0	0	0	0	0	0	0	0	1	1	0.25	80	383	17348	2973820	2.44971	1.83457	4.49417	0.194583	0.969258	0.187416	0.923759	0.0802729	0.988014	0.0156197
Lrr1	1	2	50	161	0	0	0	0	0	1	0	0	0	0	0	0	0	0	0	0	0	1	0.5	9	54	17348	2973820	3.11408	6.65403	20.7212	0.305556	0.972222	0.0403292	0.995879	0.0511478	0.998669	0.0156285
Lpgat1	1	4	85	124	0	0	0	0	0	1	0	0	0	0	0	1	0	0	0	2	0	0	0.75	16	339	17348	2973820	5.65081	2.07262	11.712	0.17584	0.987461	0.138844	0.949357	0.0891139	0.995906	0.0156698
Kif2a	1	1	1	1	0	0	0	0	0	1	0	0	0	0	0	0	0	0	0	0	0	0	0.5	18	114	17348	2973820	6.30387	1.65261	10.4178	0.157895	1	0.485747	0.856258	0.0996797	0.994858	0.0157389
Glb1	1	1	30	30	0	0	0	0	0	1	0	0	0	0	0	0	0	0	0	0	0	0	0.5	31	325	17348	2973820	10.4534	0.580014	6.0631	0.0953846	1	0.849834	0.434898	0.165433	0.985493	0.0157798
8430427H17Rik	3	6	35346	41251	0	0	0	0	3	0	0	0	0	0	0	0	0	0	2	1	0	0	0.125	299	1796	17348	2973820	3.05173	0.582186	1.77668	0.0621068	0.991334	0.948994	0.102742	0.254494	0.900092	0.0158058
Elovl7	1	2	4	5	0	0	0	0	0	1	0	0	0	0	1	0	0	0	0	0	0	0	0.75	18	217	17348	2973820	6.28282	1.65814	10.4178	0.159018	0.993119	0.361048	0.864901	0.0996797	0.994858	0.0158509
Adamts20	1	6	97	111	0	0	0	0	0	1	0	0	0	0	0	0	0	0	0	0	3	2	0.5	6	61	17348	2973820	1.80623	17.114	30.9119	0.462724	0.888947	2.07916e-06	1	0.034396	0.999402	0.0159159
Adamtsl3	1	1	45	45	0	0	0	0	0	1	0	0	0	0	0	0	0	0	0	0	0	0	0.5	5	9	17348	2973820	1.78431	20.7212	36.9731	0.555556	1	0.0511478	0.998669	0.0287466	0.999583	0.0159703
Ppp1r1c	1	1	55	55	0	0	0	0	0	1	0	0	0	0	0	0	0	0	0	0	0	0	0.5	5	9	17348	2973820	1.78431	20.7212	36.9731	0.555556	1	0.0511478	0.998669	0.0287466	0.999583	0.0159703
Sp100	1	1	63	63	0	0	0	0	0	1	0	0	0	0	0	0	0	0	0	0	0	0	0.5	5	9	17348	2973820	1.78431	20.7212	36.9731	0.555556	1	0.0511478	0.998669	0.0287466	0.999583	0.0159703
Npepps	3	13	81166	566472	0	0	0	0	3	0	0	0	0	0	1	0	0	0	9	0	0	0	0.3125	190	1764	17348	2973820	2.196	1.27295	2.79539	0.157707	0.956631	0.236687	0.842445	0.101271	0.973639	0.0159711
Hdac4	2	6	69	351	0	0	0	0	0	2	0	0	0	0	1	1	0	0	1	0	1	0	0.6875	86	663	17348	2973820	2.65134	1.57693	4.18099	0.176965	0.967815	0.194524	0.902677	0.090714	0.985486	0.0160532
Prkg2	1	2	2	22	0	0	0	0	0	1	0	0	0	0	0	0	0	0	1	0	0	0	0.5	14	129	17348	2973820	4.79601	2.7884	13.3732	0.205276	0.988222	0.174254	0.959161	0.0784242	0.996841	0.0160986
Pkd2l2	1	1	12	12	0	0	0	0	0	1	0	0	0	0	0	0	0	0	0	0	0	0	0.5	15	78	17348	2973820	5.17219	2.41437	12.4876	0.192308	1	0.365568	0.923118	0.0837846	0.996388	0.0161124
1600014C10Rik	1	2	3	105	0	0	0	0	0	1	0	0	0	0	0	0	0	0	0	0	0	1	0.5	19	236	17348	2973820	6.47494	1.52471	9.87239	0.154535	0.993518	0.40011	0.8391	0.104916	0.994293	0.0162132
Pigq	1	2	19	333	0	0	0	0	1	0	0	0	0	0	0	0	0	0	0	0	0	1	0.5	39	957	17348	2973820	12.8219	0.376119	4.82257	0.0798439	0.998339	0.975249	0.0833615	0.203486	0.97773	0.0162471
Bmper	1	6	1	347	0	0	0	0	0	1	0	0	0	0	0	0	0	0	1	1	1	2	0.5	8	113	17348	2973820	2.51791	9.24549	23.2793	0.356327	0.937923	6.49472e-05	0.999994	0.0455964	0.998944	0.0162472
Skint6	1	3	193	195	0	0	0	0	0	1	0	0	0	0	0	2	0	0	0	0	0	0	0.875	6	31	17348	2973820	1.8091	17.0869	30.9119	0.475513	0.902118	0.000861069	0.999961	0.034396	0.999402	0.0163557
Strn	1	2	67	3181	0	0	0	0	0	1	0	0	0	0	0	0	0	0	0	0	0	1	0.5	27	467	17348	2973820	9.02847	0.770677	6.95803	0.112289	0.996657	0.755736	0.487682	0.145729	0.988825	0.0163638
Gm15943	2	3	30	55	0	0	0	0	2	0	0	0	0	0	1	0	0	0	0	0	0	0	0.5	86	317	17348	2973820	2.49489	1.67582	4.18099	0.180866	0.980033	0.282596	0.883262	0.090714	0.985486	0.0164071
G630030J09Rik	1	1	8	8	0	0	0	0	0	1	0	0	0	0	0	0	0	0	0	0	0	0	0.5	29	275	17348	2973820	9.45361	0.685433	6.47981	0.105455	1	0.798971	0.523556	0.155638	0.987207	0.0164128
Nsun3	1	2	1	2	0	0	0	0	0	1	0	0	0	0	1	0	0	0	0	0	0	0	0.75	8	40	17348	2973820	2.59318	8.97713	23.2793	0.36	0.96	0.023337	0.998221	0.0455964	0.998944	0.0164147
4930511I11Rik	1	1	120	120	0	0	0	0	0	1	0	0	0	0	0	0	0	0	0	0	0	0	0.5	9	28	17348	2973820	3.08791	6.71041	20.7212	0.321429	1	0.150698	0.988028	0.0511478	0.998669	0.0164404
Dsp	1	2	15	77	0	0	0	0	0	1	0	0	0	0	0	0	0	0	1	0	0	0	0.5	29	534	17348	2973820	9.61397	0.673999	6.47981	0.105665	0.997051	0.817426	0.397876	0.155638	0.987207	0.0164455
Zfp143	1	1	66	66	0	0	0	0	1	0	0	0	0	0	0	0	0	0	0	0	0	0	0.5	38	458	17348	2973820	12.0236	0.411619	4.94915	0.0829694	1	0.930885	0.253803	0.198826	0.978777	0.0164965
Chd9	4	4	283	283	0	0	0	0	0	4	0	0	0	0	0	0	0	0	0	0	0	0	0.0625	655	1560	17348	2973820	2.38147	0.450499	1.07285	0.031079	1	0.980252	0.0516275	0.530819	0.663765	0.0164973
Zfr2	1	1	1188	1188	0	0	0	0	0	0	1	0	0	0	0	0	0	0	0	0	0	0	1	24	190	17348	2973820	7.88797	0.991912	7.82417	0.126316	1	0.669918	0.695961	0.130647	0.991068	0.0165028
A530083I20Rik	1	1	3	3	0	0	0	0	0	0	1	0	0	0	0	0	0	0	0	0	0	0	1	15	76	17348	2973820	5.03974	2.47783	12.4876	0.197368	1	0.358122	0.926463	0.0837846	0.996388	0.0165364
Ubap2l	1	1	29	29	0	0	0	0	0	1	0	0	0	0	0	0	0	0	0	0	0	0	0.5	18	108	17348	2973820	5.97238	1.74433	10.4178	0.166667	1	0.467428	0.868118	0.0996797	0.994858	0.0166133
Cadps	2	5	25	213	0	0	0	0	1	1	0	0	0	0	0	2	0	0	1	0	0	0	0.6875	37	72	17348	2973820	0.800222	12.1254	9.70305	0.829379	0.473972	7.68626e-05	0.999995	0.0201976	0.998573	0.0167515
4932443L11Rik	1	2	11	51	0	0	0	0	1	0	0	0	0	0	0	0	0	0	0	0	0	1	0.5	6	21	17348	2973820	1.81187	17.0608	30.9119	0.489796	0.918367	0.00691783	0.99972	0.034396	0.999402	0.016847
Tsen2	1	2	1	89	0	0	0	0	0	1	0	0	0	0	0	0	0	0	0	1	0	0	0.5	17	181	17348	2973820	5.54748	1.98776	11.0271	0.179024	0.991179	0.284787	0.909144	0.0944122	0.995396	0.016902
Sfrp1	1	3	14	127	0	0	0	0	0	1	0	0	0	0	0	0	0	0	0	0	1	1	0.5	23	488	17348	2973820	7.4977	1.08872	8.16288	0.134834	0.993545	0.54164	0.681516	0.125561	0.991765	0.0169299
M6pr	1	1	7	7	0	0	0	0	1	0	0	0	0	0	0	0	0	0	0	0	0	0	0.5	13	56	17348	2973820	4.28244	3.36119	14.3941	0.232143	1	0.278688	0.956955	0.0730324	0.997266	0.016954
Akap8l	1	1	60	60	0	0	0	0	0	1	0	0	0	0	0	0	0	0	0	0	0	0	0.5	16	84	17348	2973820	5.2236	2.24212	11.712	0.190476	1	0.38739	0.912809	0.0891139	0.995906	0.0169741
En1	1	5	8	142	0	1	0	0	0	0	0	0	0	0	0	0	0	0	0	0	2	2	1	12	213	17348	2973820	3.79857	4.10251	15.5837	0.251689	0.971688	0.00890613	0.998217	0.067609	0.997661	0.0170164
Mecom	2	5	300	608	0	0	0	0	2	0	0	0	0	0	2	0	0	0	0	0	1	0	0.6875	50	163	17348	2973820	1.3405	5.36018	7.18529	0.485622	0.827878	0.00295968	0.999543	0.0351037	0.996672	0.0170471
Tmem39b	1	1	30	30	0	0	0	0	0	1	0	0	0	0	0	0	0	0	0	0	0	0	0.5	9	27	17348	2973820	2.97802	6.95803	20.7212	0.333333	1	0.145729	0.988825	0.0511478	0.998669	0.0170492
Hhat	2	3	30	173	0	0	0	0	0	2	0	0	0	0	0	1	0	0	0	0	0	0	0.5	62	160	17348	2973820	1.74645	3.3192	5.79683	0.334098	0.941814	0.0684581	0.984831	0.0515815	0.993974	0.0172333
Dock3	1	1	5	5	0	0	0	0	0	1	0	0	0	0	0	0	0	0	0	0	0	0	0.5	17	93	17348	2973820	5.44444	2.02538	11.0271	0.182796	1	0.418725	0.89664	0.0944122	0.995396	0.0172582
Scnn1b	1	1	21	21	0	0	0	0	1	0	0	0	0	0	0	0	0	0	0	0	0	0	0.5	12	47	17348	2973820	3.89256	4.00345	15.5837	0.255319	1	0.239805	0.968627	0.067609	0.997661	0.0172619
Il15ra	1	2	1	2	0	0	0	0	0	1	0	0	0	0	0	0	0	0	1	0	0	0	0.5	4	8	17348	2973820	1.03484	44.4424	45.9909	0.75	0.75	0.00105563	0.999984	0.0230642	0.999732	0.0172981
Pacsin2	2	2	647	647	0	0	0	0	2	0	0	0	0	0	0	0	0	0	0	0	0	0	0.25	62	107	17348	2973820	1.72464	3.36119	5.79683	0.33575	1	0.129928	0.97443	0.0515815	0.993974	0.0173185
Bmpr2	1	3	164	173	0	0	0	0	0	1	0	0	0	0	0	0	0	0	0	1	0	1	0.5	24	516	17348	2973820	7.59885	1.02965	7.82417	0.133146	0.993711	0.579094	0.644963	0.130647	0.991068	0.0173951
Tsku	1	2	16	31	1	0	0	0	0	0	0	0	0	0	0	0	0	0	0	0	0	1	1	21	267	17348	2973820	6.63078	1.34775	8.93661	0.151117	0.993814	0.461261	0.79427	0.115299	0.993082	0.0174236
Erbb4	2	4	34	364	0	0	0	0	1	1	0	0	0	0	1	1	0	0	0	0	0	0	0.6875	38	63	17348	2973820	0.848281	11.1383	9.44837	0.824438	0.519307	0.000567386	0.999959	0.0212229	0.998461	0.017497
4930448H16Rik	1	1	151	151	0	0	0	0	0	1	0	0	0	0	0	0	0	0	0	0	0	0	0.5	7	16	17348	2973820	2.26761	11.712	26.5581	0.4375	1	0.0891139	0.995906	0.0400126	0.999189	0.0175055
Sf3a1	1	1	39	39	0	0	0	0	0	1	0	0	0	0	0	0	0	0	0	0	0	0	0.5	11	39	17348	2973820	3.52252	4.82257	16.9876	0.282051	1	0.203486	0.97773	0.0621539	0.998027	0.0175306
Arhgef6	1	4	58	71	0	0	0	0	0	1	0	0	0	0	0	0	0	0	0	3	0	0	0.5	15	263	17348	2973820	4.67469	2.67132	12.4876	0.209351	0.981935	0.0700035	0.979772	0.0837846	0.996388	0.0175404
Cldn10	1	2	1	2	0	0	0	0	1	0	0	0	0	0	0	0	0	0	1	0	0	0	0.5	6	20	17348	2973820	1.726	17.9096	30.9119	0.51	0.91	0.00629888	0.999757	0.034396	0.999402	0.017542
Xpa	1	2	26	27	0	0	0	0	0	1	0	0	0	0	0	1	0	0	0	0	0	0	0.75	6	20	17348	2973820	1.726	17.9096	30.9119	0.51	0.91	0.00629888	0.999757	0.034396	0.999402	0.017542
Sos1	1	3	136	7411	0	0	0	0	0	1	0	0	0	0	0	1	0	0	0	1	0	0	0.75	23	470	17348	2973820	7.2212	1.13041	8.16288	0.139741	0.99305	0.516568	0.704865	0.125561	0.991765	0.017546
Tex14	3	3	63	63	0	0	0	0	1	2	0	0	0	0	0	0	0	0	0	0	0	0	0.125	215	421	17348	2973820	1.95769	1.26194	2.4705	0.133189	1	0.444843	0.766961	0.132472	0.961342	0.0176438
Sergef	2	3	66	112	0	0	0	0	0	2	0	0	0	0	0	1	0	0	0	0	0	0	0.5	63	163	17348	2973820	1.75098	3.25815	5.70496	0.332679	0.942262	0.0714855	0.98388	0.0530586	0.993704	0.0176515
Dmxl1	1	2	1	3	0	0	0	0	0	1	0	0	0	0	0	0	0	0	1	0	0	0	0.5	15	134	17348	2973820	4.65184	2.68444	12.4876	0.21135	0.987469	0.184643	0.955176	0.0837846	0.996388	0.0177079
Chchd3	1	1	3	3	0	0	0	0	0	1	0	0	0	0	0	0	0	0	0	0	0	0	0.5	14	62	17348	2973820	4.40426	3.03643	13.3732	0.225806	1	0.303499	0.948418	0.0784242	0.996841	0.0177087
Papss1	1	2	16	29	0	0	0	0	1	0	0	0	0	0	0	0	0	0	0	0	1	0	0.5	13	100	17348	2973820	4.00254	3.59623	14.3941	0.2431	0.9831	0.11645	0.978499	0.0730324	0.997266	0.0177542
Slc1a1	1	2	58	59	0	0	0	0	0	1	0	0	0	0	1	0	0	0	0	0	0	0	0.75	11	71	17348	2973820	3.35521	5.06305	16.9876	0.285856	0.975997	0.065393	0.991292	0.0621539	0.998027	0.0177671
Gria3	2	3	197	198	0	0	0	0	2	0	0	0	0	0	0	0	0	1	0	0	0	0	0.25	50	99	17348	2973820	1.33997	5.3623	7.18529	0.507575	0.871174	0.020951	0.997067	0.0351037	0.996672	0.0178178
Mtap2	1	4	38	175	0	0	0	0	0	1	0	0	0	0	1	1	0	0	1	0	0	0	0.875	7	51	17348	2973820	1.93095	13.7539	26.5581	0.445974	0.906588	0.000257535	0.999985	0.0400126	0.999189	0.0178446
Zdhhc24	1	2	77171	77172	0	0	0	0	1	0	0	0	0	0	0	0	0	0	1	0	0	0	0.5	12	84	17348	2973820	3.64069	4.28042	15.5837	0.265306	0.979592	0.0871906	0.986359	0.067609	0.997661	0.0179371
Opalin	1	1	6830	6830	0	0	0	0	1	0	0	0	0	0	0	0	0	0	0	0	0	0	0.5	5	8	17348	2973820	1.58824	23.2793	36.9731	0.625	1	0.0455964	0.998944	0.0287466	0.999583	0.0179666
Pygl	1	1	32	32	0	0	0	0	1	0	0	0	0	0	0	0	0	0	0	0	0	0	0.5	5	8	17348	2973820	1.58824	23.2793	36.9731	0.625	1	0.0455964	0.998944	0.0287466	0.999583	0.0179666
A130010J15Rik	1	1	13	13	0	0	0	0	0	1	0	0	0	0	0	0	0	0	0	0	0	0	0.5	11	38	17348	2973820	3.43243	4.94915	16.9876	0.289474	1	0.198826	0.978777	0.0621539	0.998027	0.0179919
Otof	1	2	4	5	0	0	0	0	0	1	0	0	0	0	0	1	0	0	0	0	0	0	0.75	7	27	17348	2973820	1.99933	13.2835	26.5581	0.451303	0.932785	0.0111749	0.999421	0.0400126	0.999189	0.0180578
Galntl6	1	4	41	177	0	0	0	0	0	1	0	0	0	0	0	0	0	0	2	1	0	0	0.5	18	368	17348	2973820	5.45627	1.90933	10.4178	0.18176	0.986564	0.170271	0.933148	0.0996797	0.994858	0.0181178
Nmd3	1	2	50	128	0	1	0	0	0	0	0	0	0	0	0	0	0	0	0	0	1	0	1	12	83	17348	2973820	3.5974	4.33193	15.5837	0.268254	0.979097	0.0854447	0.986784	0.067609	0.997661	0.0181364
Adam9	2	3	21	33	0	0	0	0	0	2	0	0	0	0	0	1	0	0	0	0	0	0	0.5	48	89	17348	2973820	1.25485	5.96413	7.48406	0.558867	0.843125	0.0158826	0.997995	0.032598	0.99703	0.0182179
Rb1cc1	1	2	26	79	0	0	0	0	1	0	0	0	0	0	0	0	0	0	1	0	0	0	0.5	15	130	17348	2973820	4.51309	2.76697	12.4876	0.217456	0.986686	0.176324	0.958379	0.0837846	0.996388	0.0182195
Fam193b	1	1	30	30	0	0	0	0	0	1	0	0	0	0	0	0	0	0	0	0	0	0	0.5	14	60	17348	2973820	4.26241	3.13748	13.3732	0.233333	1	0.295325	0.951327	0.0784242	0.996841	0.018299
Gpc6	3	9	184	283	0	0	0	0	0	3	0	0	0	0	0	4	0	0	0	0	1	1	0.773437	100	221	17348	2973820	0.752445	7.0553	5.30873	0.853984	0.35565	8.54555e-06	0.999999	0.0215009	0.996961	0.0183614
C330027C09Rik	1	1	66	66	0	0	0	0	1	0	0	0	0	0	0	0	0	0	0	0	0	0	0.5	9	25	17348	2973820	2.75824	7.51245	20.7212	0.36	1	0.135704	0.990345	0.0511478	0.998669	0.0184132
Rad50	1	2	4	5	0	0	0	0	0	1	0	0	0	0	0	1	0	0	0	0	0	0	0.75	10	56	17348	2973820	2.90948	6.41681	18.6696	0.325255	0.968112	0.043045	0.995443	0.0566669	0.998363	0.0184312
Dbc1	1	1	3	3	0	0	0	0	0	1	0	0	0	0	0	0	0	0	0	0	0	0	0.5	12	44	17348	2973820	3.64463	4.27579	15.5837	0.272727	1	0.226384	0.972189	0.067609	0.997661	0.0184388
Tox	1	1	219	219	0	0	0	0	1	0	0	0	0	0	0	0	0	0	0	0	0	0	0.5	12	44	17348	2973820	3.64463	4.27579	15.5837	0.272727	1	0.226384	0.972189	0.067609	0.997661	0.0184388
Hoxd11	1	1	31	31	0	0	0	0	1	0	0	0	0	0	0	0	0	0	0	0	0	0	0.5	4	5	17348	2973820	1.2439	36.9731	45.9909	0.8	1	0.0287466	0.999583	0.0230642	0.999732	0.0184514
Ptpn1	1	1	8	8	0	1	0	0	0	0	0	0	0	0	0	0	0	0	0	0	0	0	1	19	108	17348	2973820	5.65969	1.74433	9.87239	0.175926	1	0.467428	0.868118	0.104916	0.994293	0.0184575
Cntn1	1	4	9	58	0	0	0	0	1	0	0	0	0	0	3	0	0	0	0	0	0	0	0.9375	5	22	17348	2973820	1.1626	31.802	36.9731	0.643463	0.775993	1.01996e-05	1	0.0287466	0.999583	0.0184974
Trappc10	1	2	20	89	0	0	0	0	0	1	0	0	0	0	1	0	0	0	0	0	0	0	0.75	18	183	17348	2973820	5.29887	1.96605	10.4178	0.187046	0.990325	0.289072	0.90687	0.0996797	0.994858	0.0186447
Ryr3	3	4	148	208	0	0	0	0	0	3	0	0	0	0	0	1	0	0	0	0	0	0	0.3125	153	310	17348	2973820	1.53146	2.26644	3.47096	0.302886	0.940664	0.110053	0.962991	0.061629	0.986909	0.0186666
Ptpn11	1	3	1	142	0	0	0	0	1	0	0	0	0	0	1	0	0	0	0	0	1	0	0.75	11	98	17348	2973820	3.13601	5.41696	16.9876	0.300352	0.965032	0.0204089	0.997171	0.0621539	0.998027	0.018668
Mcm8	1	1	30	30	0	1	0	0	0	0	0	0	0	0	0	0	0	0	0	0	0	0	1	7	15	17348	2973820	2.12676	12.4876	26.5581	0.466667	1	0.0837846	0.996388	0.0400126	0.999189	0.0186726
Pik3r3	1	4	43	226	0	0	0	0	0	1	0	0	0	0	0	0	0	0	1	1	0	1	0.5	16	280	17348	2973820	4.66763	2.50919	11.712	0.209715	0.981869	0.0834748	0.974436	0.0891139	0.995906	0.0186885
Accn1	4	7	184	263	0	0	0	0	4	0	0	0	0	0	3	0	0	0	0	0	0	0	0.5	197	350	17348	2973820	1.02573	3.47639	3.56582	0.635347	0.6581	0.00505436	0.998753	0.0295261	0.993501	0.0187593
Fnip1	1	1	1	1	0	0	0	0	0	1	0	0	0	0	0	0	0	0	0	0	0	0	0.5	6	11	17348	2973820	1.81967	16.9876	30.9119	0.545455	1	0.0621539	0.998027	0.034396	0.999402	0.0187615
Miat	2	5	2	32	0	0	0	0	0	0	1	1	0	0	0	0	0	0	0	0	2	1	1	125	1038	17348	2973820	3.41689	0.842158	2.87756	0.113145	0.985539	0.722318	0.436817	0.166013	0.962214	0.0187835
Diap3	4	6	12292	12512	0	0	0	0	2	2	0	0	0	0	0	1	0	0	1	0	0	0	0.1875	242	485	17348	2973820	1.34676	2.15557	2.90303	0.341819	0.891589	0.0676778	0.974388	0.055049	0.985283	0.0188168
Gm1993	1	2	1	231	0	0	0	0	1	0	0	0	0	0	0	0	0	0	0	0	1	0	0.5	4	7	17348	2973820	0.907085	50.7018	45.9909	0.816327	0.673469	0.000811352	0.999989	0.0230642	0.999732	0.0188279
Sae1	1	2	1	2	0	0	0	0	0	1	0	0	0	0	0	0	0	0	0	1	0	0	0.5	19	201	17348	2973820	5.51508	1.79007	9.87239	0.180119	0.991065	0.327431	0.885391	0.104916	0.994293	0.0188974
Raph1	1	1	66	66	0	0	0	0	0	1	0	0	0	0	0	0	0	0	0	0	0	0	0.5	14	58	17348	2973820	4.12057	3.24548	13.3732	0.241379	1	0.287055	0.954173	0.0784242	0.996841	0.01893
Tgif1	2	6	160	471	0	0	0	0	2	0	0	0	0	0	0	0	1	0	1	0	2	0	0.25	149	1735	17348	2973820	4.00623	0.602654	2.41437	0.0876306	0.989616	0.937418	0.122607	0.216269	0.942122	0.0189518
Vps11	1	5	1	849	0	0	0	0	0	1	0	0	0	0	0	0	1	0	0	0	0	3	0.5	7	58	17348	2973820	1.76498	15.0472	26.5581	0.474333	0.886419	2.78912e-05	0.999998	0.0400126	0.999189	0.0189793
Abhd14a	1	1	10	10	0	0	0	0	0	1	0	0	0	0	0	0	0	0	0	0	0	0	0.5	13	50	17348	2973820	3.82443	3.76372	14.3941	0.26	1	0.252993	0.964896	0.0730324	0.997266	0.0189884
Slc25a14	1	1	16	16	0	0	0	0	1	0	0	0	0	0	0	0	0	0	0	0	0	0	0.5	13	50	17348	2973820	3.82443	3.76372	14.3941	0.26	1	0.252993	0.964896	0.0730324	0.997266	0.0189884
Vamp4	1	1	23	23	0	0	0	0	0	1	0	0	0	0	0	0	0	0	0	0	0	0	0.5	13	50	17348	2973820	3.82443	3.76372	14.3941	0.26	1	0.252993	0.964896	0.0730324	0.997266	0.0189884
Lphn3	2	7	75	251	0	0	0	0	1	1	0	0	0	0	0	2	0	0	0	0	3	0	0.6875	51	215	17348	2973820	1.24503	5.65823	7.04468	0.522656	0.782492	0.000326319	0.99995	0.0363837	0.996483	0.0190162
Galnt13	1	3	1	86	0	0	0	0	1	0	0	0	0	0	0	1	0	0	0	0	1	0	0.75	17	235	17348	2973820	4.87851	2.26033	11.0271	0.2017	0.985058	0.159506	0.94951	0.0944122	0.995396	0.0190429
1110002B05Rik	1	3	2	17	0	0	0	0	1	0	0	0	0	0	0	0	0	0	0	0	0	2	0.5	8	48	17348	2973820	2.10713	11.0479	23.2793	0.421296	0.925926	0.00297002	0.999795	0.0455964	0.998944	0.0192096
Grm7	3	12	182	448	0	0	0	0	1	2	0	0	0	0	0	1	0	0	4	4	0	0	0.3125	101	277	17348	2973820	0.702201	7.48534	5.25622	0.871767	0.308221	1.49509e-07	1	0.0220587	0.996852	0.01923
Moap1	1	4	151	3229	0	0	0	0	1	0	0	0	0	0	0	0	0	0	0	0	2	1	0.5	41	1745	17348	2973820	11.3917	0.402741	4.5879	0.0907221	0.996791	0.990955	0.026002	0.212725	0.975575	0.0192989
Coro2a	1	1	17	17	0	0	0	0	0	1	0	0	0	0	0	0	0	0	0	0	0	0	0.5	17	83	17348	2973820	4.85965	2.2691	11.0271	0.204819	1	0.383806	0.914555	0.0944122	0.995396	0.0193374
Ctcf	1	1	35	35	0	0	0	0	0	1	0	0	0	0	0	0	0	0	0	0	0	0	0.5	22	137	17348	2973820	6.20362	1.37537	8.53224	0.160584	1	0.55032	0.809081	0.120445	0.992437	0.0193415
Plxnc1	1	3	33	220	0	0	0	0	0	1	0	0	0	0	0	2	0	0	0	0	0	0	0.875	5	16	17348	2973820	1.12018	33.0064	36.9731	0.675049	0.768066	0.000126361	0.999997	0.0287466	0.999583	0.0194054
Bfar	1	2	2	9	1	0	0	0	0	0	0	0	0	0	1	0	0	0	0	0	0	0	1	18	175	17348	2973820	5.06735	2.05587	10.4178	0.195135	0.98942	0.27192	0.915824	0.0996797	0.994858	0.019451
Rnf138	3	7	65207	65744	1	0	0	0	0	2	0	0	0	0	0	0	0	1	0	0	1	2	0.25	177	734	17348	2973820	1.80984	1.65793	3.00058	0.225428	0.937327	0.14203	0.930314	0.0863782	0.978955	0.0194721
Cdca3	1	1	126	126	0	0	0	0	0	1	0	0	0	0	0	0	0	0	0	0	0	0	0.5	33	296	17348	2973820	8.94562	0.636821	5.69675	0.111486	1	0.822152	0.484976	0.175113	0.983686	0.0195226
Ccnd2	1	2	51	105	0	0	0	0	0	1	0	0	1	0	0	0	0	0	0	0	0	0	0.5	13	90	17348	2973820	3.60269	3.99537	14.3941	0.268025	0.979136	0.0978826	0.983646	0.0730324	0.997266	0.0195745
Itgb1	1	1	1	1	0	0	0	0	0	1	0	0	0	0	0	0	0	0	0	0	0	0	0.5	21	123	17348	2973820	5.83412	1.53178	8.93661	0.170732	1	0.512051	0.838081	0.115299	0.993082	0.0196852
Kcnh5	1	5	63	104	0	0	0	0	0	1	0	0	0	0	0	1	0	0	0	0	3	0	0.75	7	55	17348	2973820	1.67385	15.8665	26.5581	0.493718	0.875446	2.16981e-05	0.999999	0.0400126	0.999189	0.0197549
Gm16827	1	2	18	36	0	0	0	0	1	0	0	0	0	0	0	0	0	0	0	0	1	0	0.5	13	89	17348	2973820	3.5627	4.04021	14.3941	0.270799	0.978664	0.0960756	0.984117	0.0730324	0.997266	0.0197771
Rmnd5a	1	1	1	1	0	1	0	0	0	0	0	0	0	0	0	0	0	0	0	0	0	0	1	13	48	17348	2973820	3.67176	3.92022	14.3941	0.270833	1	0.244227	0.967402	0.0730324	0.997266	0.0197796
Stau2	1	1	1	1	0	0	0	0	0	1	0	0	0	0	0	0	0	0	0	0	0	0	0.5	13	48	17348	2973820	3.67176	3.92022	14.3941	0.270833	1	0.244227	0.967402	0.0730324	0.997266	0.0197796
Thsd4	2	4	26	197	0	0	0	0	1	1	0	0	0	0	2	0	0	0	0	0	0	0	0.6875	61	187	17348	2973820	1.56844	3.75641	5.8917	0.394733	0.895125	0.0250692	0.99475	0.0501196	0.994236	0.0197839
Spink5	1	3	93	153	0	0	0	0	0	1	0	0	0	0	0	0	0	0	1	1	0	0	0.5	6	24	17348	2973820	1.4019	22.0499	30.9119	0.578125	0.84375	0.000411886	0.999986	0.034396	0.999402	0.0198852
Kcnq3	1	2	32	58	0	0	0	0	1	0	0	0	0	0	1	0	0	0	0	0	0	0	0.75	7	24	17348	2973820	1.778	14.9371	26.5581	0.498264	0.914931	0.00893189	0.999588	0.0400126	0.999189	0.0199368
Phex	2	6	35	137	0	0	0	1	0	1	0	0	0	0	0	2	0	0	0	0	1	1	0.875	40	86	17348	2973820	0.739177	12.1448	8.97713	0.854399	0.411216	1.44231e-05	0.999999	0.023337	0.998221	0.0199391
Zfp664	1	1	40	40	0	0	0	0	0	1	0	0	0	0	0	0	0	0	0	0	0	0	0.5	14	55	17348	2973820	3.9078	3.42219	13.3732	0.254545	1	0.274468	0.958321	0.0784242	0.996841	0.0199625
Stx8	2	4	122	151	0	0	0	0	0	2	0	0	0	0	0	1	0	0	1	0	0	0	0.5	52	129	17348	2973820	1.26918	5.44403	6.90946	0.530151	0.817209	0.00737492	0.99892	0.0376814	0.996288	0.0199768
Herc1	1	3	4	149	0	0	0	0	0	1	0	0	0	0	0	1	0	0	1	0	0	0	0.75	19	279	17348	2973820	5.1851	1.90399	9.87239	0.190704	0.986719	0.223785	0.91735	0.104916	0.994293	0.0200079
G6pdx	1	1	62	62	0	0	0	0	0	1	0	0	0	0	0	0	0	0	0	0	0	0	0.5	17	80	17348	2973820	4.68421	2.35409	11.0271	0.2125	1	0.372927	0.919727	0.0944122	0.995396	0.0200626
A830031A19Rik	1	2	28	53	0	0	0	0	1	0	0	0	0	0	1	0	0	0	0	0	0	0	0.75	12	74	17348	2973820	3.20779	4.85807	15.5837	0.298028	0.973703	0.0702417	0.990267	0.067609	0.997661	0.0201494
Pde10a	2	3	28	48	0	0	0	0	1	1	0	0	0	0	1	0	0	0	0	0	0	0	0.5	54	108	17348	2973820	1.35359	4.91585	6.65403	0.5	0.875	0.0261826	0.996013	0.0403292	0.995879	0.0201646
Map4k3	2	10	98	356261	0	0	0	0	2	0	0	0	0	0	0	0	0	0	8	0	0	0	0.25	106	1478	17348	2973820	2.89659	1.17133	3.39287	0.157817	0.969801	0.362913	0.749789	0.127981	0.975035	0.0201976
Nr5a1	1	1	1	1	0	0	0	0	0	1	0	0	0	0	0	0	0	0	0	0	0	0	0.5	10	28	17348	2973820	2.78218	6.71041	18.6696	0.357143	1	0.150698	0.988028	0.0566669	0.998363	0.0202382
Synj2bp	1	1	1	1	0	0	0	0	1	0	0	0	0	0	0	0	0	0	0	0	0	0	0.5	12	40	17348	2973820	3.31405	4.70231	15.5837	0.3	1	0.208119	0.976663	0.067609	0.997661	0.0202827
Pkd1l1	1	1	189	189	0	0	0	0	0	1	0	0	0	0	0	0	0	0	0	0	0	0	0.5	19	98	17348	2973820	5.13613	1.92215	9.87239	0.193878	1	0.435435	0.887332	0.104916	0.994293	0.0203409
Cacnb2	2	4	196	226	0	0	0	0	1	1	0	0	0	0	0	1	0	0	1	0	0	0	0.5	52	127	17348	2973820	1.24952	5.52969	6.90946	0.541061	0.809744	0.00699131	0.998992	0.0376814	0.996288	0.0203879
Cbr3	1	1	2	2	0	0	0	0	0	1	0	0	0	0	0	0	0	0	0	0	0	0	0.5	30	236	17348	2973820	7.84385	0.798655	6.26454	0.127119	1	0.74761	0.59989	0.16055	0.986362	0.020409
Prlr	1	4	88	163	0	0	0	0	0	1	0	0	0	0	1	1	0	0	1	0	0	0	0.875	11	116	17348	2973820	2.8062	6.05361	16.9876	0.328687	0.952626	0.00511572	0.999324	0.0621539	0.998027	0.0204292
Gm13025	1	1	13	13	0	0	0	0	0	1	0	0	0	0	0	0	0	0	0	0	0	0	0.5	44	487	17348	2973820	11.0454	0.387113	4.27579	0.0903491	1	0.941643	0.224172	0.226384	0.972189	0.0204536
Paqr6	1	1	2	2	0	0	0	0	0	1	0	0	0	0	0	0	0	0	0	0	0	0	0.5	5	7	17348	2973820	1.39216	26.5581	36.9731	0.714286	1	0.0400126	0.999189	0.0287466	0.999583	0.0205333
Ofcc1	1	5	46	3524	0	0	0	0	0	1	0	0	0	0	0	1	0	0	0	0	1	2	0.75	10	116	17348	2973820	2.47932	7.5301	18.6696	0.362853	0.937687	0.000675682	0.999925	0.0566669	0.998363	0.0205618
Atpaf2	1	1	27	27	0	0	0	0	1	0	0	0	0	0	0	0	0	0	0	0	0	0	0.5	6	10	17348	2973820	1.65574	18.6696	30.9119	0.6	1	0.0566669	0.998363	0.034396	0.999402	0.0206376
40069	1	1	1	1	0	0	0	0	1	0	0	0	0	0	0	0	0	0	0	0	0	0	0.5	6	10	17348	2973820	1.65574	18.6696	30.9119	0.6	1	0.0566669	0.998363	0.034396	0.999402	0.0206376
Evpl	1	1	1	1	0	0	0	0	0	1	0	0	0	0	0	0	0	0	0	0	0	0	0.5	13	46	17348	2973820	3.51908	4.09029	14.3941	0.282609	1	0.235357	0.969834	0.0730324	0.997266	0.0206396
Sh3bp5	1	1	74	74	0	0	0	0	1	0	0	0	0	0	0	0	0	0	0	0	0	0	0.5	13	46	17348	2973820	3.51908	4.09029	14.3941	0.282609	1	0.235357	0.969834	0.0730324	0.997266	0.0206396
Kif20b	1	5	15	281	0	0	0	0	0	1	0	0	0	0	0	0	0	0	1	0	1	2	0.5	14	236	17348	2973820	3.6116	3.70286	13.3732	0.263446	0.968801	0.0133503	0.99705	0.0784242	0.996841	0.0206605
Smap1	1	4	63	180	0	0	0	0	0	1	0	0	0	0	0	0	0	0	0	0	1	2	0.5	20	393	17348	2973820	5.24706	1.7879	9.38122	0.188544	0.985495	0.19914	0.917126	0.110123	0.993701	0.020763
Aff3	2	2	10	10	0	0	0	0	1	1	0	0	0	0	0	0	0	0	0	0	0	0	0.25	92	203	17348	2973820	2.20521	1.77244	3.90861	0.205392	1	0.331663	0.882898	0.101525	0.982679	0.0208524
1110019D14Rik	1	2	91	142	0	0	0	0	0	1	0	0	0	0	0	0	0	0	0	1	0	0	0.5	21	221	17348	2973820	5.48883	1.62815	8.93661	0.181016	0.990971	0.369357	0.859594	0.115299	0.993082	0.020871
Adora2b	1	2	149	150	0	0	0	0	1	0	0	0	0	0	1	0	0	0	0	0	0	0	0.75	6	16	17348	2973820	1.38251	22.3592	30.9119	0.609375	0.859375	0.00409392	0.999874	0.034396	0.999402	0.0209601
Nipbl	1	2	69	85	0	0	0	0	1	0	0	0	0	0	0	1	0	0	0	0	0	0	0.75	17	144	17348	2973820	4.41409	2.49815	11.0271	0.222174	0.986063	0.205664	0.946654	0.0944122	0.995396	0.0209759
Eepd1	1	2	96	154	0	0	0	0	0	1	0	0	0	0	0	1	0	0	0	0	0	0	0.75	13	83	17348	2973820	3.32279	4.33193	14.3941	0.288721	0.975468	0.0854447	0.986784	0.0730324	0.997266	0.021086
Stt3b	1	2	12	75	0	0	0	0	1	0	0	0	0	0	0	0	0	0	0	1	0	0	0.5	16	126	17348	2973820	4.10263	2.85474	11.712	0.237843	0.983875	0.168067	0.961462	0.0891139	0.995906	0.0211951
Hace1	1	3	1	13	0	0	0	0	0	1	0	0	0	0	0	0	0	0	0	0	0	2	0.5	9	55	17348	2973820	2.14853	9.64435	20.7212	0.41496	0.928433	0.00433541	0.999658	0.0511478	0.998669	0.0212243
Gm17559	1	4	9	140231	0	0	0	0	1	0	0	0	0	0	0	0	0	0	0	3	0	0	0.5	32	977	17348	2973820	8.16663	0.719296	5.87422	0.124716	0.993841	0.819936	0.327262	0.170287	0.984601	0.0212375
Vdac3	1	2	39	40	0	0	0	0	0	1	0	0	0	0	0	0	0	0	0	1	0	0	0.5	16	125	17348	2973820	4.0701	2.87756	11.712	0.239616	0.983616	0.166013	0.962214	0.0891139	0.995906	0.0213531
Fam135a	2	4	122	375	0	1	0	0	0	1	0	0	0	0	0	0	1	0	1	0	0	0	0.5	55	140	17348	2973820	1.30233	5.01659	6.53327	0.512422	0.82893	0.00973292	0.998457	0.0416787	0.995665	0.0213571
Pappa	1	2	25	49	0	0	0	0	0	1	0	0	0	0	0	1	0	0	0	0	0	0	0.75	7	22	17348	2973820	1.63045	16.2888	26.5581	0.535124	0.89876	0.00756321	0.99968	0.0400126	0.999189	0.0214117
Rbfox1	3	20	9	896	0	0	0	0	3	0	0	0	0	0	2	3	0	0	3	6	2	1	0.855469	123	825	17348	2973820	1.03375	4.17592	4.31684	0.590675	0.652138	1.9062e-07	1	0.0363056	0.993736	0.0214448
Pax1	1	1	1	1	0	0	0	0	1	0	0	0	0	0	0	0	0	0	0	0	0	0	0.5	8	17	17348	2973820	2.11111	11.0271	23.2793	0.470588	1	0.0944122	0.995396	0.0455964	0.998944	0.0214571
Chd1	1	1	99	99	0	0	0	0	0	1	0	0	0	0	0	0	0	0	0	0	0	0	0.5	27	183	17348	2973820	6.75646	1.02983	6.95803	0.147541	1	0.656159	0.710928	0.145729	0.988825	0.021501
Dnajc3	1	1	4	4	0	0	0	0	1	0	0	0	0	0	0	0	0	0	0	0	0	0	0.5	27	183	17348	2973820	6.75646	1.02983	6.95803	0.147541	1	0.656159	0.710928	0.145729	0.988825	0.021501
Ubl7	1	1	4	4	0	1	0	0	0	0	0	0	0	0	0	0	0	0	0	0	0	0	1	34	282	17348	2973820	8.27273	0.668425	5.52969	0.120567	1	0.807016	0.510487	0.179911	0.982748	0.0216913
Ust	1	4	2	3083	0	0	0	0	0	1	0	0	0	0	0	0	0	0	1	1	0	1	0.5	27	683	17348	2973820	6.76276	1.02887	6.95803	0.148994	0.99111	0.563485	0.631898	0.145729	0.988825	0.0217127
Dync1li1	1	2	53	54	0	0	0	0	0	1	0	0	0	0	0	0	0	0	1	0	0	0	0.5	37	642	17348	2973820	9.06572	0.560634	5.08255	0.111943	0.996679	0.887889	0.277839	0.194139	0.979802	0.0217325
Dnajc6	2	2	2	2	0	0	0	0	2	0	0	0	0	0	0	0	0	0	0	0	0	0	0.25	105	252	17348	2973820	2.39867	1.42794	3.42515	0.173611	1	0.432111	0.816329	0.126041	0.975632	0.0218821
Mybl2	3	5	1147	1478	0	0	0	0	1	2	0	0	0	0	0	0	0	0	0	2	0	0	0.125	213	699	17348	2973820	1.9941	1.25053	2.49368	0.169382	0.967399	0.386335	0.772894	0.129863	0.962428	0.0219965
Vsnl1	1	2	60	61	1	0	0	0	0	0	0	0	0	0	0	0	0	0	0	0	0	1	1	6	15	17348	2973820	1.29664	23.8399	30.9119	0.64	0.84	0.00361208	0.999895	0.034396	0.999402	0.0220134
Gaa	1	1	35	35	1	0	0	0	0	0	0	0	0	0	0	0	0	0	0	0	0	0	1	13	43	17348	2973820	3.29008	4.375	14.3941	0.302326	1	0.221857	0.973338	0.0730324	0.997266	0.0220796
Ptrh2	1	1	169	169	0	0	0	0	1	0	0	0	0	0	0	0	0	0	0	0	0	0	0.5	45	465	17348	2973820	10.3126	0.405424	4.18099	0.0967742	1	0.933651	0.246357	0.230884	0.971021	0.0223436
Trhde	1	8	7	246	0	0	0	0	0	1	0	0	0	0	0	1	0	0	0	0	1	5	0.75	13	291	17348	2973820	3.01772	4.76986	14.3941	0.306232	0.953308	0.00038375	0.999929	0.0730324	0.997266	0.0223649
Zmat5	1	1	2	2	0	0	0	0	1	0	0	0	0	0	0	0	0	0	0	0	0	0	0.5	56	694	17348	2973820	12.3725	0.271665	3.36119	0.0806916	1	0.98256	0.0880637	0.278688	0.956955	0.0224878
Lin9	1	3	62	103	0	0	0	0	1	0	0	0	0	0	0	1	0	0	1	0	0	0	0.75	14	131	17348	2973820	3.29925	4.05342	13.3732	0.287568	0.968177	0.0424103	0.992228	0.0784242	0.996841	0.0225523
Ercc6l	1	1	180	180	0	1	0	0	0	0	0	0	0	0	0	0	0	0	0	0	0	0	1	32	241	17348	2973820	7.5109	0.782093	5.87422	0.13278	1	0.754866	0.589795	0.170287	0.984601	0.0226107
Pppde1	1	1	1	1	0	0	0	0	1	0	0	0	0	0	0	0	0	0	0	0	0	0	0.5	10	25	17348	2973820	2.48515	7.51245	18.6696	0.4	1	0.135704	0.990345	0.0566669	0.998363	0.0226668
Slc37a4	1	1	163	163	0	0	0	0	1	0	0	0	0	0	0	0	0	0	0	0	0	0	0.5	10	25	17348	2973820	2.48515	7.51245	18.6696	0.4	1	0.135704	0.990345	0.0566669	0.998363	0.0226668
Fancg	1	1	99	99	0	1	0	0	0	0	0	0	0	0	0	0	0	0	0	0	0	0	1	18	79	17348	2973820	4.37017	2.38385	10.4178	0.227848	1	0.369258	0.921429	0.0996797	0.994858	0.0227118
8430419L09Rik	1	2	4	61	0	0	0	0	0	1	0	0	0	0	0	0	0	0	1	0	0	0	0.5	14	89	17348	2973820	3.31003	4.04021	13.3732	0.289862	0.975256	0.0960756	0.984117	0.0784242	0.996841	0.0227322
Ltbp3	1	2	64	90	0	0	0	0	0	1	0	0	0	0	0	0	0	0	0	0	1	0	0.5	17	132	17348	2973820	4.04651	2.72508	11.0271	0.240989	0.983414	0.180476	0.956793	0.0944122	0.995396	0.0227523
Exog	1	1	56	56	0	0	0	0	0	1	0	0	0	0	0	0	0	0	0	0	0	0	0.5	11	30	17348	2973820	2.71171	6.26454	16.9876	0.366667	1	0.16055	0.986362	0.0621539	0.998027	0.0227898
A430093F15Rik	1	1	71	71	0	0	0	0	1	0	0	0	0	0	0	0	0	0	0	0	0	0	0.5	8	16	17348	2973820	1.98765	11.712	23.2793	0.5	1	0.0891139	0.995906	0.0455964	0.998944	0.0227982
C430014B12Rik	1	1	1	1	0	0	0	0	0	1	0	0	0	0	0	0	0	0	0	0	0	0	0.5	8	16	17348	2973820	1.98765	11.712	23.2793	0.5	1	0.0891139	0.995906	0.0455964	0.998944	0.0227982
Epb4.1l4b	3	4	126	154	0	1	0	0	0	2	0	0	0	0	0	1	0	0	0	0	0	0	0.5	345	1228	17348	2973820	2.69071	0.572286	1.53985	0.0700099	0.99377	0.926416	0.158525	0.32673	0.854856	0.0228743
Rab11fip4	4	4	18	18	0	0	0	0	0	4	0	0	0	0	0	0	0	0	0	0	0	0	0.0625	523	1044	17348	2973820	1.99599	0.673139	1.34357	0.0629803	1	0.856716	0.27311	0.364185	0.806643	0.0229365
Nr3c1	1	1	1	1	0	0	0	0	1	0	0	0	0	0	0	0	0	0	0	0	0	0	0.5	9	20	17348	2973820	2.20879	9.38122	20.7212	0.45	1	0.110123	0.993701	0.0511478	0.998669	0.0230165
Sbno1	1	1	4	4	0	0	0	0	0	1	0	0	0	0	0	0	0	0	0	0	0	0	0.5	23	125	17348	2973820	5.41558	1.50729	8.16288	0.184	1	0.517711	0.833987	0.125561	0.991765	0.0231032
Topbp1	1	2	34	140	0	0	0	0	0	1	0	0	0	0	0	0	0	0	1	0	0	0	0.5	13	75	17348	2973820	3.00291	4.79338	14.3941	0.316622	0.969956	0.0718833	0.98991	0.0730324	0.997266	0.0231237
Vsx2	1	1	1	1	0	0	0	0	0	1	0	0	0	0	0	0	0	0	0	0	0	0	0.5	36	294	17348	2973820	8.14681	0.641151	5.22334	0.122449	1	0.820064	0.488569	0.189424	0.980806	0.0231948
Gal3st4	1	1	1	1	0	0	0	0	0	1	0	0	0	0	0	0	0	0	0	0	0	0	0.5	14	47	17348	2973820	3.34043	4.00345	13.3732	0.297872	1	0.239805	0.968627	0.0784242	0.996841	0.0233604
Dmtf1	1	3	9	270	0	0	0	0	1	0	0	0	0	0	1	1	0	0	0	0	0	0	0.875	22	316	17348	2973820	5.07532	1.68112	8.53224	0.194657	0.986134	0.281027	0.884227	0.120445	0.992437	0.0234455
Lgr5	1	2	57	105	0	0	0	0	0	1	0	0	0	0	0	0	0	0	0	1	0	0	0.5	14	86	17348	2973820	3.19858	4.18099	13.3732	0.299081	0.973499	0.090714	0.985486	0.0784242	0.996841	0.0234552
Gm15024	2	2	273	273	0	0	0	0	2	0	0	0	0	0	0	0	0	0	0	0	0	0	0.25	117	295	17348	2973820	2.52007	1.21987	3.07415	0.1573	1	0.51323	0.751699	0.149753	0.967953	0.0235561
Dzip3	1	1	1	1	0	0	0	0	0	1	0	0	0	0	0	0	0	0	0	0	0	0	0.5	11	29	17348	2973820	2.62162	6.47981	16.9876	0.37931	1	0.155638	0.987207	0.0621539	0.998027	0.0235756
Obscn	1	1	89	89	0	0	0	0	0	1	0	0	0	0	0	0	0	0	0	0	0	0	0.5	10	24	17348	2973820	2.38614	7.82417	18.6696	0.416667	1	0.130647	0.991068	0.0566669	0.998363	0.0236112
2310008H04Rik	4	7	64	140	0	0	0	0	0	4	0	0	0	0	1	1	0	0	1	0	0	0	0.34375	251	561	17348	2973820	1.29038	2.16911	2.79898	0.386235	0.850416	0.0491589	0.981074	0.0612254	0.983063	0.0236474
Ldhb	1	1	1	1	0	0	0	0	0	1	0	0	0	0	0	0	0	0	0	0	0	0	0.5	28	176	17348	2973820	6.2669	1.07077	6.71041	0.159091	1	0.641827	0.725934	0.150698	0.988028	0.0239747
Vps53	2	4	114	157	0	0	0	0	1	1	0	0	0	0	0	0	0	0	1	0	1	0	0.25	49	95	17348	2973820	0.992052	7.39037	7.33163	0.710803	0.66345	0.00253281	0.999725	0.0338417	0.996854	0.0240548
Syt1	1	4	81	1534	0	0	0	0	0	1	0	0	0	0	0	1	0	0	1	0	1	0	0.75	18	268	17348	2973820	3.97399	2.6215	10.4178	0.242782	0.975297	0.0738413	0.978286	0.0996797	0.994858	0.0242004
Nrxn1	3	9	186	382	0	0	0	0	2	1	0	0	0	0	2	1	0	0	1	0	1	1	0.65625	119	315	17348	2973820	0.901274	4.95058	4.46183	0.724107	0.538715	0.00012769	0.999977	0.033436	0.994411	0.0242112
Creb3l2	2	4	137	206	0	0	0	0	1	1	0	0	0	0	1	0	0	0	1	0	0	0	0.5	58	144	17348	2973820	1.27035	4.87734	6.19592	0.529594	0.817585	0.0106983	0.998257	0.0458269	0.994981	0.0242697
Hs6st2	1	2	1	41	0	0	0	0	0	1	0	0	0	0	0	1	0	0	0	0	0	0	0.75	10	41	17348	2973820	2.13154	8.75871	18.6696	0.428316	0.940512	0.0244252	0.998092	0.0566669	0.998363	0.0242713
Syt9	1	2	206	222	0	0	0	0	0	1	0	0	0	0	0	0	0	0	0	1	0	0	0.5	37	572	17348	2973820	8.0774	0.629231	5.08255	0.125186	0.995816	0.845852	0.352063	0.194139	0.979802	0.0243035
Kcnj3	1	1	1	1	0	0	1	0	0	0	0	0	0	0	0	0	0	0	0	0	0	0	1	8	15	17348	2973820	1.8642	12.4876	23.2793	0.533333	1	0.0837846	0.996388	0.0455964	0.998944	0.0243181
Htt	1	1	34	34	0	0	0	0	0	1	0	0	0	0	0	0	0	0	0	0	0	0	0.5	11	28	17348	2973820	2.53153	6.71041	16.9876	0.392857	1	0.150698	0.988028	0.0621539	0.998027	0.0244176
Gm10332	1	1	1	1	1	0	0	0	0	0	0	0	0	0	0	0	0	0	0	0	0	0	1	23	118	17348	2973820	5.11255	1.59663	8.16288	0.194915	1	0.497608	0.848232	0.125561	0.991765	0.0244737
Ube2f	1	2	8	9	0	0	0	0	0	1	0	0	0	0	0	0	1	0	0	0	0	0	0.5	8	25	17348	2973820	1.62316	14.342	23.2793	0.5376	0.8976	0.00965456	0.999536	0.0455964	0.998944	0.0245126
Moxd1	1	3	51	69	0	0	0	0	0	1	0	0	0	0	0	0	0	0	0	0	1	1	0.5	9	46	17348	2973820	1.79759	11.5272	20.7212	0.479607	0.90014	0.00263667	0.999826	0.0511478	0.998669	0.0245308
Orc5	1	2	47	88	0	0	0	0	0	1	0	0	0	0	0	0	0	0	1	0	0	0	0.5	25	263	17348	2973820	5.49061	1.36824	7.51245	0.181078	0.990964	0.453573	0.800212	0.135704	0.990345	0.024573
Ysk4	1	2	6	7	0	0	0	0	0	1	0	0	0	0	0	0	0	0	0	0	0	1	0.5	5	8	17348	2973820	0.831933	44.4424	36.9731	0.859375	0.609375	0.00105563	0.999984	0.0287466	0.999583	0.0247041
Bicc1	1	3	66	76	0	0	0	0	0	1	0	0	0	0	0	1	0	0	0	0	1	0	0.75	47	1317	17348	2973820	9.92268	0.403465	4.00345	0.103286	0.99627	0.982421	0.0523778	0.239805	0.968627	0.0247685
Col25a1	1	4	46	69	0	0	0	0	0	1	0	0	0	0	0	0	0	0	1	2	0	0	0.5	6	22	17348	2973820	0.972011	31.802	30.9119	0.720238	0.699406	1.01996e-05	1	0.034396	0.999402	0.0247733
4930447C04Rik	1	4	226	278	0	0	0	0	1	0	0	0	0	0	0	0	0	0	1	0	1	1	0.5	27	593	17348	2973820	5.87175	1.185	6.95803	0.17006	0.988304	0.454572	0.733115	0.145729	0.988825	0.0247827
Gm12100	2	2	339	339	0	0	0	0	0	0	1	1	0	0	0	0	0	0	0	0	0	0	1	235	941	17348	2973820	4.00298	0.382513	1.53119	0.0623672	1	0.973213	0.0889999	0.398081	0.840494	0.0248272
Sycp1	1	1	62	62	0	0	0	0	0	1	0	0	0	0	0	0	0	0	0	0	0	0	0.5	14	44	17348	2973820	3.12766	4.27579	13.3732	0.318182	1	0.226384	0.972189	0.0784242	0.996841	0.0249532
Nav3	1	11	80	422	0	0	0	0	0	1	0	0	0	0	0	3	0	0	1	3	1	2	0.9375	7	82	17348	2973820	1.14592	23.1762	26.5581	0.625267	0.759458	4.83819e-12	1	0.0400126	0.999189	0.0250186
Cmtm4	1	1	29	29	0	0	0	0	1	0	0	0	0	0	0	0	0	0	0	0	0	0	0.5	26	146	17348	2973820	5.5977	1.29064	7.22462	0.178082	1	0.573321	0.790101	0.140731	0.989598	0.0250617
Smoc1	1	2	77	145	0	0	0	0	1	0	0	0	0	0	0	1	0	0	0	0	0	0	0.75	12	58	17348	2973820	2.51515	6.19592	15.5837	0.370987	0.957194	0.0458269	0.994981	0.067609	0.997661	0.0250821
Cd6	1	1	162	162	0	0	0	0	1	0	0	0	0	0	0	0	0	0	0	0	0	0	0.5	29	179	17348	2973820	6.15464	1.05283	6.47981	0.162011	1	0.648041	0.7195	0.155638	0.987207	0.0252151
Cngb3	1	1	6	6	0	0	0	0	0	1	0	0	0	0	0	0	0	0	0	0	0	0	0.5	12	32	17348	2973820	2.65289	5.87422	15.5837	0.375	1	0.170287	0.984601	0.067609	0.997661	0.0253534
Ccbl2	2	4	3651	3727	0	0	0	0	0	2	0	0	0	0	1	1	0	0	0	0	0	0	0.6875	89	354	17348	2973820	2.03556	1.98482	4.04021	0.264104	0.948421	0.154798	0.941295	0.0960756	0.984117	0.025374
Fam78b	1	2	20	66	0	0	0	0	1	0	0	0	0	0	0	0	0	0	0	0	1	0	0.5	9	31	17348	2973820	1.79016	11.575	20.7212	0.496358	0.915713	0.0145072	0.999139	0.0511478	0.998669	0.0253876
Myo7a	1	1	38	38	1	0	0	0	0	0	0	0	0	0	0	0	0	0	0	0	0	0	1	7	11	17348	2973820	1.56338	16.9876	26.5581	0.636364	1	0.0621539	0.998027	0.0400126	0.999189	0.0254626
Nipal1	1	1	76	76	0	0	0	0	0	1	0	0	0	0	0	0	0	0	0	0	0	0	0.5	7	11	17348	2973820	1.56338	16.9876	26.5581	0.636364	1	0.0621539	0.998027	0.0400126	0.999189	0.0254626
Mad1l1	4	6	117	134	0	0	0	0	2	1	0	1	0	0	1	1	0	0	0	0	0	0	0.5	262	511	17348	2973820	1.31067	2.04591	2.68151	0.367893	0.87824	0.0819929	0.967455	0.0692486	0.980061	0.0254761
Trpm3	3	10	206	421	1	0	0	0	1	1	0	0	0	0	2	1	0	0	1	1	0	2	0.8125	126	396	17348	2973820	0.964118	4.37098	4.21414	0.664199	0.600583	0.000148813	0.999969	0.0385381	0.993195	0.025597
Pdgfrb	1	1	17	17	0	0	0	0	0	1	0	0	0	0	0	0	0	0	0	0	0	0	0.5	13	37	17348	2973820	2.83206	5.08255	14.3941	0.351351	1	0.194139	0.979802	0.0730324	0.997266	0.02566
Megf10	1	3	26	208	0	0	0	0	0	1	0	0	0	0	0	0	0	0	0	1	0	1	0.5	9	43	17348	2973820	1.68061	12.3295	20.7212	0.505654	0.886916	0.00218178	0.999865	0.0511478	0.998669	0.0258631
Atp6v1c2	1	1	37	37	0	0	0	0	1	0	0	0	0	0	0	0	0	0	0	0	0	0	0.5	24	121	17348	2973820	5.0249	1.55708	7.82417	0.198347	1	0.506324	0.842157	0.130647	0.991068	0.0259134
Msh4	1	1	21648	21648	0	0	0	0	1	0	0	0	0	0	0	0	0	0	0	0	0	0	0.5	22	102	17348	2973820	4.61991	1.84684	8.53224	0.215686	1	0.448457	0.879737	0.120445	0.992437	0.0259783
Sgip1	1	3	110	237	0	0	0	0	0	1	0	0	0	0	2	0	0	0	0	0	0	0	0.875	6	16	17348	2973820	0.936542	33.0064	30.9119	0.755859	0.683594	0.000126361	0.999997	0.034396	0.999402	0.0259985
Pvt1	5	8	180	347	0	0	0	0	1	4	0	0	0	0	1	0	0	0	1	1	0	0	0.109375	565	1598	17348	2973820	1.78059	0.868848	1.54706	0.110257	0.973326	0.712518	0.413995	0.236663	0.883381	0.0260938
Idh3a	1	2	16	17	0	0	0	0	0	1	0	0	0	0	0	0	0	0	0	1	0	0	0.5	14	76	17348	2973820	2.82709	4.7304	13.3732	0.334488	0.966066	0.0735373	0.989546	0.0784242	0.996841	0.026232
Cobra1	1	1	2	2	0	0	0	0	1	0	0	0	0	0	0	0	0	0	0	0	0	0	0.5	11	26	17348	2973820	2.35135	7.22462	16.9876	0.423077	1	0.140731	0.989598	0.0621539	0.998027	0.0262959
Prpf40b	1	1	3	3	1	0	0	0	0	0	0	0	0	0	0	0	0	0	0	0	0	0	1	11	26	17348	2973820	2.35135	7.22462	16.9876	0.423077	1	0.140731	0.989598	0.0621539	0.998027	0.0262959
Pcdh9	1	3	85	90	0	0	0	0	0	1	0	0	0	0	0	0	0	0	0	0	1	1	0.5	19	207	17348	2973820	3.84749	2.56593	9.87239	0.250861	0.976272	0.122148	0.965578	0.104916	0.994293	0.0263193
Gm12974	1	1	59	59	0	0	0	0	0	0	1	0	0	0	0	0	0	0	0	0	0	0	1	64	755	17348	2973820	11.78	0.249719	2.94169	0.0847682	1	0.987783	0.0660398	0.311578	0.945449	0.0264119
Pde5a	1	3	31	98	0	0	0	0	0	1	0	0	0	0	0	2	0	0	0	0	0	0	0.875	20	228	17348	2973820	4.0268	2.3297	9.38122	0.240749	0.978266	0.149858	0.953853	0.110123	0.993701	0.026512
Necab2	1	1	2	2	0	0	0	0	0	1	0	0	0	0	0	0	0	0	0	0	0	0	0.5	19	75	17348	2973820	3.93194	2.51082	9.87239	0.253333	1	0.354367	0.928117	0.104916	0.994293	0.0265787
P2rx4	1	1	2	2	0	0	0	0	1	0	0	0	0	0	0	0	0	0	0	0	0	0	0.5	19	75	17348	2973820	3.93194	2.51082	9.87239	0.253333	1	0.354367	0.928117	0.104916	0.994293	0.0265787
Prdm6	1	2	84	93	0	0	0	0	1	0	0	0	0	0	0	0	0	0	0	0	0	1	0.5	11	45	17348	2973820	2.12827	7.98189	16.9876	0.429136	0.940247	0.028979	0.997521	0.0621539	0.998027	0.0266725
Jam3	1	1	3	3	0	0	0	0	1	0	0	0	0	0	0	0	0	0	0	0	0	0	0.5	34	229	17348	2973820	6.71848	0.823058	5.52969	0.148472	1	0.737089	0.614158	0.179911	0.982748	0.0267117
Nit2	1	7	1	21	0	0	0	0	1	0	0	0	0	0	0	1	1	2	0	1	0	1	0.75	6	31	17348	2973820	0.789887	39.1346	30.9119	0.778156	0.594543	1.07032e-09	1	0.034396	0.999402	0.0267655
Igf2r	1	1	47	47	0	1	0	0	0	0	0	0	0	0	0	0	0	0	0	0	0	0	1	14	41	17348	2973820	2.91489	4.5879	13.3732	0.341463	1	0.212725	0.975575	0.0784242	0.996841	0.026779
Rnf19a	1	1	51	51	0	0	0	0	1	0	0	0	0	0	0	0	0	0	0	0	0	0	0.5	14	41	17348	2973820	2.91489	4.5879	13.3732	0.341463	1	0.212725	0.975575	0.0784242	0.996841	0.026779
Klk1	1	1	157	157	0	0	0	0	1	0	0	0	0	0	0	0	0	0	0	0	0	0	0.5	18	67	17348	2973820	3.70718	2.81017	10.4178	0.268657	1	0.323521	0.940886	0.0996797	0.994858	0.0267796
Stac	1	3	36	86	0	0	0	0	1	0	0	0	0	0	1	0	0	0	0	1	0	0	0.75	9	41	17348	2973820	1.60262	12.9295	20.7212	0.524557	0.876598	0.0019077	0.999887	0.0511478	0.998669	0.0268299
Arhgap24	1	6	4	253	0	0	0	0	1	0	0	0	0	0	0	0	0	0	2	3	0	0	0.5	11	122	17348	2973820	1.98361	8.56401	16.9876	0.432744	0.904543	9.83928e-05	0.99999	0.0621539	0.998027	0.0268967
Adamtsl1	2	3	84	202	0	0	0	0	1	1	0	0	0	0	0	1	0	0	0	0	0	0	0.5	74	175	17348	2973820	1.60076	3.03486	4.85807	0.385204	0.92439	0.0841756	0.979709	0.0702417	0.990267	0.0270574
Serac1	1	2	30	39	0	0	0	0	0	1	0	0	0	0	0	1	0	0	0	0	0	0	0.75	10	36	17348	2973820	1.87223	9.97183	18.6696	0.478395	0.92284	0.0191937	0.99868	0.0566669	0.998363	0.0271092
Gdf15	1	4	114	452	0	0	0	1	0	0	0	0	0	0	0	0	0	0	0	3	0	0	1	26	498	17348	2973820	5.12018	1.41101	7.22462	0.193043	0.984762	0.33152	0.830961	0.140731	0.989598	0.0271671
Chmp5	1	2	4	95	0	0	0	0	1	0	0	0	0	0	1	0	0	0	0	0	0	0	0.75	14	73	17348	2973820	2.71564	4.92453	13.3732	0.346782	0.96322	0.0686127	0.990616	0.0784242	0.996841	0.0271961
Adamts18	1	6	3	130	0	0	0	0	0	1	0	0	0	0	0	2	0	0	1	2	0	0	0.875	6	26	17348	2973820	0.771567	40.0638	30.9119	0.792824	0.580093	1.4838e-08	1	0.034396	0.999402	0.02727
4930402H24Rik	2	4	60	131	0	0	0	0	1	1	0	0	0	0	0	2	0	0	0	0	0	0	0.6875	76	243	17348	2973820	1.6362	2.89109	4.7304	0.370863	0.906333	0.0557179	0.985047	0.0735373	0.989546	0.0272723
Ppic	1	1	3	3	0	0	0	0	0	1	0	0	0	0	0	0	0	0	0	0	0	0	0.5	15	46	17348	2973820	3.05298	4.09029	12.4876	0.326087	1	0.235357	0.969834	0.0837846	0.996388	0.0273211
Tg	1	3	79	163	0	0	0	0	0	1	0	0	0	0	0	2	0	0	0	0	0	0	0.875	7	22	17348	2973820	1.1045	24.0454	26.5581	0.683039	0.760706	0.000320026	0.99999	0.0400126	0.999189	0.0273302
Vat1l	1	3	1896	2028	0	0	0	0	0	1	0	0	0	0	0	1	0	0	0	1	0	0	0.75	7	22	17348	2973820	1.1045	24.0454	26.5581	0.683039	0.760706	0.000320026	0.99999	0.0400126	0.999189	0.0273302
Senp6	1	3	103	186	0	0	0	0	0	1	0	0	0	0	0	1	0	0	0	1	0	0	0.75	9	40	17348	2973820	1.56363	13.252	20.7212	0.534516	0.870906	0.00177916	0.999897	0.0511478	0.998669	0.0273393
Hipk2	1	1	61	61	0	0	0	0	1	0	0	0	0	0	0	0	0	0	0	0	0	0	0.5	16	52	17348	2973820	3.23602	3.61924	11.712	0.307692	1	0.261658	0.962319	0.0891139	0.995906	0.0274196
Mtr	1	4	44	98	1	0	0	0	0	0	0	0	0	0	0	0	0	1	1	0	0	1	1	17	206	17348	2973820	3.23363	3.41011	11.0271	0.291437	0.963495	0.0339126	0.992212	0.0944122	0.995396	0.0275152
Gm10463	1	1	803	803	0	0	0	1	0	0	0	0	0	0	0	0	0	0	0	0	0	0	1	17	58	17348	2973820	3.39766	3.24548	11.0271	0.293103	1	0.287055	0.954173	0.0944122	0.995396	0.0276725
Gm16889	3	4	58	59	0	0	0	0	3	0	0	0	0	0	1	0	0	0	0	0	0	0	0.3125	225	550	17348	2973820	1.84775	1.27763	2.36074	0.189831	0.971992	0.399369	0.779116	0.145782	0.955648	0.0276739
Ctnna2	2	9	92	318	0	0	0	0	0	2	0	0	0	0	0	4	0	0	0	1	2	0	0.890625	46	119	17348	2973820	0.596196	13.0976	7.80874	0.917929	0.257926	5.52526e-08	1	0.0301664	0.997363	0.0276906
Gm16341	1	1	1	1	0	0	0	0	0	1	0	0	0	0	0	0	0	0	0	0	0	0	0.5	43	344	17348	2973820	7.98376	0.547988	4.375	0.125	1	0.865591	0.404166	0.221857	0.973338	0.0277321
Immt	1	1	78	78	0	0	0	0	1	0	0	0	0	0	0	0	0	0	0	0	0	0	0.5	24	113	17348	2973820	4.69295	1.66722	7.82417	0.212389	1	0.482738	0.85825	0.130647	0.991068	0.027748
Mxi1	2	2	2	2	0	0	0	0	0	2	0	0	0	0	0	0	0	0	0	0	0	0	0.25	155	444	17348	2973820	2.86331	0.81059	2.32097	0.12187	1	0.730722	0.520905	0.229055	0.936454	0.0279149
Txnl4b	1	1	29	29	0	0	0	0	1	0	0	0	0	0	0	0	0	0	0	0	0	0	0.5	13	34	17348	2973820	2.60305	5.52969	14.3941	0.382353	1	0.179911	0.982748	0.0730324	0.997266	0.0279242
Cdkl3	1	2	1	2	0	0	0	0	0	1	0	0	0	0	0	1	0	0	0	0	0	0	0.75	72	1726	17348	2973820	12.5402	0.208553	2.61529	0.0816898	0.99826	0.999532	0.00261252	0.342968	0.933004	0.028017
Bri3bp	1	1	1	1	0	0	0	0	1	0	0	0	0	0	0	0	0	0	0	0	0	0	0.5	31	183	17348	2973820	5.88746	1.02983	6.0631	0.169399	1	0.656159	0.710928	0.165433	0.985493	0.0280242
Lemd3	1	1	186	186	0	0	0	0	0	1	0	0	0	0	0	0	0	0	0	0	0	0	0.5	29	161	17348	2973820	5.53608	1.17047	6.47981	0.180124	1	0.609072	0.75811	0.155638	0.987207	0.0280341
Lpp	2	6	107	219	0	0	0	0	0	2	0	0	0	0	0	3	0	0	0	0	1	0	0.8125	99	620	17348	2973820	2.15416	1.68628	3.63252	0.246448	0.944257	0.158184	0.92535	0.114555	0.979049	0.0282319
4930595D18Rik	1	1	56	56	0	0	0	0	1	0	0	0	0	0	0	0	0	0	0	0	0	0	0.5	32	193	17348	2973820	6.01558	0.976502	5.87422	0.165803	1	0.675645	0.689564	0.170287	0.984601	0.0282341
Slc2a13	1	3	17	64	0	0	0	0	1	0	0	0	0	0	1	1	0	0	0	0	0	0	0.875	8	29	17348	2973820	1.27479	18.2613	23.2793	0.62028	0.813686	0.000711071	0.99997	0.0455964	0.998944	0.0282825
Uchl5	1	2	1	47	1	0	0	0	0	0	0	0	0	0	1	0	0	0	0	0	0	0	1	9	27	17348	2973820	1.55992	13.2835	20.7212	0.555556	0.888889	0.0111749	0.999421	0.0511478	0.998669	0.0284155
Smg6	3	5	152	160	0	0	0	0	0	3	0	0	0	0	1	1	0	0	0	0	0	0	0.5	161	356	17348	2973820	1.34359	2.45505	3.29859	0.411006	0.866515	0.0598323	0.980511	0.0694606	0.984518	0.0285487
Antxr1	1	1	10	10	0	0	0	0	0	1	0	0	0	0	0	0	0	0	0	0	0	0	0.5	15	44	17348	2973820	2.92053	4.27579	12.4876	0.340909	1	0.226384	0.972189	0.0837846	0.996388	0.0285629
Trip12	2	3	119	198	0	0	0	0	1	1	0	0	0	0	0	1	0	0	0	0	0	0	0.5	64	124	17348	2973820	1.31151	4.28206	5.61596	0.524185	0.862509	0.0370421	0.993559	0.0545505	0.993428	0.0285946
1700029J07Rik	1	1	60	60	0	0	0	0	0	1	0	0	0	0	0	0	0	0	0	0	0	0	0.5	5	5	17348	2973820	1	36.9731	36.9731	1	1	0.0287466	0.999583	0.0287466	0.999583	0.0287466
Dip2a	1	1	38	38	0	0	0	0	0	0	0	1	0	0	0	0	0	0	0	0	0	0	1	13	33	17348	2973820	2.52672	5.69675	14.3941	0.393939	1	0.175113	0.983686	0.0730324	0.997266	0.0287703
Prr5	1	2	28	96	0	0	0	0	1	0	0	0	0	0	0	0	0	0	0	0	1	0	0.5	40	557	17348	2973820	7.27716	0.646173	4.70231	0.138469	0.994843	0.835148	0.369686	0.208119	0.976663	0.028818
Dus3l	1	1	4	4	0	0	0	0	0	1	0	0	0	0	0	0	0	0	0	0	0	0	0.5	19	69	17348	2973820	3.6178	2.72884	9.87239	0.275362	1	0.331368	0.937774	0.104916	0.994293	0.0288899
Gm3086	1	1	27	27	0	0	0	0	1	0	0	0	0	0	0	0	0	0	0	0	0	0	0.5	14	38	17348	2973820	2.70213	4.94915	13.3732	0.368421	1	0.198826	0.978777	0.0784242	0.996841	0.0288931
Sfmbt1	1	1	194	194	0	0	0	0	1	0	0	0	0	0	0	0	0	0	0	0	0	0	0.5	12	28	17348	2973820	2.32231	6.71041	15.5837	0.428571	1	0.150698	0.988028	0.067609	0.997661	0.0289753
Osbpl6	1	1	73	73	0	0	0	0	1	0	0	0	0	0	0	0	0	0	0	0	0	0	0.5	20	76	17348	2973820	3.78607	2.47783	9.38122	0.263158	1	0.358122	0.926463	0.110123	0.993701	0.0289797
Cdh3	1	1	3	3	0	0	0	0	0	1	0	0	0	0	0	0	0	0	0	0	0	0	0.5	30	166	17348	2973820	5.51827	1.13524	6.26454	0.180723	1	0.62031	0.747392	0.16055	0.986362	0.0290151
Fam188a	1	2	28	54	0	0	0	0	0	1	0	0	0	0	0	0	1	0	0	0	0	0	0.5	12	49	17348	2973820	2.12554	7.33163	15.5837	0.429821	0.940025	0.0338417	0.996854	0.067609	0.997661	0.0290598
Coro1b	1	1	103	103	0	1	0	0	0	0	0	0	0	0	0	0	0	0	0	0	0	0	1	16	49	17348	2973820	3.04969	3.84038	11.712	0.326531	1	0.248623	0.966158	0.0891139	0.995906	0.0290985
Otc	1	2	5	106	0	0	0	0	0	1	0	0	0	0	0	0	0	0	0	0	1	0	0.5	10	33	17348	2973820	1.71664	10.8756	18.6696	0.514233	0.908173	0.0163141	0.99897	0.0566669	0.998363	0.02914
Amfr	1	2	26	27	0	0	0	0	1	0	0	0	0	0	1	0	0	0	0	0	0	0	0.75	8	20	17348	2973820	1.29982	17.9096	23.2793	0.64	0.84	0.00629888	0.999757	0.0455964	0.998944	0.0291817
Cyp4f17	1	1	1	1	0	0	0	0	0	1	0	0	0	0	0	0	0	0	0	0	0	0	0.5	19	68	17348	2973820	3.56545	2.76891	9.87239	0.279412	1	0.327456	0.939337	0.104916	0.994293	0.0293148
Atp10a	1	4	60	100	0	0	0	0	0	1	0	0	0	0	0	1	0	0	0	2	0	0	0.75	8	35	17348	2973820	1.1626	20.0235	23.2793	0.645854	0.773876	6.15137e-05	0.999998	0.0455964	0.998944	0.0294486
Mkl2	3	7	98	202	0	0	0	0	3	0	0	0	0	0	0	0	0	0	1	2	1	0	0.125	145	377	17348	2973820	1.13473	3.22749	3.66233	0.546198	0.739386	0.0074442	0.998028	0.0542382	0.989051	0.0296248
Gm11209	1	1	1	1	0	0	0	0	1	0	0	0	0	0	0	0	0	0	0	0	0	0	0.5	14	37	17348	2973820	2.63121	5.08255	13.3732	0.378378	1	0.194139	0.979802	0.0784242	0.996841	0.029674
Fan1	1	1	15	15	0	1	0	0	0	0	0	0	0	0	0	0	0	0	0	0	0	0	1	11	23	17348	2973820	2.08108	8.16288	16.9876	0.478261	1	0.125561	0.991765	0.0621539	0.998027	0.0297258
Ap2a1	1	1	23	23	0	0	0	0	1	0	0	0	0	0	0	0	0	0	0	0	0	0	0.5	23	97	17348	2973820	4.20346	1.94194	8.16288	0.237113	1	0.432132	0.889211	0.125561	0.991765	0.0297721
Toe1	1	1	4	4	0	0	0	0	0	1	0	0	0	0	0	0	0	0	0	0	0	0	0.5	22	89	17348	2973820	4.03167	2.1163	8.53224	0.247191	1	0.405001	0.903924	0.120445	0.992437	0.0297729
Ccdc41	1	1	1	1	0	0	0	0	0	1	0	0	0	0	0	0	0	0	0	0	0	0	0.5	15	42	17348	2973820	2.78808	4.47892	12.4876	0.357143	1	0.217305	0.974466	0.0837846	0.996388	0.0299231
E130309F12Rik	1	4	29	226	0	0	0	0	0	1	0	0	0	0	0	2	0	0	0	1	0	0	0.875	7	24	17348	2973820	0.910684	29.1628	26.5581	0.748261	0.666368	1.43121e-05	1	0.0400126	0.999189	0.0299399
9530036O11Rik	1	5	47	312	0	0	0	0	1	0	0	0	0	0	2	1	0	0	0	0	1	0	0.9375	19	291	17348	2973820	3.28724	3.00324	9.87239	0.286524	0.962668	0.0294534	0.992056	0.104916	0.994293	0.030061
Cdh23	2	2	159	159	0	0	0	0	0	2	0	0	0	0	0	0	0	0	0	0	0	0	0.25	89	159	17348	2973820	1.78563	2.26262	4.04021	0.313318	1	0.237607	0.932538	0.0960756	0.984117	0.0301022
Pdia5	1	1	5	5	0	0	0	0	0	1	0	0	0	0	0	0	0	0	0	0	0	0	0.5	18	59	17348	2973820	3.26519	3.19057	10.4178	0.305085	1	0.291202	0.952758	0.0996797	0.994858	0.0304108
Slc12a9	1	1	4	4	1	0	0	0	0	0	0	0	0	0	0	0	0	0	0	0	0	0	1	29	148	17348	2973820	5.08935	1.27321	6.47981	0.195946	1	0.57827	0.785856	0.155638	0.987207	0.0304966
Dpy19l2	1	5	1	71	0	0	0	0	0	1	0	0	0	0	0	0	0	0	0	0	2	2	0.5	7	28	17348	2973820	0.853632	31.1119	26.5581	0.762695	0.632812	8.45377e-07	1	0.0400126	0.999189	0.0305174
Ccdc136	2	2	122	122	0	0	0	0	0	2	0	0	0	0	0	0	0	0	0	0	0	0	0.25	94	174	17348	2973820	1.85016	2.06768	3.82554	0.291848	1	0.269775	0.916916	0.105204	0.981681	0.0307036
Sfmbt2	1	3	145	205	0	0	0	0	0	1	0	0	0	0	0	0	0	0	0	0	0	2	0.5	27	356	17348	2973820	4.66266	1.49229	6.95803	0.210708	0.983616	0.344089	0.843025	0.145729	0.988825	0.0307063
40058	1	2	1	2	0	0	0	0	0	1	0	0	0	0	0	1	0	0	0	0	0	0	0.75	11	38	17348	2973820	1.79794	9.44837	16.9876	0.495152	0.916205	0.0212229	0.998461	0.0621539	0.998027	0.0307756
mt-Nd1	1	3	1	156	0	1	0	0	0	0	0	0	0	0	0	0	2	0	0	0	0	0	1	7	18	17348	2973820	0.904589	29.3593	26.5581	0.771776	0.663923	0.000178357	0.999995	0.0400126	0.999189	0.0308808
Snai1	1	2	82	29352	0	0	0	0	0	1	0	0	0	0	0	0	0	0	0	0	0	1	0.5	35	400	17348	2973820	5.97083	0.899733	5.37215	0.167344	0.992344	0.676802	0.587188	0.184681	0.981788	0.0309053
Ubp1	1	2	34	151	0	0	0	0	1	0	0	0	0	0	0	0	0	1	0	0	0	0	0.5	14	63	17348	2973820	2.34414	5.70496	13.3732	0.395062	0.950617	0.0530586	0.993704	0.0784242	0.996841	0.0309824
Ano4	1	3	11	137	0	0	0	0	0	1	0	0	0	0	0	1	0	0	1	0	0	0	0.75	10	43	17348	2973820	1.51421	12.3295	18.6696	0.548002	0.862905	0.00218178	0.999865	0.0566669	0.998363	0.0310536
Lhfpl3	1	4	55	166	0	0	0	0	0	1	0	0	0	0	2	0	0	0	0	0	0	1	0.875	18	202	17348	2973820	2.99569	3.47761	10.4178	0.31156	0.957829	0.0319189	0.992805	0.0996797	0.994858	0.0310562
Neu2	1	1	122	122	0	0	0	0	1	0	0	0	0	0	0	0	0	0	0	0	0	0	0.5	11	22	17348	2973820	1.99099	8.53224	16.9876	0.5	1	0.120445	0.992437	0.0621539	0.998027	0.0310769
Crim1	1	1	190	190	0	0	0	0	0	1	0	0	0	0	0	0	0	0	0	0	0	0	0.5	12	26	17348	2973820	2.15702	7.22462	15.5837	0.461538	1	0.140731	0.989598	0.067609	0.997661	0.0312041
Hspa12a	1	1	23	23	0	0	0	0	0	1	0	0	0	0	0	0	0	0	0	0	0	0	0.5	12	26	17348	2973820	2.15702	7.22462	15.5837	0.461538	1	0.140731	0.989598	0.067609	0.997661	0.0312041
Dclre1a	1	4	1	207	0	0	0	0	0	1	0	0	0	0	0	0	0	0	1	2	0	0	0.5	15	136	17348	2973820	2.41819	5.16403	12.4876	0.373407	0.937301	0.00882591	0.998639	0.0837846	0.996388	0.0312858
Acot3	1	1	82	82	0	0	0	0	0	1	0	0	0	0	0	0	0	0	0	0	0	0	0.5	34	195	17348	2973820	5.72141	0.966492	5.52969	0.174359	1	0.679407	0.685306	0.179911	0.982748	0.0313691
Fdxacb1	1	1	21	21	0	0	0	0	0	1	0	0	0	0	0	0	0	0	0	0	0	0	0.5	14	35	17348	2973820	2.48936	5.37215	13.3732	0.4	1	0.184681	0.981788	0.0784242	0.996841	0.0313697
4930403N07Rik	1	1	37	37	0	0	0	0	0	1	0	0	0	0	0	0	0	0	0	0	0	0	0.5	17	51	17348	2973820	2.9883	3.69007	11.0271	0.333333	1	0.257338	0.963616	0.0944122	0.995396	0.0314707
Lrrc43	1	2	3	16	0	0	0	0	0	1	0	0	0	0	0	0	0	0	1	0	0	0	0.5	8	18	17348	2973820	1.17049	19.8886	23.2793	0.691358	0.802469	0.00514156	0.999822	0.0455964	0.998944	0.0315234
4930481A15Rik	1	1	60	60	0	0	0	1	0	0	0	0	0	0	0	0	0	0	0	0	0	0	1	22	84	17348	2973820	3.80543	2.24212	8.53224	0.261905	1	0.38739	0.912809	0.120445	0.992437	0.0315451
Vit	1	2	1	3115	0	0	0	0	1	0	0	0	0	0	0	0	0	0	0	0	1	0	0.5	39	481	17348	2973820	6.44513	0.74825	4.82257	0.155588	0.993426	0.769958	0.468021	0.203486	0.97773	0.03166
Npas3	2	7	43	162	0	0	0	0	1	1	0	0	0	0	1	2	0	0	2	0	0	0	0.8125	103	728	17348	2973820	2.08878	1.67159	3.49159	0.259704	0.936349	0.137919	0.932817	0.122182	0.976802	0.0317312
Prdx2	1	2	52	57	0	0	0	1	0	0	0	0	0	0	0	0	0	1	0	0	0	0	1	23	169	17348	2973820	3.83447	2.12882	8.16288	0.253668	0.981478	0.259045	0.922284	0.125561	0.991765	0.0318508
Lass5	1	1	17	17	0	1	0	0	0	0	0	0	0	0	0	0	0	0	0	0	0	0	1	20	69	17348	2973820	3.43781	2.72884	9.38122	0.289855	1	0.331368	0.937774	0.110123	0.993701	0.0319197
Ncoa6	1	1	1	1	0	0	0	0	0	1	0	0	0	0	0	0	0	0	0	0	0	0	0.5	20	69	17348	2973820	3.43781	2.72884	9.38122	0.289855	1	0.331368	0.937774	0.110123	0.993701	0.0319197
Pip4k2a	1	2	145	146	0	1	0	0	0	0	0	0	0	0	0	0	0	0	0	1	0	0	1	22	153	17348	2973820	3.62874	2.35129	8.53224	0.266906	0.979324	0.224787	0.938371	0.120445	0.992437	0.0321475
Mapkapk3	3	3	84115	84115	0	0	0	0	3	0	0	0	0	0	0	0	0	0	0	0	0	0	0.125	259	471	17348	2973820	1.81822	1.12801	2.05096	0.166279	1	0.517981	0.703573	0.193888	0.932991	0.0322395
Lrrn4	1	1	64	64	0	0	0	0	0	1	0	0	0	0	0	0	0	0	0	0	0	0	0.5	14	34	17348	2973820	2.41844	5.52969	13.3732	0.411765	1	0.179911	0.982748	0.0784242	0.996841	0.0322923
Ica1l	1	1	95	95	0	0	0	0	0	1	0	0	0	0	0	0	0	0	0	0	0	0	0.5	30	149	17348	2973820	4.95349	1.26467	6.26454	0.201342	1	0.580723	0.783731	0.16055	0.986362	0.0323255
2010106G01Rik	1	2	1	2	0	0	0	0	1	0	0	0	0	0	0	1	0	0	0	0	0	0	0.75	26	212	17348	2973820	4.2567	1.69723	7.22462	0.230242	0.984959	0.350604	0.871435	0.140731	0.989598	0.0324022
Aldh1a2	1	3	122	148	0	0	0	0	0	1	0	0	0	0	0	0	0	0	1	0	0	1	0.5	14	86	17348	2973820	2.16678	6.17193	13.3732	0.413184	0.929126	0.0145143	0.998227	0.0784242	0.996841	0.0324036
Lrrc8d	2	3	21	78	1	0	0	0	1	0	0	0	0	0	0	0	0	0	0	1	0	0	0.5	89	228	17348	2973820	1.73422	2.3297	4.04021	0.338163	0.940521	0.149858	0.953853	0.0960756	0.984117	0.0324892
Lrp6	1	2	66	124	0	0	0	0	0	1	0	0	0	0	0	0	0	0	0	1	0	0	0.5	33	338	17348	2973820	5.35045	1.06472	5.69675	0.185734	0.990468	0.586308	0.684323	0.175113	0.983686	0.0325244
Kif9	1	2	47	86	0	1	0	0	0	0	0	0	0	0	0	1	0	0	0	0	0	0	1	19	112	17348	2973820	3.0743	3.21127	9.87239	0.310507	0.971221	0.139764	0.971289	0.104916	0.994293	0.0325772
Impact	1	1	73	73	0	0	0	0	1	0	0	0	0	0	0	0	0	0	0	0	0	0	0.5	18	55	17348	2973820	3.0442	3.42219	10.4178	0.327273	1	0.274468	0.958321	0.0996797	0.994858	0.0326225
Ep300	1	6	1	1631	0	0	0	0	0	1	0	0	0	0	0	1	0	0	0	3	1	0	0.75	41	1498	17348	2973820	6.57297	0.697994	4.5879	0.153384	0.989559	0.867559	0.231561	0.212725	0.975575	0.0326286
Taok3	1	1	1	1	0	0	0	0	0	1	0	0	0	0	0	0	0	0	0	0	0	0	0.5	28	129	17348	2973820	4.59431	1.46059	6.71041	0.217054	1	0.528835	0.825746	0.150698	0.988028	0.0327096
Lyar	1	1	1	1	0	0	0	0	1	0	0	0	0	0	0	0	0	0	0	0	0	0	0.5	13	29	17348	2973820	2.22137	6.47981	14.3941	0.448276	1	0.155638	0.987207	0.0730324	0.997266	0.0327387
Sh3rf3	1	1	23	23	0	0	0	0	1	0	0	0	0	0	0	0	0	0	0	0	0	0	0.5	17	49	17348	2973820	2.87135	3.84038	11.0271	0.346939	1	0.248623	0.966158	0.0944122	0.995396	0.0327553
1700021K19Rik	1	1	2	2	0	0	0	0	0	1	0	0	0	0	0	0	0	0	0	0	0	0	0.5	50	385	17348	2973820	7.68663	0.489646	3.76372	0.12987	1	0.894186	0.343496	0.252993	0.964896	0.0328562
Itgbl1	1	1	159	159	0	0	0	0	1	0	0	0	0	0	0	0	0	0	0	0	0	0	0.5	9	14	17348	2973820	1.54945	13.3732	20.7212	0.642857	1	0.0784242	0.996841	0.0511478	0.998669	0.0328807
Dos	1	1	15	15	0	0	0	0	1	0	0	0	0	0	0	0	0	0	0	0	0	0	0.5	24	95	17348	2973820	3.94606	1.98278	7.82417	0.252632	1	0.425467	0.892943	0.130647	0.991068	0.0330056
Trrap	1	1	71	71	0	0	0	0	0	1	0	0	0	0	0	0	0	0	0	0	0	0	0.5	15	38	17348	2973820	2.52318	4.94915	12.4876	0.394737	1	0.198826	0.978777	0.0837846	0.996388	0.0330729
Cma2	1	2	54	92	0	0	0	0	1	0	0	0	0	0	0	0	0	0	0	0	1	0	0.5	9	22	17348	2973820	1.27211	16.2888	20.7212	0.650826	0.832645	0.00756321	0.99968	0.0511478	0.998669	0.0332883
Rprd2	1	1	11	11	0	0	0	0	0	1	0	0	0	0	0	0	0	0	0	0	0	0	0.5	39	238	17348	2973820	6.08951	0.791947	4.82257	0.163866	1	0.750537	0.595842	0.203486	0.97773	0.0333444
Sel1l3	1	3	14	188	0	0	0	0	0	1	0	0	0	0	0	0	0	0	1	1	0	0	0.5	10	39	17348	2973820	1.37368	13.5909	18.6696	0.58885	0.836477	0.00165617	0.999907	0.0566669	0.998363	0.0333683
Sez6l	2	10	73	267	0	0	0	0	1	1	0	0	0	0	1	0	0	0	0	4	0	3	0.5	58	243	17348	2973820	0.869975	7.12195	6.19592	0.729514	0.559806	2.50231e-06	1	0.0458269	0.994981	0.0334314
Luzp1	1	1	44	44	0	0	0	0	1	0	0	0	0	0	0	0	0	0	0	0	0	0	0.5	35	193	17348	2973820	5.50142	0.976502	5.37215	0.181347	1	0.675645	0.689564	0.184681	0.981788	0.0334913
Dmgdh	1	2	1	2	0	0	0	0	0	1	0	0	0	0	0	1	0	0	0	0	0	0	0.75	16	76	17348	2973820	2.47589	4.7304	11.712	0.376731	0.955679	0.0735373	0.989546	0.0891139	0.995906	0.033572
Sfi1	5	12	235	438	1	0	0	0	0	3	0	1	0	0	7	0	0	0	0	0	0	0	0.945312	348	836	17348	2973820	1.01237	2.48079	2.51148	0.60728	0.621325	0.00450456	0.998372	0.0553974	0.982333	0.0336417
Gm15444	1	1	1	1	0	0	0	0	1	0	0	0	0	0	0	0	0	0	0	0	0	0	0.5	28	125	17348	2973820	4.45196	1.50729	6.71041	0.224	1	0.517711	0.833987	0.150698	0.988028	0.0337564
6530402F18Rik	1	2	31	40	0	0	0	0	0	0	1	0	0	0	0	0	0	0	0	1	0	0	1	14	57	17348	2973820	2.12124	6.30443	13.3732	0.430902	0.939674	0.0444278	0.995216	0.0784242	0.996841	0.0337931
Osbpl5	1	1	38	38	0	0	0	0	0	1	0	0	0	0	0	0	0	0	0	0	0	0	0.5	12	24	17348	2973820	1.99174	7.82417	15.5837	0.5	1	0.130647	0.991068	0.067609	0.997661	0.0338045
9330182L06Rik	1	3	14	96	0	0	0	0	1	0	0	0	0	0	2	0	0	0	0	0	0	0	0.875	8	22	17348	2973820	0.96814	24.0454	23.2793	0.742299	0.699474	0.000320026	0.99999	0.0455964	0.998944	0.0338462
Slc48a1	1	1	850	850	0	0	0	0	1	0	0	0	0	0	0	0	0	0	0	0	0	0	0.5	18	53	17348	2973820	2.9337	3.55108	10.4178	0.339623	1	0.265953	0.961003	0.0996797	0.994858	0.0338535
C7	1	1	1	1	0	0	0	0	0	1	0	0	0	0	0	0	0	0	0	0	0	0	0.5	13	28	17348	2973820	2.14504	6.71041	14.3941	0.464286	1	0.150698	0.988028	0.0730324	0.997266	0.0339079
Unc119b	1	1	86	86	0	0	0	0	0	1	0	0	0	0	0	0	0	0	0	0	0	0	0.5	22	78	17348	2973820	3.53394	2.41437	8.53224	0.282051	1	0.365568	0.923118	0.120445	0.992437	0.0339716
Gm16912	3	4	2584	2656	0	0	0	0	1	0	0	2	0	0	0	0	0	0	0	0	1	0	0.5	562	2206	17348	2973820	2.96749	0.318582	0.94539	0.0535012	0.995788	0.998839	0.00409972	0.636256	0.585093	0.0340405
Ggps1	1	1	90	90	0	0	0	0	0	1	0	0	0	0	0	0	0	0	0	0	0	0	0.5	17	47	17348	2973820	2.75439	4.00345	11.0271	0.361702	1	0.239805	0.968627	0.0944122	0.995396	0.0341491
Mapkapk2	1	2	50	51	0	0	0	0	1	0	0	0	0	0	0	0	0	0	1	0	0	0	0.5	8	16	17348	2973820	1.04115	22.3592	23.2793	0.75	0.75	0.00409392	0.999874	0.0455964	0.998944	0.0341973
BC067068	1	2	1	84	0	0	0	0	0	1	0	0	0	0	0	0	0	0	0	0	0	1	0.5	39	443	17348	2973820	5.93606	0.812419	4.82257	0.168322	0.99225	0.729586	0.522374	0.203486	0.97773	0.0342512
B230120H23Rik	1	2	27	46	0	0	0	0	1	0	0	0	0	0	0	1	0	0	0	0	0	0	0.75	24	170	17348	2973820	3.6971	2.1163	7.82417	0.262422	0.980069	0.26119	0.921223	0.130647	0.991068	0.0342846
Aldh7a1	1	6	119	15115	0	0	0	0	0	1	0	0	0	0	1	0	0	0	0	4	0	0	0.75	40	1350	17348	2973820	6.07134	0.774509	4.70231	0.165118	0.987838	0.797137	0.328784	0.208119	0.976663	0.0343642
Mkx	1	3	130	270	0	0	0	0	0	1	0	0	0	0	0	0	0	0	1	0	1	0	0.5	9	29	17348	2973820	1.1347	18.2613	20.7212	0.671983	0.770839	0.000711071	0.99997	0.0511478	0.998669	0.0343705
Myo1g	1	1	18	18	0	1	0	0	0	0	0	0	0	0	0	0	0	0	0	0	0	0	1	57	469	17348	2973820	8.21541	0.401967	3.30232	0.121535	1	0.935181	0.242187	0.282883	0.955572	0.0343802
Wars2	1	4	32	93	0	0	0	0	1	0	0	0	0	0	1	0	0	0	0	0	2	0	0.75	8	27	17348	2973820	0.897621	25.9345	23.2793	0.754778	0.658227	2.26082e-05	0.999999	0.0455964	0.998944	0.0344152
Unc79	1	2	77	138	0	0	0	0	0	1	0	0	0	0	0	0	0	0	0	1	0	0	0.5	12	40	17348	2973820	1.73593	8.97713	15.5837	0.51	0.91	0.023337	0.998221	0.067609	0.997661	0.0344806
Slc30a7	1	2	16	125	0	0	0	0	0	1	0	0	0	0	0	0	0	1	0	0	0	0	0.5	11	33	17348	2973820	1.56199	10.8756	16.9876	0.555556	0.888889	0.0163141	0.99897	0.0621539	0.998027	0.03453
Mylk	1	3	18	182	0	0	0	0	0	1	0	0	0	0	1	0	0	0	0	0	1	0	0.75	22	206	17348	2973820	3.30915	2.57838	8.53224	0.28739	0.96822	0.120879	0.966087	0.120445	0.992437	0.0346147
Ckb	1	2	37	2877	0	1	0	0	0	0	0	0	0	0	0	0	0	0	0	0	0	1	1	39	437	17348	2973820	5.85568	0.823571	4.82257	0.170525	0.992035	0.722688	0.531228	0.203486	0.97773	0.0346995
Pan3	1	1	5	5	0	0	0	0	0	1	0	0	0	0	0	0	0	0	0	0	0	0	0.5	23	83	17348	2973820	3.5974	2.2691	8.16288	0.277108	1	0.383806	0.914555	0.125561	0.991765	0.034794
Sdccag8	1	4	34	239	0	0	0	0	0	1	0	0	0	0	0	0	0	0	1	0	1	1	0.5	11	59	17348	2973820	1.42848	11.8921	16.9876	0.561916	0.83966	0.00044456	0.99997	0.0621539	0.998027	0.0349253
4931422A03Rik	2	2	50	50	0	0	0	0	0	2	0	0	0	0	0	0	0	0	0	0	0	0	0.25	112	224	17348	2973820	1.99911	1.60635	3.21127	0.25	1	0.37556	0.855568	0.139764	0.971289	0.034941
Gltscr1	1	2	129	130	0	0	0	0	0	1	0	0	0	0	0	0	0	0	0	1	0	0	0.5	25	180	17348	2973820	3.75849	1.9988	7.51245	0.258488	0.98071	0.282644	0.910273	0.135704	0.990345	0.0350779
Rbbp7	1	1	1	1	0	0	0	0	0	1	0	0	0	0	0	0	0	0	0	0	0	0	0.5	70	668	17348	2973820	9.53067	0.282237	2.68991	0.10479	1	0.979703	0.0994104	0.335257	0.936197	0.0351316
Col14a1	1	5	2	167	0	0	0	0	0	1	0	0	0	0	0	1	0	0	1	2	0	0	0.75	37	945	17348	2973820	5.49448	0.925029	5.08255	0.181026	0.985836	0.644499	0.526724	0.194139	0.979802	0.0351442
Ccr9	1	1	4	4	0	0	0	0	1	0	0	0	0	0	0	0	0	0	0	0	0	0	0.5	13	27	17348	2973820	2.0687	6.95803	14.3941	0.481481	1	0.145729	0.988825	0.0730324	0.997266	0.0351637
Pde2a	1	2	117	146	0	0	0	0	1	0	0	0	0	0	1	0	0	0	0	0	0	0	0.75	10	26	17348	2973820	1.35361	13.7925	18.6696	0.621302	0.852071	0.0104024	0.999481	0.0566669	0.998363	0.0352073
Fbln5	1	1	8	8	0	0	0	0	0	1	0	0	0	0	0	0	0	0	0	0	0	0	0.5	12	23	17348	2973820	1.90909	8.16288	15.5837	0.521739	1	0.125561	0.991765	0.067609	0.997661	0.0352743
Fut8	1	3	132	198	0	0	0	0	1	0	0	0	0	0	0	0	0	0	1	0	0	1	0.5	22	201	17348	2973820	3.22887	2.64248	8.53224	0.29373	0.966683	0.114609	0.968568	0.120445	0.992437	0.0353783
Asb3	1	1	1	1	0	0	0	0	0	1	0	0	0	0	0	0	0	0	0	0	0	0	0.5	14	31	17348	2973820	2.20567	6.0631	13.3732	0.451613	1	0.165433	0.985493	0.0784242	0.996841	0.0354174
9030624J02Rik	2	3	79	81	1	0	0	0	1	0	0	0	0	0	0	0	0	0	0	0	1	0	0.5	111	334	17348	2973820	2.03714	1.59055	3.24017	0.25793	0.963295	0.309363	0.86632	0.137784	0.971933	0.0355386
Zdhhc18	2	3	15126	15157	0	0	0	0	0	2	0	0	0	0	0	1	0	0	0	0	0	0	0.5	173	757	17348	2973820	2.96288	0.701894	2.07962	0.132811	0.988064	0.816789	0.356632	0.267629	0.918002	0.0355441
Eif2s3x	1	3	96	163	0	0	0	0	0	1	0	0	0	0	0	0	0	0	0	0	1	1	0.5	31	400	17348	2973820	4.56498	1.32818	6.0631	0.214947	0.982912	0.412812	0.792526	0.165433	0.985493	0.0355593
Sdhc	2	2	104	104	0	0	0	0	0	2	0	0	0	0	0	0	0	0	0	0	0	0	0.25	131	292	17348	2973820	2.22807	1.2324	2.74587	0.201269	1	0.507822	0.756328	0.178398	0.95759	0.035906
Stim1	2	3	73	213	0	0	0	0	1	1	0	0	0	0	1	0	0	0	0	0	0	0	0.5	69	125	17348	2973820	1.22641	4.24783	5.2096	0.577719	0.831803	0.0377863	0.993379	0.0622261	0.991939	0.0359492
Pls3	1	2	19	22	0	0	0	0	0	1	0	0	0	0	0	1	0	0	0	0	0	0	0.75	30	252	17348	2973820	4.38712	1.42794	6.26454	0.223923	0.985828	0.432111	0.816329	0.16055	0.986362	0.0359508
Parn	1	2	200	221	0	0	0	0	0	1	0	0	0	0	0	1	0	0	0	0	0	0	0.75	27	204	17348	2973820	3.945	1.76376	6.95803	0.247189	0.982483	0.333776	0.881644	0.145729	0.988825	0.0360226
Atxn3	1	1	1	1	0	0	0	0	0	1	0	0	0	0	0	0	0	0	0	0	0	0	0.5	23	80	17348	2973820	3.46753	2.35409	8.16288	0.2875	1	0.372927	0.919727	0.125561	0.991765	0.0360988
Ube3c	1	1	26	26	0	0	0	0	0	1	0	0	0	0	0	0	0	0	0	0	0	0	0.5	21	67	17348	2973820	3.18009	2.81017	8.93661	0.313433	1	0.323521	0.940886	0.115299	0.993082	0.0361385
Slc6a7	1	1	8	8	0	1	0	0	0	0	0	0	0	0	0	0	0	0	0	0	0	0	1	30	133	17348	2973820	4.42193	1.4167	6.26454	0.225564	1	0.539703	0.817442	0.16055	0.986362	0.0362143
Spnb2	2	2	3	3	0	0	0	0	1	1	0	0	0	0	0	0	0	0	0	0	0	0	0.25	112	220	17348	2973820	1.96343	1.63554	3.21127	0.259174	1	0.367283	0.860927	0.139764	0.971289	0.0362232
Spred1	1	1	23	23	0	0	0	0	1	0	0	0	0	0	0	0	0	0	0	0	0	0	0.5	22	73	17348	2973820	3.30769	2.57952	8.53224	0.30137	1	0.34679	0.931387	0.120445	0.992437	0.0362985
Gpr124	1	2	72	74	0	0	0	0	1	0	0	0	0	0	1	0	0	0	0	0	0	0	0.75	25	173	17348	2973820	3.61241	2.07962	7.51245	0.268135	0.979117	0.267629	0.918002	0.135704	0.990345	0.036387
Cacna1d	2	6	31	113	0	0	0	0	1	1	0	0	0	0	1	3	0	0	0	0	0	0	0.890625	107	615	17348	2973820	1.97718	1.69999	3.36119	0.280939	0.930441	0.154165	0.927763	0.129928	0.97443	0.0365018
Runx1t1	2	2	29	29	0	0	0	0	2	0	0	0	0	0	0	0	0	0	0	0	0	0	0.25	98	172	17348	2973820	1.75433	2.09171	3.66955	0.324635	1	0.265483	0.919082	0.112668	0.979591	0.036576
Lypla1	3	5	1696	1764	0	0	0	0	0	3	0	0	0	0	1	1	0	0	0	0	0	0	0.5	308	1103	17348	2973820	2.17628	0.792534	1.72478	0.136721	0.976391	0.768955	0.378605	0.268504	0.891825	0.0367101
Pus7	1	2	12	13	0	0	0	0	0	1	0	0	0	0	0	0	0	0	0	0	1	0	0.5	19	98	17348	2973820	2.69035	3.66955	9.87239	0.350167	0.962411	0.112668	0.979591	0.104916	0.994293	0.0367381
Adarb1	1	2	65	66	0	0	0	0	0	1	0	0	0	0	0	0	0	0	0	0	0	1	0.5	13	44	17348	2973820	1.76336	8.16288	14.3941	0.503616	0.912707	0.0278109	0.997673	0.0730324	0.997266	0.0367803
Tef	1	2	126	127	0	0	0	0	1	0	0	0	0	0	0	0	0	0	0	0	1	0	0.5	13	44	17348	2973820	1.76336	8.16288	14.3941	0.503616	0.912707	0.0278109	0.997673	0.0730324	0.997266	0.0367803
Rgl1	1	3	59	142	0	0	0	0	1	0	0	0	0	0	0	1	0	0	0	1	0	0	0.75	35	490	17348	2973820	4.9546	1.08428	5.37215	0.199344	0.985423	0.544379	0.678911	0.184681	0.981788	0.036815
Cnot4	1	1	1	1	0	1	0	0	0	0	0	0	0	0	0	0	0	0	0	0	0	0	1	32	148	17348	2973820	4.61371	1.27321	5.87422	0.216216	1	0.57827	0.785856	0.170287	0.984601	0.0368188
Ano3	1	1	98	98	0	0	0	0	1	0	0	0	0	0	0	0	0	0	0	0	0	0	0.5	12	22	17348	2973820	1.82645	8.53224	15.5837	0.545455	1	0.120445	0.992437	0.067609	0.997661	0.0368777
Sema3a	1	3	25	100	0	0	0	0	1	0	0	0	0	0	0	1	0	0	1	0	0	0	0.75	16	98	17348	2973820	2.16209	5.41696	11.712	0.414181	0.928737	0.0204089	0.997171	0.0891139	0.995906	0.0369093
Lmod1	2	3	48	68	0	0	0	0	2	0	0	0	0	0	0	0	0	1	0	0	0	0	0.25	88	206	17348	2973820	1.58475	2.57838	4.08607	0.391549	0.922045	0.120879	0.966087	0.0942785	0.984581	0.0369147
Spag6	1	3	35	100	0	0	0	0	0	1	0	0	0	0	0	0	0	0	1	0	0	1	0.5	20	157	17348	2973820	2.77339	3.38258	9.38122	0.335549	0.955451	0.0654907	0.985746	0.110123	0.993701	0.0369517
Nlrp12	2	4	2	4	0	0	0	0	0	2	0	0	0	0	0	0	0	0	2	0	0	0	0.25	160	878	17348	2973820	2.80924	0.800392	2.24849	0.154147	0.979102	0.751709	0.419346	0.239748	0.931542	0.0369564
Fam82b	1	1	7	7	0	0	0	0	0	1	0	0	0	0	0	0	0	0	0	0	0	0	0.5	15	34	17348	2973820	2.25828	5.52969	12.4876	0.441176	1	0.179911	0.982748	0.0837846	0.996388	0.0369638
Ing4	1	2	48	49	0	0	0	0	1	0	0	0	0	0	1	0	0	0	0	0	0	0	0.75	23	143	17348	2973820	3.2449	2.5156	8.16288	0.295809	0.974131	0.203549	0.947539	0.125561	0.991765	0.0371421
Ebf2	1	5	5	226	0	0	0	0	0	1	0	0	0	0	0	0	0	0	3	1	0	0	0.5	13	98	17348	2973820	1.61518	8.91177	14.3941	0.509133	0.866237	0.000316943	0.99997	0.0730324	0.997266	0.0371832
Anp32a	3	4	135	136	0	0	0	1	2	0	0	0	0	0	0	0	0	0	0	1	0	0	0.25	285	745	17348	2973820	1.97604	0.943261	1.86392	0.159687	0.978583	0.631091	0.561551	0.232926	0.912338	0.0371953
Tomm70a	1	3	4	20	0	0	0	0	0	1	0	0	0	0	0	0	0	0	1	0	1	0	0.5	12	51	17348	2973820	1.49853	10.3993	15.5837	0.552819	0.859963	0.00351666	0.999742	0.067609	0.997661	0.0373755
Fam193a	2	2	3	3	0	0	0	0	0	2	0	0	0	0	0	0	0	0	0	0	0	0	0.25	109	206	17348	2973820	1.88909	1.74664	3.29957	0.279975	1	0.337996	0.879121	0.133843	0.973197	0.0374727
Ppa2	1	2	85	9179	0	0	0	0	1	0	0	0	0	0	0	1	0	0	0	0	0	0	0.75	13	43	17348	2973820	1.72337	8.35228	14.3941	0.51325	0.908599	0.0266624	0.997818	0.0730324	0.997266	0.0374839
Braf	1	2	1	4	0	0	0	0	1	0	0	0	0	0	1	0	0	0	0	0	0	0	0.75	21	117	17348	2973820	2.90702	3.07415	8.93661	0.326759	0.967784	0.149753	0.967953	0.115299	0.993082	0.037675
Ptpn14	3	3	51	51	0	0	0	0	3	0	0	0	0	0	0	0	0	0	0	0	0	0	0.125	258	444	17348	2973820	1.72065	1.19659	2.05891	0.196205	1	0.479095	0.738159	0.19242	0.933729	0.0377538
Slc4a9	1	1	2	2	0	0	0	0	0	1	0	0	0	0	0	0	0	0	0	0	0	0	0.5	57	426	17348	2973820	7.46235	0.442531	3.30232	0.133803	1	0.916698	0.290346	0.282883	0.955572	0.0378506
Irs3	1	1	1	1	0	1	0	0	0	0	0	0	0	0	0	0	0	0	0	0	0	0	1	14	29	17348	2973820	2.06383	6.47981	13.3732	0.482759	1	0.155638	0.987207	0.0784242	0.996841	0.03786
Slco3a1	1	5	40	273	0	0	0	0	1	0	0	0	0	0	1	0	0	0	1	2	0	0	0.75	12	79	17348	2973820	1.40998	11.0524	15.5837	0.561228	0.831701	0.000118188	0.999991	0.067609	0.997661	0.0379441
Gtf2ird2	1	6	51	7094	0	0	0	0	0	1	0	0	0	0	0	0	0	1	1	1	1	1	0.5	18	233	17348	2973820	2.32234	4.48591	10.4178	0.382701	0.927383	0.00277218	0.999476	0.0996797	0.994858	0.0381475
BC051077	1	1	54	54	0	0	0	0	0	0	1	0	0	0	0	0	0	0	0	0	0	0	1	27	103	17348	2973820	3.80443	1.82893	6.95803	0.262136	1	0.451665	0.877818	0.145729	0.988825	0.0382008
Cacna1a	4	6	8568	8700	0	0	0	0	1	3	0	0	0	0	0	0	0	0	0	0	1	1	0.0625	600	1908	17348	2973820	2.13713	0.548014	1.17118	0.082551	0.986384	0.965344	0.073346	0.463409	0.725427	0.0382549
Sez6	1	1	1	1	0	0	0	0	1	0	0	0	0	0	0	0	0	0	0	0	0	0	0.5	81	792	17348	2973820	9.76695	0.238054	2.32506	0.102273	1	0.990155	0.0553421	0.376574	0.918014	0.0385134
Ube2k	1	1	53	53	0	0	0	0	1	0	0	0	0	0	0	0	0	0	0	0	0	0	0.5	25	88	17348	2973820	3.50996	2.14032	7.51245	0.284091	1	0.40152	0.905722	0.135704	0.990345	0.0385523
mt-Rnr2	1	2	143	155	0	0	0	0	0	0	1	0	0	0	0	0	1	0	0	0	0	0	1	10	23	17348	2973820	1.19802	15.5837	18.6696	0.680529	0.810964	0.00823467	0.999636	0.0566669	0.998363	0.0385635
Eef1g	1	1	1	1	0	0	0	0	0	1	0	0	0	0	0	0	0	0	0	0	0	0	0.5	27	102	17348	2973820	3.76753	1.84684	6.95803	0.264706	1	0.448457	0.879737	0.145729	0.988825	0.0385753
A830035A12Rik	4	6	8032	8170	0	0	0	0	4	0	0	0	0	0	1	0	0	0	0	0	1	0	0.1875	413	1044	17348	2973820	1.69879	1.0015	1.70134	0.173165	0.961033	0.568736	0.591807	0.223207	0.90298	0.0386516
A230108P19Rik	2	3	78	218	0	0	0	0	2	0	0	0	0	0	0	1	0	0	0	0	0	0	0.5	120	369	17348	2973820	2.08189	1.43973	2.99736	0.248486	0.965607	0.36455	0.828603	0.155813	0.965858	0.0387173
Ubtd2	1	5	1	122	0	0	0	0	1	0	0	0	0	0	0	2	0	0	1	0	0	1	0.875	9	36	17348	2973820	0.855635	24.2173	20.7212	0.762695	0.632812	2.85735e-06	1	0.0511478	0.998669	0.0390102
Pdcd4	1	2	80	81	0	0	0	0	0	1	0	0	0	0	0	0	0	0	1	0	0	0	0.5	11	28	17348	2973820	1.32604	12.8108	16.9876	0.631378	0.845663	0.011972	0.999357	0.0621539	0.998027	0.0392426
Usp19	1	1	127	127	1	0	0	0	0	0	0	0	0	0	0	0	0	0	0	0	0	0	1	29	115	17348	2973820	3.95533	1.63825	6.47981	0.252174	1	0.488738	0.85426	0.155638	0.987207	0.0392479
Pdk1	1	1	3014	3014	0	0	0	0	1	0	0	0	0	0	0	0	0	0	0	0	0	0	0.5	62	479	17348	2973820	7.71498	0.393577	3.03643	0.129436	1	0.938855	0.232029	0.303499	0.948418	0.0392837
1700123I01Rik	1	2	8	44	0	0	0	0	1	0	0	0	0	0	1	0	0	0	0	0	0	0	0.75	12	34	17348	2973820	1.47619	10.5567	15.5837	0.581315	0.875433	0.0172517	0.998879	0.067609	0.997661	0.0393021
Rbfox2	2	6	259	365	0	0	0	0	2	0	0	0	0	0	0	2	0	0	2	0	0	0	0.6875	239	2625	17348	2973820	3.77969	0.398333	1.50558	0.0970999	0.987778	0.997762	0.00623446	0.406177	0.834898	0.0394397
Myst3	1	3	1	157	0	0	0	0	0	1	0	0	0	0	0	0	0	0	0	0	1	1	0.5	21	161	17348	2973820	2.70922	3.29859	8.93661	0.342484	0.953399	0.0694606	0.984518	0.115299	0.993082	0.0394881
2700086A05Rik	1	1	55	55	0	0	0	0	0	0	0	1	0	0	0	0	0	0	0	0	0	0	1	13	24	17348	2973820	1.83969	7.82417	14.3941	0.541667	1	0.130647	0.991068	0.0730324	0.997266	0.0395592
Btrc	1	4	94	3381	0	0	0	0	0	1	0	0	0	0	2	0	0	0	1	0	0	0	0.875	47	1063	17348	2973820	6.05567	0.661108	4.00345	0.16547	0.98895	0.865905	0.258992	0.239805	0.968627	0.0396805
Bre	2	2	44	44	0	0	0	0	1	1	0	0	0	0	0	0	0	0	0	0	0	0	0.25	139	308	17348	2973820	2.21495	1.1684	2.58794	0.203671	1	0.536205	0.731496	0.195118	0.951006	0.0397399
Srsf4	1	1	1233	1233	0	0	0	0	1	0	0	0	0	0	0	0	0	0	0	0	0	0	0.5	30	121	17348	2973820	4.02326	1.55708	6.26454	0.247934	1	0.506324	0.842157	0.16055	0.986362	0.0398058
Dcakd	1	1	78	78	0	0	0	0	1	0	0	0	0	0	0	0	0	0	0	0	0	0	0.5	45	260	17348	2973820	5.76718	0.724962	4.18099	0.173077	1	0.780586	0.552234	0.230884	0.971021	0.0399607
Rqcd1	1	1	18	18	1	0	0	0	0	0	0	0	0	0	0	0	0	0	0	0	0	0	1	31	128	17348	2973820	4.11897	1.47199	6.0631	0.242188	1	0.526079	0.827813	0.165433	0.985493	0.0400659
Epha3	1	16	2	382	0	0	0	0	0	1	0	0	1	0	0	1	0	0	2	2	2	7	0.75	12	219	17348	2973820	1.23715	12.5964	15.5837	0.594099	0.782388	7.20836e-13	1	0.067609	0.997661	0.0401664
Gm13634	1	1	96	96	0	0	0	0	1	0	0	0	0	0	0	0	0	0	0	0	0	0	0.5	19	49	17348	2973820	2.57068	3.84038	9.87239	0.387755	1	0.248623	0.966158	0.104916	0.994293	0.0406817
Anxa4	1	2	68	107	0	0	0	0	1	0	0	0	0	0	0	0	0	0	0	1	0	0	0.5	33	266	17348	2973820	4.21105	1.35281	5.69675	0.232729	0.984609	0.459345	0.795759	0.175113	0.983686	0.0407539
Eya2	1	2	22	58	0	0	0	0	0	1	0	0	0	0	0	0	0	0	1	0	0	0	0.5	32	250	17348	2973820	4.08115	1.43936	5.87422	0.239616	0.983616	0.42816	0.819222	0.170287	0.984601	0.0408035
A930011G23Rik	1	3	186	288	0	0	0	0	1	0	0	0	0	0	0	1	0	0	0	1	0	0	0.75	12	45	17348	2973820	1.32258	11.7828	15.5837	0.60563	0.824593	0.0024791	0.99984	0.067609	0.997661	0.040946
Rpe	1	1	49	49	0	0	0	0	0	1	0	0	0	0	0	0	0	0	0	0	0	0	0.5	38	184	17348	2973820	4.83202	1.02424	4.94915	0.206522	1	0.658159	0.708787	0.198826	0.978777	0.0410619
Pisd	1	1	2	2	0	0	0	0	0	1	0	0	0	0	0	0	0	0	0	0	0	0	0.5	36	166	17348	2973820	4.60111	1.13524	5.22334	0.216867	1	0.62031	0.747392	0.189424	0.980806	0.0410798
Pik3r6	1	2	1	2	0	0	0	0	0	1	0	0	0	0	0	1	0	0	0	0	0	0	0.75	10	21	17348	2973820	1.0943	17.0608	18.6696	0.725624	0.773243	0.00691783	0.99972	0.0566669	0.998363	0.0411189
Adamts19	1	2	65	96	0	0	0	0	0	1	0	0	0	0	0	0	0	0	1	0	0	0	0.5	12	32	17348	2973820	1.38961	11.2144	15.5837	0.609375	0.859375	0.0153991	0.999057	0.067609	0.997661	0.0411992
Setd2	1	2	57	59	0	0	0	0	1	0	0	0	0	0	0	1	0	0	0	0	0	0	0.75	24	139	17348	2973820	3.02332	2.58794	7.82417	0.315512	0.970188	0.195118	0.951006	0.130647	0.991068	0.0412207
Gm16194	1	1	69	69	0	0	0	0	1	0	0	0	0	0	0	0	0	0	0	0	0	0	0.5	45	252	17348	2973820	5.5898	0.747967	4.18099	0.178571	1	0.770103	0.567889	0.230884	0.971021	0.0412292
Dnajc14	1	3	1	4	0	0	0	0	0	1	0	0	0	0	0	1	0	0	0	1	0	0	0.75	11	36	17348	2973820	1.15402	14.7203	16.9876	0.665102	0.776963	0.00131964	0.999931	0.0621539	0.998027	0.0413387
Naa16	1	1	1	1	0	0	0	0	0	1	0	0	0	0	0	0	0	0	0	0	0	0	0.5	29	109	17348	2973820	3.74914	1.72835	6.47981	0.266055	1	0.470526	0.866157	0.155638	0.987207	0.0414083
Prdm11	1	1	1	1	0	0	0	0	0	1	0	0	0	0	0	0	0	0	0	0	0	0	0.5	35	156	17348	2973820	4.44729	1.20796	5.37215	0.224359	1	0.597501	0.768808	0.184681	0.981788	0.0414348
Prpf8	1	3	39	41	1	0	0	0	0	0	0	0	0	0	0	0	0	0	0	0	1	1	1	14	63	17348	2973820	1.58797	8.42161	13.3732	0.529492	0.8738	0.00629555	0.999433	0.0784242	0.996841	0.041525
Erlin1	1	1	11	11	0	0	0	0	1	0	0	0	0	0	0	0	0	0	0	0	0	0	0.5	21	58	17348	2973820	2.75355	3.24548	8.93661	0.362069	1	0.287055	0.954173	0.115299	0.993082	0.0417462
Lama5	2	6	10836	11120	0	0	0	0	0	2	0	0	0	0	0	1	0	0	0	3	0	0	0.5	142	992	17348	2973820	2.40354	1.05399	2.53331	0.207528	0.958154	0.519537	0.640492	0.201438	0.948416	0.041804
A430078G23Rik	1	1	23	23	0	0	0	1	0	0	0	0	0	0	0	0	0	0	0	0	0	0	1	23	69	17348	2973820	2.99134	2.72884	8.16288	0.333333	1	0.331368	0.937774	0.125561	0.991765	0.0418536
Ctnna1	1	7	34	150507	0	0	0	0	0	1	0	0	0	0	0	0	0	0	4	2	0	0	0.5	55	2346	17348	2973820	6.59674	0.51877	3.42219	0.153007	0.989329	0.98281	0.0374843	0.274468	0.958321	0.0419955
Senp7	2	2	3	3	0	0	0	0	0	2	0	0	0	0	0	0	0	0	0	0	0	0	0.25	152	349	17348	2973820	2.2952	1.03117	2.36675	0.189686	1	0.603645	0.666955	0.222655	0.939319	0.0422345
Rhbdf1	1	1	2	2	0	0	0	0	0	1	0	0	0	0	0	0	0	0	0	0	0	0	0.5	17	38	17348	2973820	2.22807	4.94915	11.0271	0.447368	1	0.198826	0.978777	0.0944122	0.995396	0.042237
Nxph1	1	2	45	46	0	0	0	0	1	0	0	0	0	0	0	0	0	0	0	1	0	0	0.5	29	198	17348	2973820	3.56586	1.81718	6.47981	0.271477	0.978548	0.32107	0.889092	0.155638	0.987207	0.0422521
Gpc2	1	1	1	1	0	0	0	0	0	1	0	0	0	0	0	0	0	0	0	0	0	0	0.5	23	68	17348	2973820	2.94805	2.76891	8.16288	0.338235	1	0.327456	0.939337	0.125561	0.991765	0.0424691
Fer1l4	1	1	2	2	0	0	0	0	0	1	0	0	0	0	0	0	0	0	0	0	0	0	0.5	12	19	17348	2973820	1.57851	9.87239	15.5837	0.631579	1	0.104916	0.994293	0.067609	0.997661	0.0427004
Sigmar1	1	1	5	5	0	0	0	0	1	0	0	0	0	0	0	0	0	0	0	0	0	0	0.5	18	42	17348	2973820	2.32597	4.47892	10.4178	0.428571	1	0.217305	0.974466	0.0996797	0.994858	0.0427198
Tradd	1	1	15	15	0	0	0	0	1	0	0	0	0	0	0	0	0	0	0	0	0	0	0.5	18	42	17348	2973820	2.32597	4.47892	10.4178	0.428571	1	0.217305	0.974466	0.0996797	0.994858	0.0427198
Zfp292	2	2	223	223	1	0	0	0	1	0	0	0	0	0	0	0	0	0	0	0	0	0	0.5	214	616	17348	2973820	2.87763	0.584293	1.68138	0.120689	1	0.873695	0.303873	0.354789	0.868835	0.0428191
Fam19a2	1	9	6	331	0	0	0	0	0	1	0	0	0	0	0	3	0	0	0	1	2	2	0.9375	10	69	17348	2973820	0.827005	22.5749	18.6696	0.755642	0.617107	5.31414e-10	1	0.0566669	0.998363	0.0428199
Gdf3	2	2	288	288	0	0	0	0	2	0	0	0	0	0	0	0	0	0	0	0	0	0	0.25	178	453	17348	2973820	2.54408	0.794489	2.02124	0.154399	1	0.74076	0.507774	0.278356	0.912511	0.0429779
Grik1	1	6	22	225	0	0	0	0	1	0	0	0	0	0	1	0	0	0	1	1	1	1	0.75	8	21	17348	2973820	0.469743	49.5576	23.2793	0.943721	0.264077	4.22356e-09	1	0.0455964	0.998944	0.0430303
Uckl1	1	1	11	11	0	0	0	0	1	0	0	0	0	0	0	0	0	0	0	0	0	0	0.5	21	56	17348	2973820	2.65877	3.36119	8.93661	0.375	1	0.278688	0.956955	0.115299	0.993082	0.0432371
Gm4117	1	4	1	33	0	0	0	0	1	0	0	0	0	0	0	0	0	0	0	0	2	1	0.5	21	189	17348	2973820	2.40446	3.71668	8.93661	0.375705	0.936443	0.0259257	0.994515	0.115299	0.993082	0.0433184
Armc8	1	1	1	1	0	0	0	0	1	0	0	0	0	0	0	0	0	0	0	0	0	0	0.5	19	46	17348	2973820	2.41361	4.09029	9.87239	0.413043	1	0.235357	0.969834	0.104916	0.994293	0.0433348
Gm14490	1	1	1	1	0	0	0	0	0	1	0	0	0	0	0	0	0	0	0	0	0	0	0.5	17	37	17348	2973820	2.16959	5.08255	11.0271	0.459459	1	0.194139	0.979802	0.0944122	0.995396	0.0433785
Rhbdd1	1	1	23	23	1	0	0	0	0	0	0	0	0	0	0	0	0	0	0	0	0	0	1	17	37	17348	2973820	2.16959	5.08255	11.0271	0.459459	1	0.194139	0.979802	0.0944122	0.995396	0.0433785
Kntc1	1	2	14	15	0	0	0	0	0	1	0	0	0	0	0	1	0	0	0	0	0	0	0.75	28	179	17348	2973820	3.33859	2.00996	6.71041	0.288381	0.975531	0.2805	0.911395	0.150698	0.988028	0.0434584
Tspan15	1	1	50	50	0	0	0	0	0	1	0	0	0	0	0	0	0	0	0	0	0	0	0.5	53	324	17348	2973820	6.10358	0.581804	3.55108	0.16358	1	0.848956	0.436561	0.265953	0.961003	0.0435046
Tlr4	2	3	2	120	0	0	0	0	0	2	0	0	0	0	0	1	0	0	0	0	0	0	0.5	122	355	17348	2973820	1.97012	1.49649	2.94826	0.273135	0.959412	0.342512	0.844115	0.159879	0.964423	0.0436686
Cnn3	1	4	1	1190	0	0	0	0	0	1	0	0	0	0	0	0	0	0	1	2	0	0	0.5	41	734	17348	2973820	4.79206	0.957396	4.5879	0.2054	0.982644	0.619601	0.573943	0.212725	0.975575	0.0436937
Appl2	1	2	27	62	0	0	0	0	0	1	0	0	0	0	0	0	0	0	0	1	0	0	0.5	24	130	17348	2973820	2.8277	2.76697	7.82417	0.335148	0.965917	0.176324	0.958379	0.130647	0.991068	0.0437861
Birc6	1	2	2	109	0	0	0	0	0	1	0	0	0	0	0	0	0	0	0	0	0	1	0.5	41	376	17348	2973820	4.7933	0.957147	4.5879	0.206195	0.98811	0.643842	0.624474	0.212725	0.975575	0.0438628
Htr1f	1	2	2	57	0	0	0	0	0	1	0	0	0	0	0	1	0	0	0	0	0	0	0.75	10	19	17348	2973820	0.99057	18.8473	18.6696	0.775623	0.722992	0.00570668	0.999791	0.0566669	0.998363	0.0439522
Pttg1ip	1	1	1	1	0	0	0	0	1	0	0	0	0	0	0	0	0	0	0	0	0	0	0.5	55	343	17348	2973820	6.22686	0.549585	3.42219	0.16035	1	0.864804	0.405742	0.274468	0.958321	0.0440109
Aig1	1	2	1	2	0	0	0	0	0	1	0	0	0	0	0	0	0	0	0	0	0	1	0.5	18	71	17348	2973820	2.05762	5.06305	10.4178	0.442769	0.935727	0.065393	0.991292	0.0996797	0.994858	0.0441351
Rpap2	1	2	5	92	0	0	0	0	0	1	0	0	0	0	0	1	0	0	0	0	0	0	0.75	13	35	17348	2973820	1.40349	10.2559	14.3941	0.604898	0.862041	0.0182117	0.998782	0.0730324	0.997266	0.0441772
Pls1	1	1	1	1	0	0	0	0	1	0	0	0	0	0	0	0	0	0	0	0	0	0	0.5	19	45	17348	2973820	2.36126	4.18099	9.87239	0.422222	1	0.230884	0.971021	0.104916	0.994293	0.0442978
Topors	1	1	96	96	0	0	0	0	1	0	0	0	0	0	0	0	0	0	0	0	0	0	0.5	37	162	17348	2973820	4.36927	1.16325	5.08255	0.228395	1	0.611346	0.755968	0.194139	0.979802	0.0443404
Gm12680	1	2	6	7	0	0	0	0	1	0	0	0	0	0	1	0	0	0	0	0	0	0	0.75	12	29	17348	2973820	1.25974	12.3706	15.5837	0.656361	0.828775	0.0127933	0.999289	0.067609	0.997661	0.0443759
Dnajc1	1	3	65	69	0	0	0	0	0	1	0	0	0	0	2	0	0	0	0	0	0	0	0.875	23	170	17348	2973820	2.6129	3.12407	8.16288	0.353445	0.950039	0.0787772	0.98152	0.125561	0.991765	0.0443789
Arhgap15	1	3	1	50	0	0	0	0	0	1	0	0	0	0	0	2	0	0	0	0	0	0	0.875	19	113	17348	2973820	2.10117	4.69853	9.87239	0.424364	0.924692	0.029363	0.99533	0.104916	0.994293	0.0445226
Rora	3	6	92	321	0	0	0	0	2	1	0	0	0	0	2	1	0	0	0	0	0	0	0.65625	170	375	17348	2973820	1.12066	2.7877	3.12407	0.565209	0.739195	0.0243156	0.992757	0.0787772	0.98152	0.0445256
Mfn1	1	3	2	223	0	0	0	0	0	1	0	0	0	0	0	2	0	0	0	0	0	0	0.875	11	32	17348	2973820	1.02616	16.5546	16.9876	0.717377	0.726746	0.00094302	0.999956	0.0621539	0.998027	0.0445878
Pgm1	1	1	952	952	0	0	0	0	0	1	0	0	0	0	0	0	0	0	0	0	0	0	0.5	34	137	17348	2973820	4.02053	1.37537	5.52969	0.248175	1	0.55032	0.809081	0.179911	0.982748	0.0446494
Alg5	1	1	7	7	0	0	0	0	0	1	0	0	0	0	0	0	0	0	0	0	0	0	0.5	22	59	17348	2973820	2.67421	3.19057	8.53224	0.372881	1	0.291202	0.952758	0.120445	0.992437	0.0449117
Hccs	1	2	1	2	0	0	0	0	0	1	0	0	0	0	0	0	0	0	0	1	0	0	0.5	13	34	17348	2973820	1.3635	10.5567	14.3941	0.618512	0.853806	0.0172517	0.998879	0.0730324	0.997266	0.0451714
Phax	1	5	13	14996	0	0	0	0	1	0	0	0	0	0	0	0	0	0	0	0	4	0	0.5	51	1345	17348	2973820	5.67749	0.649948	3.69007	0.175748	0.986682	0.891268	0.205676	0.257338	0.963616	0.0452266
Ddx19b	1	1	5	5	0	0	0	0	0	1	0	0	0	0	0	0	0	0	0	0	0	0	0.5	51	290	17348	2973820	5.6771	0.649992	3.69007	0.175862	1	0.815816	0.495806	0.257338	0.963616	0.045256
Gsg1l	1	2	29	76	0	0	0	0	0	1	0	0	0	0	0	1	0	0	0	0	0	0	0.75	14	40	17348	2973820	1.4897	8.97713	13.3732	0.5775	0.8775	0.023337	0.998221	0.0784242	0.996841	0.04529
Pkd2l1	1	1	86	86	0	0	0	0	0	1	0	0	0	0	0	0	0	0	0	0	0	0	0.5	24	69	17348	2973820	2.86722	2.72884	7.82417	0.347826	1	0.331368	0.937774	0.130647	0.991068	0.0454424
Pth1r	1	3	11	46	0	0	0	0	1	0	0	0	0	0	0	1	0	0	1	0	0	0	0.75	11	31	17348	2973820	0.994188	17.0869	16.9876	0.731463	0.711624	0.000861069	0.999961	0.0621539	0.998027	0.0454633
Il31ra	1	1	1	1	0	0	0	0	1	0	0	0	0	0	0	0	0	0	0	0	0	0	0.5	11	15	17348	2973820	1.36036	12.4876	16.9876	0.733333	1	0.0837846	0.996388	0.0621539	0.998027	0.0455795
Hmcn1	1	2	2	7	0	0	0	0	0	1	0	0	0	0	0	1	0	0	0	0	0	0	0.75	15	46	17348	2973820	1.59918	7.80874	12.4876	0.545841	0.893667	0.0301664	0.997363	0.0837846	0.996388	0.0457331
Emid2	1	1	1	1	0	0	0	0	0	1	0	0	0	0	0	0	0	0	0	0	0	0	0.5	25	74	17348	2973820	2.95219	2.5447	7.51245	0.337838	1	0.350589	0.929758	0.135704	0.990345	0.045846
RP23-324B17.1	1	1	60	60	0	0	0	0	1	0	0	0	0	0	0	0	0	0	0	0	0	0	0.5	16	31	17348	2973820	1.93168	6.0631	11.712	0.516129	1	0.165433	0.985493	0.0891139	0.995906	0.0459943
Fndc1	1	1	24	24	0	0	0	0	0	1	0	0	0	0	0	0	0	0	0	0	0	0	0.5	37	156	17348	2973820	4.20755	1.20796	5.08255	0.237179	1	0.597501	0.768808	0.194139	0.979802	0.0460457
Inadl	1	2	2	45	0	0	0	0	0	1	0	0	0	0	0	1	0	0	0	0	0	0	0.75	20	84	17348	2973820	2.19166	4.28042	9.38122	0.419501	0.943311	0.0871906	0.986359	0.110123	0.993701	0.0461967
Hip1r	1	1	1	1	0	1	0	0	0	0	0	0	0	0	0	0	0	0	0	0	0	0	1	19	43	17348	2973820	2.25654	4.375	9.87239	0.44186	1	0.221857	0.973338	0.104916	0.994293	0.0463582
Sorcs2	3	4	68	79	0	0	0	0	3	0	0	0	0	0	0	1	0	0	0	0	0	0	0.3125	226	450	17348	2973820	1.50517	1.56148	2.3503	0.315841	0.936381	0.269465	0.873864	0.147137	0.955054	0.0464719
Rgma	1	7	1	81	0	0	0	0	0	0	0	1	0	0	0	0	0	0	3	3	0	0	1	15	137	17348	2973820	1.40668	8.87736	12.4876	0.555906	0.826306	2.05968e-05	0.999998	0.0837846	0.996388	0.0465764
D14Abb1e	1	2	11	185	0	0	0	0	0	1	0	0	0	0	0	0	0	0	0	0	1	0	0.5	33	230	17348	2973820	3.64135	1.56446	5.69675	0.266371	0.979414	0.38789	0.847405	0.175113	0.983686	0.046645
Ppm1j	2	2	488	488	0	0	0	0	0	2	0	0	0	0	0	0	0	0	0	0	0	0	0.25	100	158	17348	2973820	1.57942	2.27693	3.59623	0.400577	1	0.235468	0.933527	0.11645	0.978499	0.0466472
Veph1	1	6	7	210	0	0	0	0	1	0	0	0	0	0	0	3	0	0	1	1	0	0	0.9375	21	253	17348	2973820	2.16308	4.13143	8.93661	0.405428	0.917487	0.00412308	0.999157	0.115299	0.993082	0.0467454
Ate1	1	4	2	6607	0	0	0	0	0	1	0	0	0	0	0	0	0	0	0	3	0	0	0.5	31	388	17348	2973820	3.34805	1.81094	6.0631	0.283286	0.965657	0.19325	0.92048	0.165433	0.985493	0.0468649
Ttc3	1	1	19	19	0	0	0	0	1	0	0	0	0	0	0	0	0	0	0	0	0	0	0.5	31	109	17348	2973820	3.50804	1.72835	6.0631	0.284404	1	0.470526	0.866157	0.165433	0.985493	0.0470498
Abi3bp	1	2	1	43	0	0	0	0	1	0	0	0	0	0	0	0	0	0	1	0	0	0	0.5	10	17	17348	2973820	0.886846	21.0516	18.6696	0.83045	0.653979	0.00460386	0.999849	0.0566669	0.998363	0.047059
Atp8b5	1	1	2	2	0	0	0	0	1	0	0	0	0	0	0	0	0	0	0	0	0	0	0.5	17	34	17348	2973820	1.99415	5.52969	11.0271	0.5	1	0.179911	0.982748	0.0944122	0.995396	0.0472061
Zfp239	1	1	18	18	0	0	0	0	1	0	0	0	0	0	0	0	0	0	0	0	0	0	0.5	77	590	17348	2973820	7.6537	0.319543	2.44569	0.130508	1	0.968004	0.142141	0.361856	0.924797	0.0472251
Htra2	1	1	4	4	0	0	0	0	0	0	1	0	0	0	0	0	0	0	0	0	0	0	1	22	56	17348	2973820	2.53846	3.36119	8.53224	0.392857	1	0.278688	0.956955	0.120445	0.992437	0.0473177
Phactr2	1	1	17	17	0	0	0	0	1	0	0	0	0	0	0	0	0	0	0	0	0	0	0.5	23	61	17348	2973820	2.64502	3.08613	8.16288	0.377049	1	0.299423	0.94988	0.125561	0.991765	0.0473426
Pex1	1	1	68	68	0	0	0	0	1	0	0	0	0	0	0	0	0	0	0	0	0	0	0.5	27	83	17348	2973820	3.06642	2.2691	6.95803	0.325301	1	0.383806	0.914555	0.145729	0.988825	0.0474058
Prc1	1	2	3	4	0	0	0	0	0	1	0	0	0	0	1	0	0	0	0	0	0	0	0.75	12	26	17348	2973820	1.12987	13.7925	15.5837	0.710059	0.786982	0.0104024	0.999481	0.067609	0.997661	0.0480064
Ep400	1	2	1	2	0	0	0	0	0	1	0	0	0	0	0	1	0	0	0	0	0	0	0.75	14	37	17348	2973820	1.37825	9.70305	13.3732	0.613587	0.85683	0.0201976	0.998573	0.0784242	0.996841	0.0481201
Proz	1	2	1	11	0	0	0	0	0	1	0	0	0	0	0	0	1	0	0	0	0	0	0.5	14	37	17348	2973820	1.37825	9.70305	13.3732	0.613587	0.85683	0.0201976	0.998573	0.0784242	0.996841	0.0481201
Ppp5c	1	1	15	15	0	0	0	0	1	0	0	0	0	0	0	0	0	0	0	0	0	0	0.5	23	60	17348	2973820	2.60173	3.13748	8.16288	0.383333	1	0.295325	0.951327	0.125561	0.991765	0.0481317
Rsrc1	1	5	53	211	0	0	0	0	1	0	0	0	0	0	0	2	0	0	1	1	0	0	0.875	13	67	17348	2973820	1.10477	13.029	14.3941	0.659909	0.749459	5.49382e-05	0.999996	0.0730324	0.997266	0.0481947
Slco2a1	1	2	6	29	0	0	0	0	1	0	0	0	0	0	1	0	0	0	0	0	0	0	0.75	52	536	17348	2973820	5.38991	0.671485	3.61924	0.184618	0.990588	0.819033	0.395369	0.261658	0.962319	0.0483068
Stau1	1	1	28	28	0	0	0	0	1	0	0	0	0	0	0	0	0	0	0	0	0	0	0.5	31	106	17348	2973820	3.41158	1.77722	6.0631	0.292453	1	0.461178	0.872019	0.165433	0.985493	0.0483814
Aldh3a2	1	1	69	69	0	0	0	0	0	1	0	0	0	0	0	0	0	0	0	0	0	0	0.5	58	344	17348	2973820	5.92255	0.547988	3.24548	0.168605	1	0.865591	0.404166	0.287055	0.954173	0.0483989
Efha2	1	7	1	301	0	0	0	0	0	1	0	0	0	0	0	0	0	0	1	4	0	1	0.5	13	90	17348	2973820	1.06558	13.5082	14.3941	0.664465	0.732076	1.3791e-06	1	0.0730324	0.997266	0.0485275
Homer1	1	6	59	197	0	0	0	0	1	0	0	0	0	0	2	0	0	0	0	3	0	0	0.875	11	49	17348	2973820	0.797667	21.2966	16.9876	0.782467	0.595353	5.92901e-07	1	0.0621539	0.998027	0.0486334
Psd3	1	2	34	64	0	0	0	0	0	1	0	0	0	0	0	1	0	0	0	0	0	0	0.75	21	87	17348	2973820	2.16227	4.13299	8.93661	0.424495	0.941736	0.0924912	0.985037	0.115299	0.993082	0.0489438
Lrba	2	5	35	63	0	0	0	0	0	2	0	0	0	1	0	2	0	0	0	0	0	0	0.6875	70	150	17348	2973820	0.881682	5.82441	5.13528	0.768062	0.562315	0.00207759	0.999704	0.0638029	0.991619	0.0490046
Eif4enif1	1	1	53	53	0	0	0	0	0	1	0	0	0	0	0	0	0	0	0	0	0	0	0.5	50	258	17348	2973820	5.1517	0.730579	3.76372	0.193798	1	0.778011	0.556125	0.252993	0.964896	0.0490295
Pgr	1	4	10	13	0	0	0	0	0	1	0	0	0	0	0	0	0	0	0	3	0	0	0.5	14	64	17348	2973820	1.21969	10.9645	13.3732	0.627471	0.789762	0.0006015	0.999956	0.0784242	0.996841	0.0492089
Kcnh3	1	1	1	1	0	0	0	0	0	1	0	0	0	0	0	0	0	0	0	0	0	0	0.5	52	275	17348	2973820	5.28023	0.685433	3.61924	0.189091	1	0.798971	0.523556	0.261658	0.962319	0.0494772
Ppp3cb	1	1	92	92	0	0	0	0	1	0	0	0	0	0	0	0	0	0	0	0	0	0	0.5	44	201	17348	2973820	4.56009	0.937656	4.27579	0.218905	1	0.690435	0.672569	0.226384	0.972189	0.0495566
Gm1661	1	1	93	93	0	0	0	0	1	0	0	0	0	0	0	0	0	0	0	0	0	0	0.5	23	58	17348	2973820	2.51515	3.24548	8.16288	0.396552	1	0.287055	0.954173	0.125561	0.991765	0.0497915
Snrpn	1	1	4	4	0	0	0	0	0	1	0	0	0	0	0	0	0	0	0	0	0	0	0.5	14	22	17348	2973820	1.56738	8.53224	13.3732	0.636364	1	0.120445	0.992437	0.0784242	0.996841	0.0499063
Slit3	3	10	6415	6832	0	0	0	0	0	3	0	0	0	0	0	6	0	0	0	1	0	0	0.910156	148	344	17348	2973820	0.713132	5.03152	3.58814	0.876656	0.309627	4.77232e-05	0.999991	0.0569571	0.988277	0.0499318
2810006K23Rik	1	1	3	3	1	0	0	0	0	0	0	0	0	0	0	0	0	0	0	0	0	0	1	29	90	17348	2973820	3.09622	2.09281	6.47981	0.322222	1	0.408462	0.902117	0.155638	0.987207	0.05015
Itfg3	1	1	1	1	0	0	0	0	1	0	0	0	0	0	0	0	0	0	0	0	0	0	0.5	28	84	17348	2973820	2.99288	2.24212	6.71041	0.333333	1	0.38739	0.912809	0.150698	0.988028	0.0502326
RP23-108F2.29	1	1	23	23	0	0	0	0	0	0	0	1	0	0	0	0	0	0	0	0	0	0	1	31	102	17348	2973820	3.28296	1.84684	6.0631	0.303922	1	0.448457	0.879737	0.165433	0.985493	0.0502787
Inpp5a	1	4	6	117	0	0	0	0	0	1	0	0	0	0	0	2	0	0	1	0	0	0	0.875	41	628	17348	2973820	4.10011	1.11897	4.5879	0.236667	0.976598	0.498214	0.694265	0.212725	0.975575	0.050345
Polr2a	1	7	5	15	0	0	0	1	0	0	0	0	0	0	0	0	1	5	0	0	0	0	1	9	20	17348	2973820	0.342207	60.5515	20.7212	0.984776	0.102418	5.26641e-11	1	0.0511478	0.998669	0.0503691
Prim2	1	2	63	79	0	0	0	0	0	1	0	0	0	0	0	0	0	0	0	1	0	0	0.5	21	84	17348	2973820	2.08779	4.28042	8.93661	0.4375	0.9375	0.0871906	0.986359	0.115299	0.993082	0.0504433
Susd4	1	1	163	163	0	0	0	0	0	1	0	0	0	0	0	0	0	0	0	0	0	0	0.5	32	108	17348	2973820	3.3676	1.74433	5.87422	0.296296	1	0.467428	0.868118	0.170287	0.984601	0.0504554
Prom1	1	3	2	50	0	0	0	0	1	0	0	0	0	0	0	0	0	0	1	0	0	1	0.5	14	48	17348	2973820	1.21048	11.0479	13.3732	0.644604	0.794416	0.00297002	0.999795	0.0784242	0.996841	0.0505526
Apold1	1	4	4411	5573	0	0	0	0	1	0	0	0	0	0	0	0	0	0	2	1	0	0	0.5	54	1069	17348	2973820	5.30188	0.657398	3.48544	0.187257	0.985701	0.868699	0.254647	0.270223	0.959671	0.0506011
Aspm	1	1	1	1	0	0	0	0	0	1	0	0	0	0	0	0	0	0	0	0	0	0	0.5	57	317	17348	2973820	5.55342	0.594647	3.30232	0.179811	1	0.842659	0.448333	0.282883	0.955572	0.0508655
Armc9	2	4	45	186	0	0	0	0	0	1	0	1	0	0	0	2	0	0	0	0	0	0	0.875	132	503	17348	2973820	1.95068	1.39699	2.72508	0.282851	0.941938	0.338048	0.826196	0.180476	0.956793	0.0510478
Zbtb37	1	1	37	37	0	0	0	0	0	1	0	0	0	0	0	0	0	0	0	0	0	0	0.5	38	148	17348	2973820	3.88714	1.27321	4.94915	0.256757	1	0.57827	0.785856	0.198826	0.978777	0.05105
Oxsm	1	8	25	123	0	0	0	0	1	0	0	0	0	0	1	0	0	0	1	0	5	0	0.75	26	474	17348	2973820	2.46682	2.92872	7.22462	0.363208	0.932445	0.0075723	0.997762	0.140731	0.989598	0.0511146
Pdxdc1	1	1	88	88	0	0	0	0	0	1	0	0	0	0	0	0	0	0	0	0	0	0	0.5	44	194	17348	2973820	4.40136	0.971471	4.27579	0.226804	1	0.677532	0.687434	0.226384	0.972189	0.0513448
Gm14532	1	1	105	105	0	0	0	0	1	0	0	0	0	0	0	0	0	0	0	0	0	0	0.5	25	66	17348	2973820	2.63347	2.85269	7.51245	0.378788	1	0.319563	0.942422	0.135704	0.990345	0.051403
Lmx1b	1	1	18	18	0	0	0	0	1	0	0	0	0	0	0	0	0	0	0	0	0	0	0.5	25	66	17348	2973820	2.63347	2.85269	7.51245	0.378788	1	0.319563	0.942422	0.135704	0.990345	0.051403
Nup205	1	2	1	2	0	0	0	0	0	1	0	0	0	0	0	1	0	0	0	0	0	0	0.75	21	82	17348	2973820	2.03814	4.38469	8.93661	0.446609	0.934414	0.0837097	0.987202	0.115299	0.993082	0.0514936
Bnip3	1	1	52	52	0	0	0	0	0	1	0	0	0	0	0	0	0	0	0	0	0	0	0.5	23	56	17348	2973820	2.42857	3.36119	8.16288	0.410714	1	0.278688	0.956955	0.125561	0.991765	0.0515697
Gm11999	1	1	6	6	0	0	0	0	1	0	0	0	0	0	0	0	0	0	0	0	0	0	0.5	23	56	17348	2973820	2.42857	3.36119	8.16288	0.410714	1	0.278688	0.956955	0.125561	0.991765	0.0515697
Lars	1	2	31	81	0	0	0	0	0	1	0	0	0	0	0	1	0	0	0	0	0	0	0.75	24	108	17348	2973820	2.34954	3.33009	7.82417	0.395062	0.950617	0.131882	0.973817	0.130647	0.991068	0.0516137
Odz3	1	8	54	341	0	0	0	0	0	1	0	0	0	0	1	4	0	0	2	0	0	0	0.984375	48	1640	17348	2973820	4.63055	0.846598	3.92022	0.211514	0.978673	0.738303	0.383556	0.244227	0.967402	0.0516574
Cmtm8	1	3	2	21	0	0	0	0	1	0	0	0	0	0	1	1	0	0	0	0	0	0	0.875	24	154	17348	2973820	2.26891	3.44843	7.82417	0.398455	0.934708	0.0625842	0.986624	0.130647	0.991068	0.052057
4930586N03Rik	1	2	1	52	0	0	0	0	0	1	0	0	0	0	0	0	0	0	0	0	1	0	0.5	20	73	17348	2973820	1.905	4.92453	9.38122	0.472884	0.924939	0.0686127	0.990616	0.110123	0.993701	0.0520754
Pou2f1	1	2	116	312	0	0	0	0	0	1	0	0	0	0	0	0	0	0	0	1	0	0	0.5	42	328	17348	2973820	4.08223	1.09717	4.47892	0.239701	0.983604	0.570065	0.700099	0.217305	0.974466	0.0520882
Gm17461	1	1	105	105	0	0	0	0	0	0	1	0	0	0	0	0	0	0	0	0	0	0	1	70	449	17348	2973820	6.40656	0.419868	2.68991	0.155902	1	0.927159	0.263661	0.335257	0.936197	0.0522672
Senp2	1	1	1	1	0	0	0	0	0	1	0	0	0	0	0	0	0	0	0	0	0	0	0.5	31	98	17348	2973820	3.15434	1.92215	6.0631	0.316327	1	0.435435	0.887332	0.165433	0.985493	0.0523309
Fam111a	1	1	104	104	0	1	0	0	0	0	0	0	0	0	0	0	0	0	0	0	0	0	1	30	92	17348	2973820	3.0598	2.04737	6.26454	0.326087	1	0.415324	0.898475	0.16055	0.986362	0.0523533
Accs	1	1	70	70	0	0	0	0	0	0	0	1	0	0	0	0	0	0	0	0	0	0	1	15	24	17348	2973820	1.59603	7.82417	12.4876	0.625	1	0.130647	0.991068	0.0837846	0.996388	0.0523654
Erc1	1	1	96	96	0	0	0	0	0	1	0	0	0	0	0	0	0	0	0	0	0	0	0.5	27	75	17348	2973820	2.77122	2.51082	6.95803	0.36	1	0.354367	0.928117	0.145729	0.988825	0.0524624
Gtf2i	2	5	24	6668	0	0	0	0	2	0	0	0	0	0	0	1	0	0	0	0	1	1	0.5	90	271	17348	2973820	1.23895	3.2248	3.99537	0.536663	0.791942	0.0226383	0.994293	0.0978826	0.983646	0.05253
Pstpip2	1	1	1	1	0	0	0	0	0	1	0	0	0	0	0	0	0	0	0	0	0	0	0.5	35	123	17348	2973820	3.50712	1.53178	5.37215	0.284553	1	0.512051	0.838081	0.184681	0.981788	0.0525515
Xrcc4	1	5	17	121	0	0	0	0	0	1	0	0	0	0	0	1	0	0	1	2	0	0	0.75	23	223	17348	2973820	2.0831	3.91862	8.16288	0.419736	0.913916	0.0106885	0.997763	0.125561	0.991765	0.0527025
Nid2	1	1	5	5	0	0	0	0	0	1	0	0	0	0	0	0	0	0	0	0	0	0	0.5	99	824	17348	2973820	8.31584	0.22881	1.90275	0.120146	1	0.991832	0.0474414	0.438719	0.885445	0.0527103
Gm17263	1	7	304	91701	0	0	0	0	0	0	0	1	0	0	2	0	0	0	1	0	1	2	1	29	503	17348	2973820	2.67852	2.41917	6.47981	0.340109	0.942503	0.0302918	0.989461	0.155638	0.987207	0.0529339
Gm3906	1	2	8	89	0	0	0	0	0	0	1	0	0	0	0	0	0	0	1	0	0	0	1	18	57	17348	2973820	1.65246	6.30443	10.4178	0.531856	0.900277	0.0444278	0.995216	0.0996797	0.994858	0.0530152
C030046E11Rik	1	2	1	261	0	0	0	0	0	1	0	0	0	0	0	0	0	1	0	0	0	0	0.5	19	64	17348	2973820	1.75792	5.61596	9.87239	0.505615	0.911865	0.0545505	0.993428	0.104916	0.994293	0.0530471
Eif4ebp1	1	7	90	3075	0	0	0	0	1	0	0	0	0	0	0	0	0	0	2	3	1	0	0.5	47	1339	17348	2973820	4.4048	0.908883	4.00345	0.221294	0.976999	0.663073	0.479591	0.239805	0.968627	0.0530674
Ap3d1	1	1	54	54	0	0	0	0	0	1	0	0	0	0	0	0	0	0	0	0	0	0	0.5	24	59	17348	2973820	2.45228	3.19057	7.82417	0.40678	1	0.291202	0.952758	0.130647	0.991068	0.0531446
Suclg2	1	2	35	72	0	0	0	0	0	1	0	0	0	0	0	0	0	0	0	1	0	0	0.5	22	87	17348	2973820	2.06443	4.13299	8.53224	0.441802	0.936055	0.0924912	0.985037	0.120445	0.992437	0.0532128
Galnt11	1	3	1	107	0	1	0	0	0	0	0	0	0	0	1	0	0	0	0	0	0	1	1	18	80	17348	2973820	1.57031	6.63425	10.4178	0.534516	0.870906	0.0119862	0.998636	0.0996797	0.994858	0.0532804
Lmcd1	1	1	76	76	0	1	0	0	0	0	0	0	0	0	0	0	0	0	0	0	0	0	1	23	54	17348	2973820	2.34199	3.48544	8.16288	0.425926	1	0.270223	0.959671	0.125561	0.991765	0.0534797
D030068K23Rik	1	6	1	184	0	0	0	0	0	1	0	0	0	0	2	1	0	0	0	0	0	2	0.9375	22	234	17348	2973820	1.91017	4.46675	8.53224	0.447007	0.89731	0.00283054	0.999463	0.120445	0.992437	0.0538398
Sgpl1	1	1	4	4	0	0	0	0	1	0	0	0	0	0	0	0	0	0	0	0	0	0	0.5	27	73	17348	2973820	2.69742	2.57952	6.95803	0.369863	1	0.34679	0.931387	0.145729	0.988825	0.0538998
Rasal2	1	2	1	2	0	0	0	0	1	0	0	0	0	0	0	1	0	0	0	0	0	0	0.75	30	162	17348	2973820	2.82091	2.22075	6.26454	0.336077	0.965706	0.244032	0.92953	0.16055	0.986362	0.0539572
Nrf1	1	4	455	591	0	0	0	0	0	1	0	0	0	0	0	1	0	0	0	0	1	1	0.75	69	1585	17348	2973820	6.15442	0.443394	2.72884	0.163088	0.989278	0.982198	0.0471627	0.331368	0.937774	0.0540421
Ptar1	1	1	148	148	0	0	0	0	0	1	0	0	0	0	0	0	0	0	0	0	0	0	0.5	24	58	17348	2973820	2.41079	3.24548	7.82417	0.413793	1	0.287055	0.954173	0.130647	0.991068	0.0540608
Pigk	1	2	70	132	0	0	0	0	1	0	0	0	0	0	0	0	0	0	0	0	0	1	0.5	15	37	17348	2973820	1.28698	9.70305	12.4876	0.646457	0.835646	0.0201976	0.998573	0.0837846	0.996388	0.0541631
Mapre3	1	1	143	143	0	0	0	0	1	0	0	0	0	0	0	0	0	0	0	0	0	0	0.5	29	83	17348	2973820	2.85567	2.2691	6.47981	0.349398	1	0.383806	0.914555	0.155638	0.987207	0.0543796
Atg5	1	3	94	262	0	0	0	0	0	1	0	0	0	0	0	1	0	0	1	0	0	0	0.75	47	571	17348	2973820	4.30251	0.930491	4.00345	0.227167	0.98079	0.646781	0.573499	0.239805	0.968627	0.0544758
Limk2	4	5	1270	1379	0	0	0	0	3	1	0	0	0	0	1	0	0	0	0	0	0	0	0.1875	396	709	17348	2973820	1.43918	1.23289	1.77436	0.26917	0.945644	0.397717	0.763546	0.202699	0.915078	0.0545605
Crat	1	1	15	15	0	1	0	0	0	0	0	0	0	0	0	0	0	0	0	0	0	0	1	37	131	17348	2973820	3.53369	1.43831	5.08255	0.282443	1	0.534301	0.821602	0.194139	0.979802	0.0548332
Gm15645	1	1	1	1	0	0	0	0	0	1	0	0	0	0	0	0	0	0	0	0	0	0	0.5	20	40	17348	2973820	1.99502	4.70231	9.38122	0.5	1	0.208119	0.976663	0.110123	0.993701	0.0550615
Ptk2b	2	3	36	37	0	0	0	0	1	1	0	0	0	0	1	0	0	0	0	0	0	0	0.5	121	304	17348	2973820	1.7011	1.74746	2.97261	0.34916	0.936943	0.262266	0.895536	0.157843	0.965145	0.0551125
Cntnap5c	1	4	98	304	0	0	0	0	0	1	0	0	0	0	0	2	0	0	0	0	0	1	0.875	11	26	17348	2973820	0.63085	26.9281	16.9876	0.889217	0.435745	1.95308e-05	0.999999	0.0621539	0.998027	0.0552683
Nipa1	1	1	8	8	0	0	0	0	0	1	0	0	0	0	0	0	0	0	0	0	0	0	0.5	17	29	17348	2973820	1.70175	6.47981	11.0271	0.586207	1	0.155638	0.987207	0.0944122	0.995396	0.0553451
Olfm2	1	1	38	38	0	0	0	0	1	0	0	0	0	0	0	0	0	0	0	0	0	0	0.5	59	310	17348	2973820	5.24704	0.60807	3.19057	0.190323	1	0.836101	0.460327	0.291202	0.952758	0.0554224
Piwil2	1	1	79	79	1	0	0	0	0	0	0	0	0	0	0	0	0	0	0	0	0	0	1	28	76	17348	2973820	2.70819	2.47783	6.71041	0.368421	1	0.358122	0.926463	0.150698	0.988028	0.0555203
Spock3	1	7	148	524	0	0	0	0	0	1	0	0	0	0	0	0	0	0	1	0	5	0	0.5	14	86	17348	2973820	0.946059	14.1357	13.3732	0.711704	0.680698	1.02373e-06	1	0.0784242	0.996841	0.0558148
Evc2	1	2	47	48	0	0	0	0	0	1	0	0	0	0	0	1	0	0	0	0	0	0	0.75	22	82	17348	2973820	1.94592	4.38469	8.53224	0.464604	0.928019	0.0837097	0.987202	0.120445	0.992437	0.0559592
Gm13187	1	1	1	1	0	0	0	0	0	1	0	0	0	0	0	0	0	0	0	0	0	0	0.5	24	56	17348	2973820	2.3278	3.36119	7.82417	0.428571	1	0.278688	0.956955	0.130647	0.991068	0.0559915
Ppil3	1	2	1	35194	0	0	0	0	0	1	0	0	0	0	0	0	0	0	1	0	0	0	0.5	24	98	17348	2973820	2.13219	3.66955	7.82417	0.429821	0.940025	0.112668	0.979591	0.130647	0.991068	0.0561548
Bbx	1	4	2	132	0	0	0	0	0	1	0	0	0	0	0	0	0	0	1	0	1	1	0.5	39	502	17348	2973820	3.44526	1.39977	4.82257	0.276382	0.967428	0.336742	0.827153	0.203486	0.97773	0.0562399
Fam172a	1	3	1	35	0	0	0	0	0	1	0	0	0	0	0	2	0	0	0	0	0	0	0.875	17	65	17348	2973820	1.35088	8.16288	11.0271	0.597298	0.830573	0.00685529	0.999363	0.0944122	0.995396	0.0563922
Tapbp	1	2	6	8	0	0	0	0	1	0	0	0	0	0	0	0	0	0	0	0	0	1	0.5	26	115	17348	2973820	2.30998	3.12757	7.22462	0.401059	0.948885	0.14574	0.96931	0.140731	0.989598	0.0564414
Akap10	1	1	2	2	0	0	0	0	0	1	0	0	0	0	0	0	0	0	0	0	0	0	0.5	25	60	17348	2973820	2.39442	3.13748	7.51245	0.416667	1	0.295325	0.951327	0.135704	0.990345	0.0565434
Npr3	1	7	38	4432	0	0	0	0	0	1	0	0	0	0	0	0	0	0	1	0	2	3	0.5	24	307	17348	2973820	1.97423	3.96316	7.82417	0.434365	0.901419	0.00249754	0.999457	0.130647	0.991068	0.0567485
Nedd4	1	2	4	89	0	0	0	0	0	1	0	0	0	0	0	1	0	0	0	0	0	0	0.75	90	1248	17348	2973820	7.25601	0.288425	2.09281	0.13903	0.994799	0.994302	0.0239436	0.408462	0.902117	0.0567885
Ntng2	1	2	31	40	0	0	0	0	1	0	0	0	0	0	0	0	0	0	0	1	0	0	0.5	21	73	17348	2973820	1.81471	4.92453	8.93661	0.492588	0.917245	0.0686127	0.990616	0.115299	0.993082	0.0567949
Lsm4	1	2	19	49	0	0	0	0	1	0	0	0	0	0	0	0	0	1	0	0	0	0	0.5	53	468	17348	2973820	4.61761	0.76903	3.55108	0.213671	0.987175	0.756776	0.486263	0.265953	0.961003	0.0568264
4930453N24Rik	1	1	1	1	0	0	0	0	1	0	0	0	0	0	0	0	0	0	0	0	0	0	0.5	27	69	17348	2973820	2.54982	2.72884	6.95803	0.391304	1	0.331368	0.937774	0.145729	0.988825	0.0570243
Pde1c	1	2	44	64	0	0	0	0	0	1	0	0	0	0	0	0	0	0	0	0	1	0	0.5	16	40	17348	2973820	1.30464	8.97713	11.712	0.64	0.84	0.023337	0.998221	0.0891139	0.995906	0.0570329
Cox4nb	1	3	10	179	0	0	0	0	1	0	0	0	0	0	1	0	0	0	0	0	0	1	0.75	27	176	17348	2973820	2.3058	3.01762	6.95803	0.393235	0.936618	0.0852738	0.979334	0.145729	0.988825	0.0573057
Dpyd	2	6	5	269	0	0	0	0	0	2	0	0	0	0	0	2	0	0	0	1	0	1	0.6875	75	178	17348	2973820	0.81642	5.87122	4.79338	0.798446	0.500122	0.000720762	0.999895	0.0718833	0.98991	0.0573949
Mthfd1	1	2	1	3	0	0	0	0	1	0	0	0	0	0	0	1	0	0	0	0	0	0	0.75	32	172	17348	2973820	2.80834	2.09171	5.87422	0.33748	0.965387	0.265483	0.919082	0.170287	0.984601	0.0574685
Aox1	1	1	1	1	0	0	0	0	1	0	0	0	0	0	0	0	0	0	0	0	0	0	0.5	39	138	17348	2973820	3.53197	1.36541	4.82257	0.282609	1	0.552935	0.806983	0.203486	0.97773	0.057507
Oma1	1	2	62	63	1	0	0	0	0	0	0	0	0	0	1	0	0	0	0	0	0	0	1	15	34	17348	2973820	1.18291	10.5567	12.4876	0.687716	0.805363	0.0172517	0.998879	0.0837846	0.996388	0.05762
Cwc22	1	2	75	77	0	0	0	0	1	0	0	0	0	0	0	1	0	0	0	0	0	0	0.75	13	24	17348	2973820	0.96365	14.9371	14.3941	0.789931	0.706597	0.00893189	0.999588	0.0730324	0.997266	0.0576906
40057	1	1	16	16	0	0	0	0	1	0	0	0	0	0	0	0	0	0	0	0	0	0	0.5	23	50	17348	2973820	2.16883	3.76372	8.16288	0.46	1	0.252993	0.964896	0.125561	0.991765	0.0577581
Psph	1	1	5	5	0	0	0	0	0	1	0	0	0	0	0	0	0	0	0	0	0	0	0.5	47	195	17348	2973820	4.14225	0.966492	4.00345	0.241026	1	0.679407	0.685306	0.239805	0.968627	0.0577992
Gm17480	2	5	50	384	0	0	0	0	2	0	0	0	0	0	2	0	0	0	1	0	0	0	0.6875	199	1263	17348	2973820	2.61226	0.692142	1.80805	0.178881	0.969546	0.858053	0.256157	0.323192	0.887864	0.0578129
Fggy	1	1	35	35	0	0	0	0	1	0	0	0	0	0	0	0	0	0	0	0	0	0	0.5	27	68	17348	2973820	2.51292	2.76891	6.95803	0.397059	1	0.327456	0.939337	0.145729	0.988825	0.057863
Clk4	1	1	1	1	0	0	0	0	0	1	0	0	0	0	0	0	0	0	0	0	0	0	0.5	18	31	17348	2973820	1.71823	6.0631	10.4178	0.580645	1	0.165433	0.985493	0.0996797	0.994858	0.0578785
Spice1	1	1	1	1	0	0	0	0	0	1	0	0	0	0	0	0	0	0	0	0	0	0	0.5	32	94	17348	2973820	2.93146	2.00385	5.87422	0.340426	1	0.422106	0.894796	0.170287	0.984601	0.0579701
Khdrbs2	1	5	37	133	0	0	0	0	0	1	0	0	0	0	0	0	0	0	1	2	1	0	0.5	14	59	17348	2973820	0.904047	14.7926	13.3732	0.741891	0.659611	3.02339e-05	0.999998	0.0784242	0.996841	0.0581822
Fam5c	1	5	3	160	0	0	0	0	0	1	0	0	0	0	0	1	0	0	0	0	2	1	0.75	15	71	17348	2973820	1.01558	12.296	12.4876	0.694755	0.714055	7.20167e-05	0.999995	0.0837846	0.996388	0.0582098
Tpd52l1	1	1	13	13	0	0	0	0	1	0	0	0	0	0	0	0	0	0	0	0	0	0	0.5	25	58	17348	2973820	2.31474	3.24548	7.51245	0.431034	1	0.287055	0.954173	0.135704	0.990345	0.058493
Dlg2	3	5	88	219	0	0	0	0	1	2	0	0	0	0	0	2	0	0	0	0	0	0	0.5	191	355	17348	2973820	1.12949	2.46197	2.78076	0.571028	0.76136	0.0592672	0.980746	0.102457	0.9732	0.0585058
Commd7	1	5	1	6023	0	0	0	0	0	1	0	0	0	0	0	0	0	0	0	1	2	1	0.5	61	1431	17348	2973820	5.05186	0.61089	3.08613	0.195725	0.983329	0.918675	0.161343	0.299423	0.94988	0.0586046
Nt5c3l	1	1	54	54	0	1	0	0	0	0	0	0	0	0	0	0	0	0	0	0	0	0	1	34	104	17348	2973820	3.05279	1.81136	5.52969	0.326923	1	0.454854	0.875893	0.179911	0.982748	0.058817
Mocos	1	2	3	17	0	0	0	0	0	1	0	0	0	0	0	0	0	1	0	0	0	0	0.5	20	63	17348	2973820	1.6444	5.70496	9.38122	0.53414	0.899219	0.0530586	0.993704	0.110123	0.993701	0.0588211
Cpped1	1	3	104	272	0	0	0	0	0	1	0	0	0	0	0	1	0	0	1	0	0	0	0.75	15	45	17348	2973820	1.05982	11.7828	12.4876	0.703704	0.740741	0.0024791	0.99984	0.0837846	0.996388	0.0589596
Crip2	1	1	32	32	0	0	0	0	1	0	0	0	0	0	0	0	0	0	0	0	0	0	0.5	33	98	17348	2973820	2.96375	1.92215	5.69675	0.336735	1	0.435435	0.887332	0.175113	0.983686	0.0589667
Fermt2	1	1	1	1	0	0	0	0	0	1	0	0	0	0	0	0	0	0	0	0	0	0	0.5	166	1746	17348	2973820	10.5123	0.107991	1.13524	0.0950745	1	0.999962	0.000420837	0.62031	0.747392	0.0589757
Gm17682	1	1	1	1	0	0	0	0	0	0	1	0	0	0	0	0	0	0	0	0	0	0	1	24	53	17348	2973820	2.20332	3.55108	7.82417	0.45283	1	0.265953	0.961003	0.130647	0.991068	0.0591609
Rabgap1l	2	2	96	96	0	0	0	0	0	2	0	0	0	0	0	0	0	0	0	0	0	0	0.25	274	776	17348	2973820	2.83145	0.463836	1.31333	0.124675	1	0.940252	0.170544	0.474561	0.783777	0.0591659
Gm16754	1	1	1	1	0	0	0	0	0	1	0	0	0	0	0	0	0	0	0	0	0	0	0.5	49	205	17348	2973820	4.17719	0.919369	3.84038	0.239024	1	0.697576	0.664113	0.248623	0.966158	0.0594269
Cep110	1	1	2	2	0	0	0	0	0	1	0	0	0	0	0	0	0	0	0	0	0	0	0.5	20	37	17348	2973820	1.84577	5.08255	9.38122	0.540541	1	0.194139	0.979802	0.110123	0.993701	0.059526
Gm11773	1	1	2	2	0	0	0	0	1	0	0	0	0	0	0	0	0	0	0	0	0	0	0.5	20	37	17348	2973820	1.84577	5.08255	9.38122	0.540541	1	0.194139	0.979802	0.110123	0.993701	0.059526
Gm16953	2	3	68	69	0	0	0	0	0	2	0	0	0	0	0	1	0	0	0	0	0	0	0.5	403	2212	17348	2973820	3.71749	0.240226	0.893037	0.0874829	0.993953	0.999759	0.0011296	0.680742	0.582574	0.0595533
Mapk10	1	5	39	220	0	0	0	0	1	0	0	0	0	0	3	0	0	0	1	0	0	0	0.9375	19	123	17348	2973820	1.3901	7.10191	9.87239	0.567843	0.826915	0.000875917	0.999897	0.104916	0.994293	0.0595758
Fmnl1	1	1	30	30	1	0	0	0	0	0	0	0	0	0	0	0	0	0	0	0	0	0	1	51	220	17348	2973820	4.30724	0.856713	3.69007	0.231818	1	0.722916	0.632717	0.257338	0.963616	0.0596556
Dgkb	1	5	2	221	0	0	0	0	0	1	0	0	0	0	0	2	0	0	0	0	1	1	0.875	30	338	17348	2973820	2.42271	2.58576	6.26454	0.371696	0.934297	0.0501299	0.98444	0.16055	0.986362	0.0596758
Dcbld2	1	20	1	172	0	0	0	0	1	0	0	0	0	0	0	1	0	0	6	2	4	6	0.75	12	118	17348	2973820	0.534147	29.1749	15.5837	0.882921	0.382162	1.2058e-22	1	0.067609	0.997661	0.0596934
Ncoa7	3	3	20532	20532	0	0	0	0	1	2	0	0	0	0	0	0	0	0	0	0	0	0	0.125	657	1517	17348	2973820	2.30878	0.350276	0.80871	0.0812343	1	0.99298	0.0235746	0.73637	0.466808	0.0598185
D6Mm5e	1	1	106	106	0	0	0	0	0	1	0	0	0	0	0	0	0	0	0	0	0	0	0.5	23	48	17348	2973820	2.08225	3.92022	8.16288	0.479167	1	0.244227	0.967402	0.125561	0.991765	0.0601647
Anxa7	1	1	59	59	0	0	0	0	0	1	0	0	0	0	0	0	0	0	0	0	0	0	0.5	29	75	17348	2973820	2.58076	2.51082	6.47981	0.386667	1	0.354367	0.928117	0.155638	0.987207	0.0601801
Gm10664	1	2	22	30	0	0	0	0	0	1	0	0	0	0	0	0	0	0	1	0	0	0	0.5	52	424	17348	2973820	4.26387	0.848816	3.61924	0.230242	0.984959	0.707229	0.550636	0.261658	0.962319	0.0602447
Gsn	1	1	119	119	0	0	0	0	1	0	0	0	0	0	0	0	0	0	0	0	0	0	0.5	31	85	17348	2973820	2.73633	2.21578	6.0631	0.364706	1	0.390954	0.911053	0.165433	0.985493	0.0603344
Grm5	1	4	1	215	0	0	0	0	1	0	0	0	0	0	1	0	0	0	1	0	1	0	0.75	15	55	17348	2973820	0.979002	12.7554	12.4876	0.720238	0.699406	0.000341969	0.999978	0.0837846	0.996388	0.0603449
Gata3	1	1	1	1	0	0	0	0	1	0	0	0	0	0	0	0	0	0	0	0	0	0	0.5	84	538	17348	2973820	6.39834	0.350423	2.24212	0.156134	1	0.956663	0.179373	0.38739	0.912809	0.0604848
Nono	1	1	14	14	0	0	0	0	1	0	0	0	0	0	0	0	0	0	0	0	0	0	0.5	61	300	17348	2973820	4.91162	0.628332	3.08613	0.203333	1	0.826254	0.477845	0.299423	0.94988	0.0608826
Esr1	1	5	1	124	0	0	0	0	1	0	0	0	0	0	1	2	0	0	0	1	0	0	0.9375	11	20	17348	2973820	0.390567	43.4948	16.9876	0.981547	0.13122	1.63395e-07	1	0.0621539	0.998027	0.061007
Ano10	1	1	40	40	0	0	0	0	0	1	0	0	0	0	0	0	0	0	0	0	0	0	0.5	20	36	17348	2973820	1.79602	5.22334	9.38122	0.555556	1	0.189424	0.980806	0.110123	0.993701	0.0611795
Ddx31	1	1	107	107	0	0	0	0	0	1	0	0	0	0	0	0	0	0	0	0	0	0	0.5	20	36	17348	2973820	1.79602	5.22334	9.38122	0.555556	1	0.189424	0.980806	0.110123	0.993701	0.0611795
Tbc1d23	2	9	2	172	0	1	0	0	0	1	0	0	0	0	0	5	0	0	0	1	0	1	0.984375	69	134	17348	2973820	0.447846	11.6326	5.2096	0.984308	0.0760109	1.4874e-07	1	0.0622261	0.991939	0.0612496
Sash1	2	5	18	100	0	0	0	0	0	2	0	0	0	0	0	0	0	0	1	2	0	0	0.25	135	583	17348	2973820	1.7772	1.4993	2.66457	0.328341	0.914969	0.255988	0.870439	0.186732	0.954357	0.0613118
Apool	1	1	4	4	0	0	0	0	1	0	0	0	0	0	0	0	0	0	0	0	0	0	0.5	22	43	17348	2973820	1.95023	4.375	8.53224	0.511628	1	0.221857	0.973338	0.120445	0.992437	0.061623
Phc1	2	5	235	553	0	0	0	0	2	0	0	0	0	0	0	0	0	0	2	1	0	0	0.25	174	950	17348	2973820	2.24709	0.920161	2.06768	0.228637	0.9542	0.649011	0.521737	0.269775	0.916916	0.0616805
Tnr	1	2	4	80	0	0	0	0	0	1	0	0	0	0	0	1	0	0	0	0	0	0	0.75	14	26	17348	2973820	0.969605	13.7925	13.3732	0.786982	0.710059	0.0104024	0.999481	0.0784242	0.996841	0.0617184
Mettl4-ps1	1	1	38	38	0	0	0	0	0	0	0	1	0	0	0	0	0	0	0	0	0	0	1	43	154	17348	2973820	3.57541	1.22364	4.375	0.279221	1	0.592777	0.77308	0.221857	0.973338	0.0619471
Fbxl20	1	1	124	124	0	0	0	0	0	1	0	0	0	0	0	0	0	0	0	0	0	0	0.5	53	227	17348	2973820	4.27684	0.830306	3.55108	0.23348	1	0.734003	0.618262	0.265953	0.961003	0.0620947
Rif1	1	2	16	143	0	0	0	0	0	1	0	0	0	0	1	0	0	0	0	0	0	0	0.75	57	488	17348	2973820	4.47761	0.737519	3.30232	0.219964	0.986357	0.776794	0.45836	0.282883	0.955572	0.0622241
A330008L17Rik	1	5	19	401	0	0	0	0	1	0	0	0	0	0	1	0	0	0	1	1	1	0	0.75	15	63	17348	2973820	0.901312	13.8549	12.4876	0.743254	0.657911	4.11687e-05	0.999998	0.0837846	0.996388	0.0622732
Clasp2	1	1	59	59	0	0	0	0	0	1	0	0	0	0	0	0	0	0	0	0	0	0	0.5	48	188	17348	2973820	3.9106	1.00246	3.92022	0.255319	1	0.666044	0.700232	0.244227	0.967402	0.0623558
mt-Rnr1	1	1	12	12	0	0	0	0	0	0	1	0	0	0	0	0	0	0	0	0	0	0	1	12	13	17348	2973820	1.08264	14.3941	15.5837	0.923077	1	0.0730324	0.997266	0.067609	0.997661	0.0624083
1700007G11Rik	1	2	50	51	0	0	0	0	0	1	0	0	0	0	1	0	0	0	0	0	0	0	0.75	21	65	17348	2973820	1.61611	5.52969	8.93661	0.541775	0.895621	0.0560572	0.993145	0.115299	0.993082	0.0624661
Hprt	1	2	6	9	0	0	0	0	0	1	0	0	0	0	0	0	0	0	0	0	1	0	0.5	29	128	17348	2973820	2.30584	2.81017	6.47981	0.401794	0.948669	0.172187	0.959936	0.155638	0.987207	0.0625344
Nxph4	1	1	1	1	0	0	0	0	1	0	0	0	0	0	0	0	0	0	0	0	0	0	0.5	23	46	17348	2973820	1.99567	4.09029	8.16288	0.5	1	0.235357	0.969834	0.125561	0.991765	0.0627805
Papd4	1	5	1	138	0	0	0	0	0	1	0	0	0	0	0	0	1	0	3	0	0	0	0.5	15	62	17348	2973820	0.887028	14.078	12.4876	0.74966	0.64982	3.81869e-05	0.999998	0.0837846	0.996388	0.06281
Per3	1	1	164	164	0	1	0	0	0	0	0	0	0	0	0	0	0	0	0	0	0	0	1	15	20	17348	2973820	1.33113	9.38122	12.4876	0.75	1	0.110123	0.993701	0.0837846	0.996388	0.0628385
Wdr59	1	4	1	95	0	0	0	0	0	1	0	0	1	0	0	2	0	0	0	0	0	0	0.875	23	144	17348	2973820	1.67364	4.87734	8.16288	0.50147	0.877578	0.0106983	0.998257	0.125561	0.991765	0.0629651
Endod1	1	1	1	1	0	0	0	0	1	0	0	0	0	0	0	0	0	0	0	0	0	0	0.5	22	42	17348	2973820	1.90498	4.47892	8.53224	0.52381	1	0.217305	0.974466	0.120445	0.992437	0.0630903
Lrrc16a	1	1	2	2	0	0	0	0	0	1	0	0	0	0	0	0	0	0	0	0	0	0	0.5	43	151	17348	2973820	3.5058	1.24793	4.375	0.284768	1	0.585587	0.779476	0.221857	0.973338	0.0631778
Jarid2	2	19	6	31424	0	0	0	0	2	0	0	0	0	0	2	0	0	0	12	3	0	0	0.6875	165	3236	17348	2973820	2.15507	1.01175	2.18039	0.25237	0.930255	0.519357	0.571779	0.250463	0.926463	0.0632093
Cds1	1	3	20	26	0	0	0	0	1	0	0	0	0	0	0	0	1	0	0	0	0	1	0.5	24	121	17348	2973820	1.78303	4.38814	7.82417	0.48482	0.897582	0.0348555	0.99408	0.130647	0.991068	0.0633403
Rasgrp3	1	1	2	2	0	0	0	0	1	0	0	0	0	0	0	0	0	0	0	0	0	0	0.5	30	76	17348	2973820	2.52824	2.47783	6.26454	0.394737	1	0.358122	0.926463	0.16055	0.986362	0.063375
Auts2	4	9	240	585	0	0	0	0	2	2	0	0	0	0	1	2	0	0	1	1	0	0	0.5	289	606	17348	2973820	0.94458	2.57371	2.43108	0.698581	0.556692	0.0104719	0.996452	0.0910826	0.97128	0.0636286
Nrg3	1	8	67	306	0	0	0	0	0	1	0	0	0	0	0	0	0	0	1	1	2	3	0.5	22	244	17348	2973820	1.49997	5.68827	8.53224	0.530425	0.841851	0.000119062	0.999982	0.120445	0.992437	0.063887
Airn	1	1	1	1	0	0	0	0	1	0	0	0	0	0	0	0	0	0	0	0	0	0	0.5	28	66	17348	2973820	2.35231	2.85269	6.71041	0.424242	1	0.319563	0.942422	0.150698	0.988028	0.0639324
Tln2	2	4	217	267	0	0	0	0	0	2	0	0	0	0	0	1	0	0	0	0	1	0	0.5	221	1133	17348	2973820	2.62491	0.620267	1.62815	0.173256	0.974657	0.895507	0.211637	0.369357	0.859594	0.0639933
Abcc8	1	2	34	96	0	0	0	0	0	1	0	0	0	0	0	1	0	0	0	0	0	0	0.75	13	20	17348	2973820	0.803708	17.9096	14.3941	0.8775	0.5775	0.00629888	0.999757	0.0730324	0.997266	0.0640859
Kdm6a	2	3	82	83	0	0	0	0	0	1	0	1	0	0	0	1	0	0	0	0	0	0	0.75	86	134	17348	2973820	1.05507	3.96274	4.18099	0.706985	0.735649	0.0448236	0.991606	0.090714	0.985486	0.0641334
Acaca	2	3	127	309	0	0	0	1	0	1	0	0	0	0	0	1	0	0	0	0	0	0	0.75	149	413	17348	2973820	1.87687	1.28638	2.41437	0.29656	0.953042	0.432718	0.776793	0.216269	0.942122	0.0641367
5330437I02Rik	1	1	251	251	0	0	0	0	1	0	0	0	0	0	0	0	0	0	0	0	0	0	0.5	30	75	17348	2973820	2.49502	2.51082	6.26454	0.4	1	0.354367	0.928117	0.16055	0.986362	0.06422
Apba2	1	2	1	130	0	0	0	0	1	0	0	0	0	0	0	1	0	0	0	0	0	0	0.75	17	39	17348	2973820	1.19772	9.20673	11.0271	0.681788	0.809993	0.0222695	0.998344	0.0944122	0.995396	0.0643691
Lyn	1	2	81	83	0	0	0	0	0	1	0	0	0	0	0	0	0	0	0	1	0	0	0.5	34	171	17348	2973820	2.62826	2.10393	5.52969	0.358127	0.960466	0.263337	0.920156	0.179911	0.982748	0.064431
Cep97	1	2	1	3	0	0	0	1	0	0	0	0	0	0	0	0	0	0	0	1	0	0	1	23	76	17348	2973820	1.72562	4.7304	8.16288	0.513677	0.908414	0.0735373	0.989546	0.125561	0.991765	0.0644978
Megf8	1	1	3	3	0	0	0	0	1	0	0	0	0	0	0	0	0	0	0	0	0	0	0.5	27	61	17348	2973820	2.25461	3.08613	6.95803	0.442623	1	0.299423	0.94988	0.145729	0.988825	0.064503
2410017I17Rik	3	3	24986	24986	0	0	0	0	3	0	0	0	0	0	0	0	0	0	0	0	0	0	0.125	416	787	17348	2973820	1.89161	0.675141	1.27711	0.147692	1	0.836441	0.327138	0.437276	0.773118	0.0645822
Kdm2a	2	2	3	3	0	0	0	0	0	2	0	0	0	0	0	0	0	0	0	0	0	0	0.25	169	338	17348	2973820	1.99941	1.06472	2.12882	0.25	1	0.586308	0.684323	0.259045	0.922284	0.0647613
Arhgap23	2	3	3	7	0	0	0	0	1	1	0	0	0	0	0	1	0	0	0	0	0	0	0.5	241	957	17348	2973820	2.68917	0.555223	1.49309	0.158312	0.98403	0.916638	0.192454	0.410205	0.832078	0.0649404
Phf2	1	1	135	135	0	0	0	0	1	0	0	0	0	0	0	0	0	0	0	0	0	0	0.5	57	248	17348	2973820	4.34501	0.760026	3.30232	0.229839	1	0.764675	0.575805	0.282883	0.955572	0.0650175
Abcc2	1	1	95	95	0	0	0	0	0	1	0	0	0	0	0	0	0	0	0	0	0	0	0.5	24	48	17348	2973820	1.99585	3.92022	7.82417	0.5	1	0.244227	0.967402	0.130647	0.991068	0.0653235
Gm525	1	1	141	141	0	0	0	0	1	0	0	0	0	0	0	0	0	0	0	0	0	0	0.5	77	424	17348	2973820	5.50065	0.444618	2.44569	0.181604	1	0.91572	0.292771	0.361856	0.924797	0.0657145
Atg10	2	5	201	347	0	0	0	0	1	1	0	0	0	0	0	1	0	0	0	1	0	1	0.5	98	275	17348	2973820	1.1547	3.17792	3.66955	0.583749	0.754868	0.0239102	0.993887	0.112668	0.979591	0.0657698
Loxhd1	1	4	6	54	0	0	0	0	0	1	0	0	0	0	0	2	0	0	0	1	0	0	0.875	14	38	17348	2973820	0.724961	18.4468	13.3732	0.840885	0.530383	8.42945e-05	0.999996	0.0784242	0.996841	0.0659457
9330179D12Rik	1	1	123	123	0	0	0	0	1	0	0	0	0	0	0	0	0	0	0	0	0	0	0.5	35	98	17348	2973820	2.79487	1.92215	5.37215	0.357143	1	0.435435	0.887332	0.184681	0.981788	0.0659575
Htatip2	1	1	11	11	0	0	0	0	0	1	0	0	0	0	0	0	0	0	0	0	0	0	0.5	81	462	17348	2973820	5.6979	0.408056	2.32506	0.175325	1	0.932479	0.249525	0.376574	0.918014	0.0660228
Reep1	2	3	117	169	0	0	0	0	1	1	0	0	0	0	1	0	0	0	0	0	0	0	0.5	121	271	17348	2973820	1.5165	1.96018	2.97261	0.420048	0.910988	0.211712	0.923806	0.157843	0.965145	0.0663016
Ulk4	1	3	133	218	0	0	0	0	0	1	0	0	0	0	0	0	0	0	0	0	0	2	0.5	42	367	17348	2973820	3.09409	1.44757	4.47892	0.305533	0.963707	0.361408	0.830852	0.217305	0.974466	0.0663938
Cd180	1	4	34998	35065	0	0	0	0	1	0	0	0	0	0	0	0	0	0	1	2	0	0	0.5	25	161	17348	2973820	1.72199	4.36266	7.51245	0.490843	0.883538	0.0154818	0.997191	0.135704	0.990345	0.0666094
Oas1c	1	2	45	46	0	0	1	0	0	0	0	0	0	0	0	0	0	0	0	1	0	0	1	19	48	17348	2973820	1.31912	7.48406	9.87239	0.634983	0.843316	0.032598	0.99703	0.104916	0.994293	0.0666199
Camk2b	3	5	257	330	0	0	0	0	2	1	0	0	0	0	1	1	0	0	0	0	0	0	0.5	213	420	17348	2973820	1.19829	2.08104	2.49368	0.513391	0.803444	0.102242	0.961241	0.129863	0.962428	0.0666705
Klhdc5	1	1	148	148	0	1	0	0	0	0	0	0	0	0	0	0	0	0	0	0	0	0	1	27	59	17348	2973820	2.18081	3.19057	6.95803	0.457627	1	0.291202	0.952758	0.145729	0.988825	0.0666895
Zfp180	1	1	49	49	0	0	0	0	0	1	0	0	0	0	0	0	0	0	0	0	0	0	0.5	57	241	17348	2973820	4.22242	0.782093	3.30232	0.236515	1	0.754866	0.589795	0.282883	0.955572	0.0669061
Dnahc11	1	6	25	197	0	0	0	0	0	1	0	0	0	0	0	3	0	0	0	0	0	2	0.9375	13	38	17348	2973820	0.524465	27.4453	14.3941	0.918915	0.334069	1.36231e-07	1	0.0730324	0.997266	0.0671106
Kdm5b	2	2	188	188	0	0	0	0	2	0	0	0	0	0	0	0	0	0	0	0	0	0	0.25	251	635	17348	2973820	2.52927	0.566813	1.43362	0.156243	1	0.88422	0.284672	0.430138	0.817777	0.0672061
Clk1	1	2	56	196	0	0	0	0	1	0	0	0	0	0	0	0	0	1	0	0	0	0	0.5	37	193	17348	2973820	2.72635	1.86423	5.08255	0.346667	0.963247	0.310436	0.895156	0.194139	0.979802	0.0673016
Slc15a4	1	1	2	2	0	0	0	0	1	0	0	0	0	0	0	0	0	0	0	0	0	0	0.5	35	96	17348	2973820	2.73789	1.96215	5.37215	0.364583	1	0.428809	0.891081	0.184681	0.981788	0.0673316
Adcy9	1	2	1	176	0	0	0	0	1	0	0	0	0	0	0	0	0	0	1	0	0	0	0.5	54	404	17348	2973820	3.9126	0.890827	3.48544	0.249461	0.982134	0.682047	0.581038	0.270223	0.959671	0.0674101
Mcm3	1	2	111	208	0	0	0	0	1	0	0	0	0	0	0	0	0	0	0	0	1	0	0.5	20	53	17348	2973820	1.3838	6.77934	9.38122	0.612318	0.857601	0.0389967	0.996087	0.110123	0.993701	0.0674303
Ccbe1	1	4	1	52	0	0	0	0	0	1	0	0	0	0	2	0	0	0	0	1	0	0	0.875	41	451	17348	2973820	2.94469	1.55802	4.5879	0.316987	0.956219	0.27074	0.873026	0.212725	0.975575	0.0674311
Araf	2	5	15	17985	0	1	0	0	1	0	0	0	0	0	1	0	0	0	0	2	0	0	0.75	124	457	17348	2973820	1.51666	1.91259	2.90075	0.41212	0.872716	0.132051	0.945979	0.163964	0.962958	0.0675728
Gli3	1	6	31	413	0	0	0	0	1	0	0	0	0	0	1	0	0	0	0	0	3	1	0.75	19	120	17348	2973820	1.13389	8.70662	9.87239	0.644499	0.756759	8.99861e-05	0.999991	0.104916	0.994293	0.0676183
Skint7	1	1	41	41	0	0	0	0	1	0	0	0	0	0	0	0	0	0	0	0	0	0	0.5	25	50	17348	2973820	1.99602	3.76372	7.51245	0.5	1	0.252993	0.964896	0.135704	0.990345	0.067852
Gm13420	1	1	55	55	0	0	0	0	0	1	0	0	0	0	0	0	0	0	0	0	0	0	0.5	63	285	17348	2973820	4.51823	0.661391	2.98831	0.221053	1	0.810364	0.504949	0.30755	0.946941	0.0679849
Slc4a8	2	3	412	463	0	0	0	0	0	2	0	0	0	0	0	0	0	0	0	1	0	0	0.25	161	460	17348	2973820	1.9347	1.15497	2.23453	0.28175	0.957125	0.502324	0.717744	0.24189	0.930539	0.0681525
Gpc4	1	1	4	4	0	0	1	0	0	0	0	0	0	0	0	0	0	0	0	0	0	0	1	116	835	17348	2973820	7.19294	0.225796	1.62414	0.138922	1	0.99234	0.0449837	0.491712	0.852257	0.0683096
Ssbp4	1	1	12	12	0	0	0	0	0	1	0	0	0	0	0	0	0	0	0	0	0	0	0.5	51	192	17348	2973820	3.7593	0.981585	3.69007	0.265625	1	0.673747	0.691695	0.257338	0.963616	0.0683554
Tmem214	1	3	31	204	0	0	0	0	0	0	0	1	0	0	1	0	0	0	0	0	1	0	1	25	119	17348	2973820	1.68372	4.46183	7.51245	0.507118	0.886138	0.033436	0.994411	0.135704	0.990345	0.0688179
Pcnt	2	4	58	98	0	0	0	0	0	2	0	0	0	0	0	2	0	0	0	0	0	0	0.6875	102	238	17348	2973820	1.19445	2.9518	3.52579	0.573511	0.786339	0.0524175	0.986204	0.120263	0.977376	0.0689722
Tmc8	1	1	13	13	0	0	0	0	0	1	0	0	0	0	0	0	0	0	0	0	0	0	0.5	47	163	17348	2973820	3.46285	1.15612	4.00345	0.288344	1	0.613606	0.753825	0.239805	0.968627	0.0691463
Tmc1	2	3	7755	7805	0	0	0	0	1	1	0	0	0	0	0	0	0	0	1	0	0	0	0.25	152	409	17348	2973820	1.82204	1.29896	2.36675	0.311687	0.948671	0.426618	0.781667	0.222655	0.939319	0.0693987
RP24-263P17.1	1	3	2069	125321	0	0	0	0	1	0	0	0	0	0	0	0	0	0	0	0	0	2	0.5	111	2172	17348	2973820	6.9374	0.24465	1.69723	0.145613	0.992432	0.999706	0.0013568	0.476668	0.862216	0.0694091
Dnajc15	1	1	44	44	0	0	0	0	1	0	0	0	0	0	0	0	0	0	0	0	0	0	0.5	29	65	17348	2973820	2.23711	2.89651	6.47981	0.446154	1	0.315582	0.943943	0.155638	0.987207	0.0694385
9030622O22Rik	1	1	2	2	0	0	0	0	0	1	0	0	0	0	0	0	0	0	0	0	0	0	0.5	22	38	17348	2973820	1.72398	4.94915	8.53224	0.578947	1	0.198826	0.978777	0.120445	0.992437	0.0697313
Mlh3	1	1	81	81	0	0	0	0	1	0	0	0	0	0	0	0	0	0	0	0	0	0	0.5	52	195	17348	2973820	3.74472	0.966492	3.61924	0.266667	1	0.679407	0.685306	0.261658	0.962319	0.0697756
Egln2	1	1	7	7	0	0	0	0	0	1	0	0	0	0	0	0	0	0	0	0	0	0	0.5	30	69	17348	2973820	2.29568	2.72884	6.26454	0.434783	1	0.331368	0.937774	0.16055	0.986362	0.0698044
Sgsm3	1	3	47	49	0	0	0	0	0	1	0	0	0	0	1	0	0	0	0	0	0	1	0.75	27	138	17348	2973820	1.80824	3.84796	6.95803	0.479607	0.90014	0.048145	0.990728	0.145729	0.988825	0.0698926
Cryzl1	1	3	126	130	0	0	0	0	1	0	0	0	0	0	0	0	0	0	1	1	0	0	0.5	24	106	17348	2973820	1.56217	5.00852	7.82417	0.537061	0.869422	0.0249652	0.996267	0.130647	0.991068	0.0701654
Atp6v1b1	1	2	1	9956	0	0	0	0	1	0	0	0	0	0	1	0	0	0	0	0	0	0	0.75	22	62	17348	2973820	1.47188	5.79683	8.53224	0.583767	0.874089	0.0515815	0.993974	0.120445	0.992437	0.0703118
Gm16130	1	1	178	178	0	0	0	0	0	1	0	0	0	0	0	0	0	0	0	0	0	0	0.5	26	52	17348	2973820	1.99617	3.61924	7.22462	0.5	1	0.261658	0.962319	0.140731	0.989598	0.0703655
Art1	1	1	102	102	0	0	0	0	0	1	0	0	0	0	0	0	0	0	0	0	0	0	0.5	33	82	17348	2973820	2.48036	2.29674	5.69675	0.402439	1	0.380201	0.91629	0.175113	0.983686	0.0704723
Ttll1	1	1	136	136	0	0	0	0	0	1	0	0	0	0	0	0	0	0	0	0	0	0	0.5	29	64	17348	2973820	2.20275	2.94169	6.47981	0.453125	1	0.311578	0.945449	0.155638	0.987207	0.0705235
Pkhd1	1	4	57	94	0	0	0	0	0	1	0	0	0	0	0	3	0	0	0	0	0	0	0.9375	14	32	17348	2973820	0.610794	21.8948	13.3732	0.899887	0.411575	4.35852e-05	0.999998	0.0784242	0.996841	0.0705729
Nudt15	1	3	53	121	0	0	0	0	1	0	0	0	0	0	0	0	0	0	1	1	0	0	0.5	17	46	17348	2973820	0.956612	11.5272	11.0271	0.749435	0.691214	0.00263667	0.999826	0.0944122	0.995396	0.0707558
Cyth1	2	2	784	784	0	0	0	0	0	2	0	0	0	0	0	0	0	0	0	0	0	0	0.25	186	380	17348	2973820	2.04245	0.947075	1.93435	0.239584	1	0.649515	0.61822	0.295492	0.903415	0.0707952
Abl1	3	4	44549	44639	0	0	0	0	3	0	0	0	0	0	0	0	0	0	0	0	1	0	0.125	228	381	17348	2973820	1.26326	1.8442	2.3297	0.472481	0.871755	0.185098	0.92505	0.149858	0.953853	0.0708051
Fbrsl1	2	4	195	223	0	0	0	0	1	1	0	0	0	0	0	0	0	0	0	1	0	1	0.25	206	942	17348	2973820	2.34129	0.746019	1.74664	0.210132	0.965029	0.797804	0.358225	0.337996	0.879121	0.0710238
Picalm	1	1	30	30	0	0	0	0	1	0	0	0	0	0	0	0	0	0	0	0	0	0	0.5	31	72	17348	2973820	2.31833	2.61529	6.0631	0.430556	1	0.342968	0.933004	0.165433	0.985493	0.0712282
Cd109	1	2	59	85	0	0	0	0	0	1	0	0	0	0	0	1	0	0	0	0	0	0	0.75	21	55	17348	2973820	1.36786	6.53327	8.93661	0.617851	0.854215	0.0416787	0.995665	0.115299	0.993082	0.0712376
Ranbp17	1	6	1	80	0	0	0	0	0	1	0	0	0	0	0	0	0	0	3	2	0	0	0.5	79	2246	17348	2973820	5.12054	0.465547	2.38385	0.193332	0.983115	0.989979	0.0243416	0.369258	0.921429	0.0713894
Clta	1	1	87	87	0	0	0	0	0	1	0	0	0	0	0	0	0	0	0	0	0	0	0.5	53	197	17348	2973820	3.71186	0.956685	3.55108	0.269036	1	0.683126	0.681053	0.265953	0.961003	0.0715509
Gm11129	1	1	55	55	0	0	0	0	0	1	0	0	0	0	0	0	0	0	0	0	0	0	0.5	68	311	17348	2973820	4.56828	0.606116	2.76891	0.21865	1	0.837054	0.4586	0.327456	0.939337	0.0715983
Map3k15	1	3	162	325	0	0	0	0	0	1	0	0	0	0	0	1	0	0	0	0	0	1	0.75	25	113	17348	2973820	1.59889	4.69853	7.51245	0.527706	0.874818	0.029363	0.99533	0.135704	0.990345	0.0716118
Styx	1	1	61	61	0	0	0	0	1	0	0	0	0	0	0	0	0	0	0	0	0	0	0.5	22	37	17348	2973820	1.67873	5.08255	8.53224	0.594595	1	0.194139	0.979802	0.120445	0.992437	0.071616
Gna14	1	1	84	84	0	0	0	0	1	0	0	0	0	0	0	0	0	0	0	0	0	0	0.5	32	76	17348	2973820	2.37072	2.47783	5.87422	0.421053	1	0.358122	0.926463	0.170287	0.984601	0.0716999
Gm15055	1	2	27	59	0	0	0	0	1	0	0	0	0	0	0	0	0	0	0	1	0	0	0.5	67	564	17348	2973820	4.40359	0.638155	2.81017	0.223477	0.985888	0.840224	0.361387	0.323521	0.940886	0.0722995
Aacs	1	2	64	135	1	0	0	0	0	0	0	0	0	0	0	0	0	0	0	0	0	1	1	74	668	17348	2973820	4.72277	0.538816	2.5447	0.209285	0.987728	0.90059	0.253581	0.350589	0.929758	0.073373
Lrrk1	1	2	55	195	0	0	0	0	0	1	0	0	0	0	0	0	0	0	0	0	1	0	0.5	19	42	17348	2973820	1.15457	8.55067	9.87239	0.700113	0.795351	0.0255338	0.997958	0.104916	0.994293	0.0734531
Sema3f	1	1	13	13	0	0	0	0	0	1	0	0	0	0	0	0	0	0	0	0	0	0	0.5	72	335	17348	2973820	4.64771	0.562705	2.61529	0.214925	1	0.858345	0.418516	0.342968	0.933004	0.0737124
Srpk1	1	1	2	2	0	0	0	0	0	1	0	0	0	0	0	0	0	0	0	0	0	0	0.5	69	310	17348	2973820	4.4877	0.60807	2.72884	0.222581	1	0.836101	0.460327	0.331368	0.937774	0.0737562
Hs3st1	1	1	8	8	0	0	0	0	0	1	0	0	0	0	0	0	0	0	0	0	0	0	0.5	36	92	17348	2973820	2.55125	2.04737	5.22334	0.391304	1	0.415324	0.898475	0.189424	0.980806	0.0741224
2310001H17Rik	1	1	1818	1818	0	0	0	0	0	0	0	1	0	0	0	0	0	0	0	0	0	0	1	27	53	17348	2973820	1.95941	3.55108	6.95803	0.509434	1	0.265953	0.961003	0.145729	0.988825	0.0742393
4930401G09Rik	1	3	29	167	0	0	0	0	1	0	0	0	0	0	0	0	0	0	1	1	0	0	0.5	23	89	17348	2973820	1.36866	5.96413	8.16288	0.592186	0.834164	0.0158826	0.997995	0.125561	0.991765	0.0743555
4833407H14Rik	1	2	2	8	0	0	0	0	0	0	1	0	0	0	0	0	0	0	0	1	0	0	1	68	562	17348	2973820	4.32354	0.640425	2.76891	0.227353	0.98536	0.838789	0.363744	0.327456	0.939337	0.0744481
Supt3h	1	5	59	272	0	0	0	0	0	1	0	0	0	0	0	0	0	0	1	1	0	2	0.5	20	99	17348	2973820	1.06341	8.82184	9.38122	0.676437	0.733137	0.000331853	0.999969	0.110123	0.993701	0.0744913
Tgfa	1	1	72	72	0	0	0	0	1	0	0	0	0	0	0	0	0	0	0	0	0	0	0.5	41	117	17348	2973820	2.84915	1.61027	4.5879	0.350427	1	0.494669	0.850247	0.212725	0.975575	0.0745446
Aagab	1	1	13	13	0	0	0	0	0	1	0	0	0	0	0	0	0	0	0	0	0	0	0.5	26	49	17348	2973820	1.88123	3.84038	7.22462	0.530612	1	0.248623	0.966158	0.140731	0.989598	0.0746736
Cdh8	1	4	12	249	0	0	0	0	1	0	0	0	0	0	0	0	0	0	0	1	1	1	0.5	18	61	17348	2973820	0.905673	11.5028	10.4178	0.753081	0.660365	0.000503313	0.999965	0.0996797	0.994858	0.0750669
Tsc22d3	1	2	1	30	0	0	0	0	0	1	0	0	0	0	0	0	0	0	0	0	0	1	0.5	37	170	17348	2973820	2.40162	2.1163	5.08255	0.387924	0.95263	0.26119	0.921223	0.194139	0.979802	0.0753112
Grm1	1	1	64	64	0	0	0	0	0	1	0	0	0	0	0	0	0	0	0	0	0	0	0.5	28	56	17348	2973820	1.99644	3.36119	6.71041	0.5	1	0.278688	0.956955	0.150698	0.988028	0.075349
C330046G13Rik	1	1	1	1	0	0	0	0	1	0	0	0	0	0	0	0	0	0	0	0	0	0	0.5	95	536	17348	2973820	5.63722	0.35173	1.98278	0.177239	1	0.956154	0.180967	0.425467	0.892943	0.0754093
Impg2	1	4	1	46	0	0	0	0	0	1	0	0	0	0	0	2	0	0	0	0	1	0	0.875	15	34	17348	2973820	0.60588	20.6107	12.4876	0.902479	0.405483	5.50336e-05	0.999998	0.0837846	0.996388	0.0756138
Tecpr1	1	1	40	40	0	0	0	0	1	0	0	0	0	0	0	0	0	0	0	0	0	0	0.5	27	52	17348	2973820	1.92251	3.61924	6.95803	0.519231	1	0.261658	0.962319	0.145729	0.988825	0.075667
Mllt11	1	1	203	203	0	0	0	1	0	0	0	0	0	0	0	0	0	0	0	0	0	0	1	84	429	17348	2973820	5.10226	0.439437	2.24212	0.195804	1	0.918143	0.286741	0.38739	0.912809	0.0758525
Klhl3	1	2	25	61	0	0	0	0	1	0	0	0	0	0	0	1	0	0	0	0	0	0	0.75	18	35	17348	2973820	1.01579	10.2559	10.4178	0.764082	0.73551	0.0182117	0.998782	0.0996797	0.994858	0.0761635
Spnb5	1	1	15	15	0	0	0	0	0	1	0	0	0	0	0	0	0	0	0	0	0	0	0.5	24	41	17348	2973820	1.70539	4.5879	7.82417	0.585366	1	0.212725	0.975575	0.130647	0.991068	0.0764763
Speg	1	1	10	10	0	0	0	0	0	1	0	0	0	0	0	0	0	0	0	0	0	0	0.5	63	253	17348	2973820	4.01109	0.745012	2.98831	0.249012	1	0.77144	0.565919	0.30755	0.946941	0.0765836
Inpp4a	1	2	58	13426	0	0	0	0	0	1	0	0	0	0	0	1	0	0	0	0	0	0	0.75	23	61	17348	2973820	1.38549	5.8917	8.16288	0.611932	0.857834	0.0501196	0.994236	0.125561	0.991765	0.0768348
Evl	1	2	73	94	0	0	0	0	0	1	0	0	0	0	0	0	0	0	0	0	0	1	0.5	36	157	17348	2973820	2.27951	2.29143	5.22334	0.406021	0.947422	0.233329	0.934509	0.189424	0.980806	0.0769101
Nfasc	2	4	22	73	0	0	0	0	1	1	0	0	0	0	0	0	0	0	0	1	0	1	0.25	100	207	17348	2973820	1.0597	3.39365	3.59623	0.661719	0.712424	0.0344221	0.992059	0.11645	0.978499	0.0770572
Trak2	1	1	19	19	0	0	0	0	1	0	0	0	0	0	0	0	0	0	0	0	0	0	0.5	25	44	17348	2973820	1.75697	4.27579	7.51245	0.568182	1	0.226384	0.972189	0.135704	0.990345	0.0771046
Mgst3	1	1	12	12	0	0	0	0	1	0	0	0	0	0	0	0	0	0	0	0	0	0	0.5	27	51	17348	2973820	1.88561	3.69007	6.95803	0.529412	1	0.257338	0.963616	0.145729	0.988825	0.0771507
Gm221	2	2	6117	6117	0	0	0	0	2	0	0	0	0	0	0	0	0	0	0	0	0	0	0.25	261	630	17348	2973820	2.41325	0.571311	1.37872	0.171633	1	0.881532	0.289632	0.449705	0.803167	0.0771842
5830418K08Rik	1	2	44	76	0	0	0	0	0	1	0	0	0	0	0	0	0	0	1	0	0	0	0.5	37	165	17348	2973820	2.33102	2.18039	5.08255	0.3982	0.949715	0.250463	0.926463	0.194139	0.979802	0.0773061
Zfp605	1	2	1	189	0	0	0	0	0	1	0	0	0	0	0	0	0	0	1	0	0	0	0.5	70	568	17348	2973820	4.24502	0.633661	2.68991	0.231291	0.984812	0.843061	0.356703	0.335257	0.936197	0.0775419
Tmem45a	1	3	2	4	0	0	0	0	1	0	0	0	0	0	0	0	0	0	0	2	0	0	0.5	32	174	17348	2973820	1.92453	3.05229	5.87422	0.456478	0.910974	0.0830835	0.980079	0.170287	0.984601	0.0777323
Cap2	1	2	84	194	0	0	0	0	0	1	0	0	0	0	0	1	0	0	0	0	0	0	0.75	27	85	17348	2973820	1.64488	4.23012	6.95803	0.534394	0.8991	0.0889471	0.985926	0.145729	0.988825	0.0778767
Wwtr1	1	1	2	2	0	0	0	0	0	1	0	0	0	0	0	0	0	0	0	0	0	0	0.5	67	278	17348	2973820	4.14456	0.678039	2.81017	0.241007	1	0.802459	0.51793	0.323521	0.940886	0.0779708
Rimbp2	1	2	1	16	0	0	0	0	0	1	0	0	0	0	0	0	0	0	1	0	0	0	0.5	26	78	17348	2973820	1.56741	4.60926	7.22462	0.555556	0.888889	0.0768816	0.988795	0.140731	0.989598	0.078184
3010027C24Rik	1	8	44	1108	0	0	0	0	1	0	0	0	0	0	1	0	0	0	2	2	2	0	0.75	85	3085	17348	2973820	4.9232	0.450068	2.21578	0.200297	0.980969	0.997111	0.00704866	0.390954	0.911053	0.0783069
Cass4	1	1	1	1	0	0	0	0	1	0	0	0	0	0	0	0	0	0	0	0	0	0	0.5	24	40	17348	2973820	1.6639	4.70231	7.82417	0.6	1	0.208119	0.976663	0.130647	0.991068	0.0783882
1700123O12Rik	1	1	96	96	0	0	0	0	0	1	0	0	0	0	0	0	0	0	0	0	0	0	0.5	40	106	17348	2973820	2.64589	1.77722	4.70231	0.377358	1	0.461178	0.872019	0.208119	0.976663	0.0785354
Hsf2bp	1	3	29	3365	0	0	0	0	0	1	0	0	0	0	0	1	0	0	0	0	1	0	0.75	49	412	17348	2973820	2.97819	1.2895	3.84038	0.316044	0.96093	0.431195	0.778014	0.248623	0.966158	0.0785758
Igsf11	2	10	2	341	0	0	0	0	1	1	0	0	0	0	1	0	0	0	1	0	3	3	0.5	83	233	17348	2973820	0.583229	7.42749	4.33193	0.920111	0.248366	1.73218e-06	1	0.0854447	0.986784	0.0786186
Brd4	1	2	153	170	0	0	0	0	1	0	0	0	0	0	1	0	0	0	0	0	0	0	0.75	32	120	17348	2973820	1.9598	2.99736	5.87422	0.462222	0.928889	0.155813	0.965858	0.170287	0.984601	0.0787104
Slc44a3	1	5	1	3871	0	0	0	0	0	1	0	0	0	0	0	0	0	0	1	3	0	0	0.5	87	2011	17348	2973820	4.9801	0.43471	2.1649	0.198387	0.982851	0.990855	0.0240116	0.398018	0.907509	0.0789616
Fars2	1	1	39	39	0	0	0	0	1	0	0	0	0	0	0	0	0	0	0	0	0	0	0.5	50	160	17348	2973820	3.19561	1.17778	3.76372	0.3125	1	0.606784	0.760252	0.252993	0.964896	0.0790603
A930007I19Rik	1	2	260	376	0	0	0	0	1	0	0	0	0	0	0	1	0	0	0	0	0	0	0.75	22	53	17348	2973820	1.25856	6.77934	8.53224	0.657885	0.827697	0.0389967	0.996087	0.120445	0.992437	0.079239
Cpa6	1	3	99	105	0	0	0	0	1	0	0	0	0	0	0	0	0	0	0	1	0	1	0.5	34	192	17348	2973820	1.99896	2.76629	5.52969	0.442728	0.917031	0.103648	0.972757	0.179911	0.982748	0.0796516
Gm16631	1	2	1	45	0	0	0	0	0	1	0	0	0	0	0	0	0	0	0	0	1	0	0.5	108	1207	17348	2973820	5.84913	0.298221	1.74433	0.17095	0.991994	0.99297	0.0287086	0.467428	0.868118	0.0799068
Cdh18	3	10	174	2091	0	0	0	0	0	3	0	0	0	0	1	2	0	0	1	3	0	0	0.65625	184	448	17348	2973820	0.74707	3.86375	2.88649	0.849374	0.355781	0.000390287	0.999909	0.0942757	0.976183	0.0800753
Thrb	1	5	30	244	0	0	0	0	1	0	0	0	0	0	0	1	0	0	1	0	1	1	0.75	21	99	17348	2973820	1.01301	8.82184	8.93661	0.696403	0.712285	0.000331853	0.999969	0.115299	0.993082	0.0802946
Fam179b	1	1	177	177	0	0	0	0	0	1	0	0	0	0	0	0	0	0	0	0	0	0	0.5	21	30	17348	2973820	1.42654	6.26454	8.93661	0.7	1	0.16055	0.986362	0.115299	0.993082	0.0807093
Cacnb1	1	1	215	215	0	0	0	0	0	1	0	0	0	0	0	0	0	0	0	0	0	0	0.5	40	103	17348	2973820	2.57107	1.82893	4.70231	0.38835	1	0.451665	0.877818	0.208119	0.976663	0.080823
4921524J17Rik	1	7	15	486893	0	0	0	0	0	1	0	0	0	0	0	0	0	0	2	4	0	0	0.5	52	1011	17348	2973820	3.0067	1.20372	3.61924	0.309009	0.953264	0.377274	0.757959	0.261658	0.962319	0.0808547
Sertad1	1	2	2381	2493	0	0	0	0	1	0	0	0	0	0	0	0	0	1	0	0	0	0	0.5	45	231	17348	2973820	2.68409	1.55769	4.18099	0.351661	0.962051	0.389934	0.84603	0.230884	0.971021	0.0811929
Adamtsl4	1	2	1	31	1	0	0	0	0	0	0	0	0	0	0	0	0	0	0	0	0	1	1	105	1127	17348	2973820	5.61737	0.319389	1.79413	0.177655	0.99132	0.989439	0.0407056	0.458025	0.873959	0.0813704
Gm17276	1	1	6	6	0	0	0	0	1	0	0	0	0	0	0	0	0	0	0	0	0	0	0.5	34	75	17348	2973820	2.20235	2.51082	5.52969	0.453333	1	0.354367	0.928117	0.179911	0.982748	0.0815596
Gm16090	1	1	36	36	0	0	0	0	1	0	0	0	0	0	0	0	0	0	0	0	0	0	0.5	58	204	17348	2973820	3.51291	0.923873	3.24548	0.284314	1	0.695806	0.666224	0.287055	0.954173	0.0816138
Naaa	1	1	1	1	0	0	1	0	0	0	0	0	0	0	0	0	0	0	0	0	0	0	1	30	59	17348	2973820	1.96346	3.19057	6.26454	0.508475	1	0.291202	0.952758	0.16055	0.986362	0.0816357
Kif2c	1	1	84	84	0	0	0	0	0	1	0	0	0	0	0	0	0	0	0	0	0	0	0.5	35	79	17348	2973820	2.25356	2.38385	5.37215	0.443038	1	0.369258	0.921429	0.184681	0.981788	0.0818207
Galntl1	1	2	3	4	0	0	0	0	0	1	0	0	0	0	0	1	0	0	0	0	0	0	0.75	58	375	17348	2973820	3.38177	0.959699	3.24548	0.285412	0.976078	0.642413	0.62604	0.287055	0.954173	0.0819289
Klhl8	1	2	29	63	0	0	0	0	1	0	0	0	0	0	0	0	0	0	1	0	0	0	0.5	58	372	17348	2973820	3.35473	0.967436	3.24548	0.287519	0.975691	0.638097	0.630742	0.287055	0.954173	0.0825338
Mcph1	1	4	23	52	0	0	0	0	0	1	0	0	0	0	0	1	0	1	0	1	0	0	0.75	32	208	17348	2973820	1.73931	3.37734	5.87422	0.487378	0.885438	0.034936	0.991903	0.170287	0.984601	0.0829941
Fam35a	2	2	110	110	0	0	0	0	0	2	0	0	0	0	0	0	0	0	0	0	0	0	0.25	318	821	17348	2973820	2.58126	0.438416	1.13167	0.150026	1	0.951866	0.143514	0.553362	0.715834	0.0830187
Cinp	1	2	157	207	0	0	0	0	1	0	0	0	0	0	0	0	1	0	0	0	0	0	0.5	26	72	17348	2973820	1.447	4.99283	7.22462	0.591821	0.869599	0.0669964	0.990958	0.140731	0.989598	0.0832876
Adamts2	1	1	74	74	0	0	0	0	0	1	0	0	0	0	0	0	0	0	0	0	0	0	0.5	43	114	17348	2973820	2.64733	1.65261	4.375	0.377193	1	0.485747	0.856258	0.221857	0.973338	0.0836829
Gm17452	1	1	1	1	0	0	0	0	0	1	0	0	0	0	0	0	0	0	0	0	0	0	0.5	42	109	17348	2973820	2.59145	1.72835	4.47892	0.385321	1	0.470526	0.866157	0.217305	0.974466	0.0837322
Ano2	1	2	44	99	0	0	0	0	0	1	0	0	0	0	0	0	0	0	0	0	0	1	0.5	21	44	17348	2973820	1.09479	8.16288	8.93661	0.726756	0.772211	0.0278109	0.997673	0.115299	0.993082	0.0837942
Pvrl1	1	8	39	401	0	0	0	0	1	0	0	0	0	0	1	0	0	0	2	2	0	2	0.75	60	1467	17348	2973820	3.31507	0.946429	3.13748	0.284002	0.960262	0.621901	0.515145	0.295325	0.951327	0.0838729
Agbl5	1	2	113	278	0	0	0	0	0	0	1	0	0	0	0	0	0	0	1	0	0	0	1	30	97	17348	2973820	1.68976	3.70734	6.26454	0.522904	0.904347	0.110789	0.980125	0.16055	0.986362	0.0839522
Rfx2	1	1	7	7	0	0	0	0	1	0	0	0	0	0	0	0	0	0	0	0	0	0	0.5	128	799	17348	2973820	6.2381	0.235969	1.47199	0.1602	1	0.990549	0.0535133	0.526079	0.827813	0.0842779
Scamp2	1	1	222	222	0	0	0	0	0	1	0	0	0	0	0	0	0	0	0	0	0	0	0.5	34	72	17348	2973820	2.11437	2.61529	5.52969	0.472222	1	0.342968	0.933004	0.179911	0.982748	0.0849579
Tcf4	2	6	203	534	0	0	0	0	0	2	0	0	0	0	0	1	0	0	2	0	0	1	0.5	100	265	17348	2973820	0.911728	3.94442	3.59623	0.729849	0.591185	0.00513707	0.998901	0.11645	0.978499	0.0849909
Fam120c	1	1	3	3	0	0	0	0	1	0	0	0	0	0	0	0	0	0	0	0	0	0	0.5	52	160	17348	2973820	3.07294	1.17778	3.61924	0.325	1	0.606784	0.760252	0.261658	0.962319	0.0850388
Parp11	1	2	30	32	0	0	0	0	1	0	0	0	0	0	0	0	0	0	0	1	0	0	0.5	62	409	17348	2973820	3.45073	0.879939	3.03643	0.280199	0.977021	0.688504	0.573382	0.303499	0.948418	0.0850401
Adcy2	1	4	46	122	0	0	0	0	0	1	0	0	0	0	0	0	0	0	3	0	0	0	0.5	20	64	17348	2973820	0.8556	10.9645	9.38122	0.776596	0.629593	0.0006015	0.999956	0.110123	0.993701	0.0855211
Avl9	1	1	10	10	0	0	0	0	0	1	0	0	0	0	0	0	0	0	0	0	0	0	0.5	27	46	17348	2973820	1.70111	4.09029	6.95803	0.586957	1	0.235357	0.969834	0.145729	0.988825	0.0855367
Peli2	1	5	1	161	0	0	0	0	1	0	0	0	0	0	1	0	0	0	1	0	1	1	0.75	60	907	17348	2973820	3.25539	0.96378	3.13748	0.2898	0.961747	0.609044	0.565023	0.295325	0.951327	0.0855852
Mras	7	11	151290	151588	0	0	1	0	6	0	0	0	0	0	3	0	0	1	0	0	0	0	0.253906	1047	2234	17348	2973820	1.36474	0.851693	1.16234	0.208401	0.922224	0.75117	0.349828	0.411002	0.729038	0.0856532
2610035F20Rik	1	1	60	60	0	0	0	0	0	0	0	1	0	0	0	0	0	0	0	0	0	0	1	57	188	17348	2973820	3.29422	1.00246	3.30232	0.303191	1	0.666044	0.700232	0.282883	0.955572	0.0857676
Tmem8b	1	1	80	80	0	1	0	0	0	0	0	0	0	0	0	0	0	0	0	0	0	0	1	28	49	17348	2973820	1.74733	3.84038	6.71041	0.571429	1	0.248623	0.966158	0.150698	0.988028	0.0861132
Ubr1	1	2	2	3	0	0	0	0	0	1	0	0	0	0	0	1	0	0	0	0	0	0	0.75	28	81	17348	2973820	1.51178	4.43876	6.71041	0.571864	0.880506	0.0819857	0.987612	0.150698	0.988028	0.0861788
Ush1c	1	2	83	128	0	0	0	0	0	1	0	0	0	0	0	0	0	0	0	1	0	0	0.5	38	152	17348	2973820	2.09111	2.36675	4.94915	0.4375	0.9375	0.222655	0.939319	0.198826	0.978777	0.0869864
Kcnma1	1	3	3	136	0	0	0	0	0	1	0	0	0	0	0	1	0	0	1	0	0	0	0.75	26	94	17348	2973820	1.27932	5.64722	7.22462	0.621433	0.812806	0.018319	0.997561	0.140731	0.989598	0.0874549
Itgav	1	1	1	1	0	0	0	0	0	1	0	0	0	0	0	0	0	0	0	0	0	0	0.5	84	372	17348	2973820	4.42449	0.506752	2.24212	0.225806	1	0.885848	0.361903	0.38739	0.912809	0.087475
Gm13261	1	4	14	12106	0	0	0	0	1	0	0	0	0	0	1	0	0	0	2	0	0	0	0.75	43	365	17348	2973820	2.27271	1.92502	4.375	0.394308	0.92923	0.166911	0.934944	0.221857	0.973338	0.08748
Itpr1	2	2	37	37	1	0	0	0	0	1	0	0	0	0	0	0	0	0	0	0	0	0	0.5	211	421	17348	2973820	1.99479	0.854864	1.70527	0.251189	1	0.703561	0.555157	0.348508	0.872728	0.0875414
Clock	1	1	1	1	0	0	0	0	0	1	0	0	0	0	0	0	0	0	0	0	0	0	0.5	33	66	17348	2973820	1.99698	2.85269	5.69675	0.5	1	0.319563	0.942422	0.175113	0.983686	0.0875565
Armcx1	1	1	159	159	0	0	0	0	0	1	0	0	0	0	0	0	0	0	0	0	0	0	0.5	104	539	17348	2973820	5.17867	0.349773	1.81136	0.19295	1	0.956915	0.178581	0.454854	0.875893	0.0877641
Shank1	1	2	54	116	0	0	0	0	1	0	0	0	0	0	0	0	0	0	1	0	0	0	0.5	85	709	17348	2973820	4.36467	0.507662	2.21578	0.225401	0.985627	0.917917	0.21881	0.390954	0.911053	0.0881214
Mpnd	1	1	2	2	0	0	0	0	1	0	0	0	0	0	0	0	0	0	0	0	0	0	0.5	39	90	17348	2973820	2.30435	2.09281	4.82257	0.433333	1	0.408462	0.902117	0.203486	0.97773	0.0881772
Gtpbp3	1	1	523	523	0	0	0	0	0	1	0	0	0	0	0	0	0	0	0	0	0	0	0.5	52	154	17348	2973820	2.95777	1.22364	3.61924	0.337662	1	0.592777	0.77308	0.261658	0.962319	0.088352
Spats2	1	1	72	72	0	0	0	0	0	1	0	0	0	0	0	0	0	0	0	0	0	0	0.5	126	740	17348	2973820	5.86915	0.25478	1.49534	0.17027	1	0.986665	0.0709131	0.520517	0.831933	0.0886284
Sema4c	1	1	117	117	0	0	0	0	0	1	0	0	0	0	0	0	0	0	0	0	0	0	0.5	34	69	17348	2973820	2.02639	2.72884	5.52969	0.492754	1	0.331368	0.937774	0.179911	0.982748	0.0886519
Zfp280b	1	2	92	93	0	0	0	0	1	0	0	0	0	0	0	0	0	0	0	1	0	0	0.5	110	1117	17348	2973820	5.31469	0.322248	1.71265	0.187258	0.990302	0.98889	0.0425007	0.473606	0.86419	0.0886865
Mtap7	3	3	272	272	0	0	0	0	2	1	0	0	0	0	0	0	0	0	0	0	0	0	0.125	577	1121	17348	2973820	1.94264	0.474002	0.920817	0.136367	1	0.958226	0.10912	0.653676	0.565803	0.0891398
Dscam	2	5	105	347	0	0	0	0	1	1	0	0	0	0	0	1	0	0	1	0	1	0	0.5	156	602	17348	2973820	1.58824	1.45199	2.30611	0.386454	0.886615	0.276778	0.856068	0.231192	0.935485	0.0893451
Map3k12	1	1	140	140	0	1	0	0	0	0	0	0	0	0	0	0	0	0	0	0	0	0	1	48	131	17348	2973820	2.72557	1.43831	3.92022	0.366412	1	0.534301	0.821602	0.244227	0.967402	0.0894877
Zfp568	1	2	1	14188	0	0	0	0	0	1	0	0	0	0	0	0	1	0	0	0	0	0	0.5	75	553	17348	2973820	3.85778	0.650846	2.51082	0.252854	0.981606	0.832182	0.374487	0.354367	0.928117	0.0896031
Samd4	1	2	163	305	0	0	0	0	1	0	0	0	0	0	1	0	0	0	0	0	0	0	0.75	27	71	17348	2973820	1.37428	5.06305	6.95803	0.615949	0.855386	0.065393	0.991292	0.145729	0.988825	0.0897616
Gm11713	1	1	118	118	0	0	0	0	1	0	0	0	0	0	0	0	0	0	0	0	0	0	0.5	55	168	17348	2973820	3.05082	1.12173	3.42219	0.327381	1	0.624714	0.743101	0.274468	0.958321	0.0898556
Kcnd2	1	2	52	83	0	0	0	0	1	0	0	0	0	0	1	0	0	0	0	0	0	0	0.75	20	35	17348	2973820	0.914712	10.2559	9.38122	0.816327	0.673469	0.0182117	0.998782	0.110123	0.993701	0.0898964
Gm16759	1	1	32	32	0	0	0	0	1	0	0	0	0	0	0	0	0	0	0	0	0	0	0.5	38	84	17348	2973820	2.20735	2.24212	4.94915	0.452381	1	0.38739	0.912809	0.198826	0.978777	0.0899451
Wdfy1	1	1	30	30	0	0	0	0	1	0	0	0	0	0	0	0	0	0	0	0	0	0	0.5	38	84	17348	2973820	2.20735	2.24212	4.94915	0.452381	1	0.38739	0.912809	0.198826	0.978777	0.0899451
Gse1	4	5	1058	1173	0	0	0	0	4	0	0	0	0	0	0	0	0	0	1	0	0	0	0.0625	609	1214	17348	2973820	1.60243	0.720076	1.15387	0.189566	0.968232	0.83441	0.29031	0.474696	0.715477	0.0899862
Pax2	1	1	1	1	0	0	0	0	0	1	0	0	0	0	0	0	0	0	0	0	0	0	0.5	159	1068	17348	2973820	6.71339	0.17654	1.18518	0.148876	1	0.998033	0.0142245	0.604484	0.762393	0.0899932
Nfyc	1	1	3845	3845	0	0	0	0	1	0	0	0	0	0	0	0	0	0	0	0	0	0	0.5	57	179	17348	2973820	3.1366	1.05283	3.30232	0.318436	1	0.648041	0.7195	0.282883	0.955572	0.0900801
Rbpms	3	4	1645	1646	0	0	0	0	1	2	0	0	0	0	0	0	0	0	0	1	0	0	0.125	610	1720	17348	2973820	2.13172	0.408595	0.871011	0.130969	0.98418	0.989931	0.0285884	0.689863	0.524056	0.0903507
Edil3	1	2	50	127	0	0	0	0	0	1	0	0	0	0	0	0	0	0	0	1	0	0	0.5	38	145	17348	2973820	1.99488	2.48093	4.94915	0.455458	0.93132	0.20778	0.945762	0.198826	0.978777	0.0905569
Entpd7	1	1	66	66	0	0	0	0	0	1	0	0	0	0	0	0	0	0	0	0	0	0	0.5	43	105	17348	2973820	2.43852	1.79413	4.375	0.409524	1	0.458025	0.873959	0.221857	0.973338	0.0908558
Corin	1	3	38	166	0	0	0	0	0	1	0	0	0	0	0	2	0	0	0	0	0	0	0.875	21	52	17348	2973820	0.876166	10.1997	8.93661	0.788127	0.642453	0.00371159	0.999723	0.115299	0.993082	0.0908703
Pgs1	1	3	1	3	0	1	0	0	0	0	0	0	0	0	0	1	0	0	1	0	0	0	1	65	604	17348	2973820	3.29275	0.879662	2.89651	0.28935	0.967749	0.683502	0.531563	0.315582	0.943943	0.0913137
Cadm3	1	1	65	65	0	0	0	0	1	0	0	0	0	0	0	0	0	0	0	0	0	0	0.5	27	43	17348	2973820	1.59041	4.375	6.95803	0.627907	1	0.221857	0.973338	0.145729	0.988825	0.0915043
Spna2	1	1	815	815	0	0	0	0	1	0	0	0	0	0	0	0	0	0	0	0	0	0	0.5	70	255	17348	2973820	3.63909	0.739171	2.68991	0.27451	1	0.774092	0.56199	0.335257	0.936197	0.0920314
Zfp60	1	2	2	58	0	0	0	0	1	0	0	0	1	0	0	0	0	0	0	0	0	0	0.5	60	352	17348	2973820	3.06877	1.02239	3.13748	0.311854	0.970945	0.608276	0.66222	0.295325	0.951327	0.0920983
Rin2	1	1	1	1	0	0	0	0	1	0	0	0	0	0	0	0	0	0	0	0	0	0	0.5	35	70	17348	2973820	1.99715	2.68991	5.37215	0.5	1	0.335257	0.936197	0.184681	0.981788	0.0923405
Hvcn1	1	3	19	45	0	0	0	0	0	1	0	0	0	0	0	0	0	0	1	1	0	0	0.5	59	494	17348	2973820	2.9666	1.0755	3.19057	0.31721	0.960614	0.549828	0.673698	0.291202	0.952758	0.0923722
Hsh2d	1	1	8	8	0	0	0	0	1	0	0	0	0	0	0	0	0	0	0	0	0	0	0.5	40	90	17348	2973820	2.24688	2.09281	4.70231	0.444444	1	0.408462	0.902117	0.208119	0.976663	0.0924972
Pde6a	1	1	55	55	0	0	0	0	1	0	0	0	0	0	0	0	0	0	0	0	0	0	0.5	46	117	17348	2973820	2.54013	1.61027	4.09029	0.393162	1	0.494669	0.850247	0.235357	0.969834	0.0925334
Gm13580	1	3	63	219	0	0	0	0	0	0	0	1	0	0	0	0	0	0	1	1	0	0	1	74	760	17348	2973820	3.63985	0.699123	2.5447	0.264587	0.973404	0.818841	0.353605	0.350589	0.929758	0.0927613
Scfd2	1	2	6	85	0	0	0	0	0	1	0	0	0	0	0	1	0	0	0	0	0	0	0.75	33	105	17348	2973820	1.66321	3.42515	5.69675	0.529796	0.901224	0.126041	0.975632	0.175113	0.983686	0.0927742
Cul1	1	4	27	34	0	0	0	0	0	1	0	0	0	0	0	0	0	0	1	1	1	0	0.5	38	261	17348	2973820	1.83861	2.69178	4.94915	0.467086	0.896156	0.0684979	0.980347	0.198826	0.978777	0.0928688
Apod	1	1	44	44	0	1	0	0	0	0	0	0	0	0	0	0	0	0	0	0	0	0	1	89	388	17348	2973820	4.35578	0.485861	2.1163	0.229381	1	0.896022	0.339356	0.405001	0.903924	0.0928995
Extl2	1	2	109	259	0	0	0	0	1	0	0	0	0	0	1	0	0	0	0	0	0	0	0.75	22	42	17348	2973820	0.997845	8.55067	8.53224	0.773243	0.725624	0.0255338	0.997958	0.120445	0.992437	0.0931333
Zswim6	1	2	45	80	0	0	0	0	1	0	0	0	0	0	0	0	0	0	0	0	0	1	0.5	92	767	17348	2973820	4.3628	0.469278	2.04737	0.225508	0.985613	0.937628	0.176447	0.415324	0.898475	0.0936589
Litaf	1	1	1	1	0	0	0	0	1	0	0	0	0	0	0	0	0	0	0	0	0	0	0.5	132	756	17348	2973820	5.72369	0.249388	1.42742	0.174603	1	0.987854	0.0657265	0.53701	0.819524	0.0937636
4930511M06Rik	1	2	10	61	0	0	0	0	0	1	0	0	0	0	0	0	0	0	0	0	1	0	0.5	38	139	17348	2973820	1.91239	2.58794	4.94915	0.472025	0.925263	0.195118	0.951006	0.198826	0.978777	0.0938508
4930534B04Rik	1	1	118	118	0	0	0	0	1	0	0	0	0	0	0	0	0	0	0	0	0	0	0.5	34	65	17348	2973820	1.90909	2.89651	5.52969	0.523077	1	0.315582	0.943943	0.179911	0.982748	0.0941073
1110057K04Rik	1	2	19	116	0	0	0	0	0	1	0	0	0	0	0	0	0	0	0	1	0	0	0.5	37	131	17348	2973820	1.85098	2.74587	5.08255	0.485112	0.920226	0.178398	0.95759	0.194139	0.979802	0.0941792
Lrpprc	1	4	173	353	0	0	0	0	0	1	0	0	0	0	0	0	0	0	1	2	0	0	0.5	29	139	17348	2973820	1.28246	5.05265	6.47981	0.607796	0.8058	0.00950075	0.998504	0.155638	0.987207	0.0945962
Nkain3	1	3	19	30	0	0	0	0	0	1	0	0	0	0	0	0	0	0	0	0	1	1	0.5	28	99	17348	2973820	1.25141	5.3623	6.71041	0.631133	0.805272	0.020951	0.997067	0.150698	0.988028	0.0951105
Rps6ka6	1	2	1	39	0	0	0	0	1	0	0	0	0	0	0	0	0	0	0	0	1	0	0.5	36	122	17348	2973820	1.77167	2.94826	5.22334	0.503091	0.912927	0.159879	0.964423	0.189424	0.980806	0.0952975
Ikzf3	1	1	12	12	0	0	0	0	0	0	0	1	0	0	0	0	0	0	0	0	0	0	1	63	203	17348	2973820	3.2187	0.928422	2.98831	0.310345	1	0.694026	0.668337	0.30755	0.946941	0.0954466
Pros1	1	10	165	417	0	0	0	0	1	0	0	0	0	0	0	0	0	0	0	0	7	2	0.5	25	218	17348	2973820	0.946353	7.93832	7.51245	0.704193	0.678976	9.63286e-07	1	0.135704	0.990345	0.0955618
Gstz1	1	2	1	8	0	0	0	0	1	0	0	0	0	0	0	0	0	0	0	1	0	0	0.5	18	22	17348	2973820	0.639569	16.2888	10.4178	0.966942	0.330579	0.00756321	0.99968	0.0996797	0.994858	0.0963845
Rgs12	2	4	2682	2684	0	0	0	0	1	1	0	0	0	0	1	0	0	0	1	0	0	0	0.5	117	248	17348	2973820	1.08519	2.83283	3.07415	0.644013	0.728601	0.0591275	0.983826	0.149753	0.967953	0.0964429
Ociad1	1	3	2	63	0	0	1	0	0	0	0	0	0	0	0	1	0	0	0	1	0	0	1	27	89	17348	2973820	1.16665	5.96413	6.95803	0.661931	0.779739	0.0158826	0.997995	0.145729	0.988825	0.0964625
Unc80	1	2	1	56	0	0	0	0	0	1	0	0	0	0	0	1	0	0	0	0	0	0	0.75	58	313	17348	2973820	2.8228	1.14974	3.24548	0.33627	0.965663	0.54484	0.723676	0.287055	0.954173	0.096528
Dscaml1	1	1	36	36	0	0	0	0	0	1	0	0	0	0	0	0	0	0	0	0	0	0	0.5	38	78	17348	2973820	2.04987	2.41437	4.94915	0.487179	1	0.365568	0.923118	0.198826	0.978777	0.0968639
Nr2c1	1	2	1	3275	0	0	0	0	0	1	0	0	0	0	1	0	0	0	0	0	0	0	0.75	29	75	17348	2973820	1.35182	4.79338	6.47981	0.623822	0.850489	0.0718833	0.98991	0.155638	0.987207	0.0970904
0610009L18Rik	1	2	12	72	0	0	0	0	1	0	0	0	0	0	0	0	0	0	0	0	1	0	0.5	53	259	17348	2973820	2.55591	1.38936	3.55108	0.367392	0.958125	0.445822	0.806112	0.265953	0.961003	0.097709
BC030307	1	1	1	1	0	0	0	0	1	0	0	0	0	0	0	0	0	0	0	0	0	0	0.5	40	85	17348	2973820	2.12219	2.21578	4.70231	0.470588	1	0.390954	0.911053	0.208119	0.976663	0.0979383
9630028H03Rik	2	4	41	346	0	0	0	0	2	0	0	0	0	0	1	0	0	0	1	0	0	0	0.5	149	415	17348	2973820	1.42597	1.69314	2.41437	0.453035	0.864722	0.225655	0.901502	0.216269	0.942122	0.0979774
Grik3	4	8	46279	46505	0	0	0	0	4	0	0	0	0	0	0	1	0	0	1	1	1	0	0.1875	696	2433	17348	2973820	1.76924	0.570674	1.00966	0.169586	0.9522	0.971627	0.0563456	0.578219	0.617083	0.0980578
Foxp1	2	5	163	307	0	0	0	0	1	1	0	0	0	0	0	0	0	0	0	0	3	0	0.25	108	240	17348	2973820	0.914567	3.64117	3.33009	0.743782	0.593127	0.0142514	0.9968	0.131882	0.973817	0.0980915
Flna	1	1	76	76	1	0	0	0	0	0	0	0	0	0	0	0	0	0	0	0	0	0	1	51	133	17348	2973820	2.6047	1.4167	3.69007	0.383459	1	0.539703	0.817442	0.257338	0.963616	0.0986786
Cdk8	1	3	17	25	0	0	0	0	1	0	0	0	0	0	0	0	0	0	0	0	0	2	0.5	26	78	17348	2973820	1.0618	6.80414	7.22462	0.703704	0.740741	0.0112048	0.998756	0.140731	0.989598	0.099033
Lamc1	1	2	1	76	0	0	0	0	0	1	0	0	0	0	0	0	0	0	1	0	0	0	0.5	146	1612	17348	2973820	5.77983	0.223301	1.29064	0.172938	0.991797	0.999144	0.00449419	0.573321	0.790101	0.099149
Sos2	1	1	30	30	0	0	0	0	0	1	0	0	0	0	0	0	0	0	0	0	0	0	0.5	77	281	17348	2973820	3.64591	0.670802	2.44569	0.274021	1	0.805886	0.512341	0.361856	0.924797	0.0991561
P2ry6	1	2	1	2	1	0	0	0	0	0	0	0	0	0	0	0	0	0	1	0	0	0	1	27	62	17348	2973820	1.20032	5.79683	6.95803	0.681322	0.810354	0.0515815	0.993974	0.145729	0.988825	0.0992884
Ccdc67	1	3	1	58	0	0	0	0	0	1	0	0	0	0	0	0	0	0	0	0	0	2	0.5	22	50	17348	2973820	0.804408	10.6069	8.53224	0.824384	0.589568	0.00332814	0.999761	0.120445	0.992437	0.0992929
Gigyf2	1	3	9	74	0	0	0	0	0	1	0	0	0	0	1	0	0	0	0	1	0	0	0.75	37	174	17348	2973820	1.66516	3.05229	5.08255	0.511894	0.883578	0.0830835	0.980079	0.194139	0.979802	0.0993786
Unc13b	1	1	1	1	0	0	0	0	1	0	0	0	0	0	0	0	0	0	0	0	0	0	0.5	35	65	17348	2973820	1.8547	2.89651	5.37215	0.538462	1	0.315582	0.943943	0.184681	0.981788	0.0994437
D030028A08Rik	1	1	34	34	0	0	0	0	0	1	0	0	0	0	0	0	0	0	0	0	0	0	0.5	99	436	17348	2973820	4.40061	0.432384	1.90275	0.227064	1	0.921419	0.278476	0.438719	0.885445	0.0996173
Pld5	1	9	9	384	0	0	0	0	0	1	0	0	0	0	0	1	0	0	2	2	1	2	0.75	20	86	17348	2973820	0.517796	18.1176	9.38122	0.907656	0.344192	3.52938e-09	1	0.110123	0.993701	0.0999538
Onecut2	1	7	2	160	0	0	0	0	1	0	0	0	2	0	0	0	0	0	1	0	2	1	0.5	21	83	17348	2973820	0.610173	14.646	8.93661	0.870224	0.437472	8.1067e-07	1	0.115299	0.993082	0.100336
Dok5	1	3	44	172	0	0	0	0	0	1	0	0	0	0	0	0	0	0	1	0	1	0	0.5	26	76	17348	2973820	1.03461	6.98296	7.22462	0.715246	0.728969	0.0104538	0.998868	0.140731	0.989598	0.100657
Rnd3	1	3	1	228553	0	0	0	0	1	0	0	0	0	0	0	1	0	0	0	0	0	1	0.75	66	557	17348	2973820	2.99063	0.953875	2.85269	0.315018	0.961206	0.630314	0.591558	0.319563	0.942422	0.100668
Srgap3	2	4	59	163	0	0	0	0	2	0	0	0	0	0	1	1	0	0	0	0	0	0	0.6875	149	407	17348	2973820	1.39849	1.72642	2.41437	0.46551	0.857626	0.215907	0.907345	0.216269	0.942122	0.100675
2310045N01Rik	1	1	45	45	0	0	0	0	1	0	0	0	0	0	0	0	0	0	0	0	0	0	0.5	38	75	17348	2973820	1.97113	2.51082	4.94915	0.506667	1	0.354367	0.928117	0.198826	0.978777	0.100739
Ap2b1	1	1	1	1	0	0	0	0	0	1	0	0	0	0	0	0	0	0	0	0	0	0	0.5	38	75	17348	2973820	1.97113	2.51082	4.94915	0.506667	1	0.354367	0.928117	0.198826	0.978777	0.100739
Sema4b	2	2	123401	123401	0	0	0	0	2	0	0	0	0	0	0	0	0	0	0	0	0	0	0.25	480	1324	17348	2973820	2.75797	0.27187	0.749809	0.131434	1	0.996147	0.0170321	0.768966	0.469411	0.101068
1700025G04Rik	1	3	219	271	0	0	0	0	0	1	0	0	0	0	0	0	0	0	0	2	0	0	0.5	41	212	17348	2973820	1.83117	2.50544	4.5879	0.475216	0.902261	0.128565	0.962964	0.212725	0.975575	0.10109
Smpdl3b	3	3	21562	21562	0	1	0	0	1	1	0	0	0	0	0	0	0	0	0	0	0	0	0.25	619	1178	17348	2973820	1.90292	0.451068	0.858349	0.14509	1	0.967392	0.0886466	0.699222	0.512871	0.10145
Pcbd2	1	1	1	1	0	0	0	0	0	1	0	0	0	0	0	0	0	0	0	0	0	0	0.5	57	158	17348	2973820	2.76883	1.19268	3.30232	0.360759	1	0.602169	0.764532	0.282883	0.955572	0.102053
1110038D17Rik	1	1	3	3	0	0	0	0	0	1	0	0	0	0	0	0	0	0	0	0	0	0	0.5	46	106	17348	2973820	2.30152	1.77722	4.09029	0.433962	1	0.461178	0.872019	0.235357	0.969834	0.102136
Slc15a1	1	2	26	27	0	0	0	0	1	0	0	0	0	0	0	0	0	0	0	0	0	1	0.5	60	313	17348	2973820	2.72886	1.14974	3.13748	0.34664	0.963254	0.54484	0.723676	0.295325	0.951327	0.102371
Gm498	1	3	72	131	0	0	0	0	0	1	0	0	0	0	0	0	0	0	0	0	0	2	0.5	23	53	17348	2973820	0.815668	10.0076	8.16288	0.818642	0.598481	0.00391298	0.999702	0.125561	0.991765	0.10279
Thoc2	1	1	50	50	0	0	0	0	0	1	0	0	0	0	0	0	0	0	0	0	0	0	0.5	48	114	17348	2973820	2.37214	1.65261	3.92022	0.421053	1	0.485747	0.856258	0.244227	0.967402	0.102833
1110014N23Rik	1	1	1	1	0	1	0	0	0	0	0	0	0	0	0	0	0	0	0	0	0	0	1	28	41	17348	2973820	1.46263	4.5879	6.71041	0.682927	1	0.212725	0.975575	0.150698	0.988028	0.102916
Lrrn2	2	4	24216	24278	0	0	0	0	2	0	0	0	0	0	1	0	0	0	0	1	0	0	0.5	203	729	17348	2973820	1.83871	0.963961	1.77244	0.310549	0.931668	0.614305	0.579594	0.331663	0.882898	0.102998
A2ld1	1	4	30	235	0	0	1	0	0	0	0	0	0	0	0	0	0	0	1	1	1	0	1	22	57	17348	2973820	0.693191	12.3087	8.53224	0.857842	0.499585	0.000390866	0.999974	0.120445	0.992437	0.103323
Wdr37	1	2	138	177	0	0	0	0	0	1	0	0	0	0	0	0	0	0	0	0	0	1	0.5	35	104	17348	2973820	1.55352	3.45805	5.37215	0.559819	0.886742	0.124107	0.976221	0.184681	0.981788	0.103388
Fbxw4	1	2	64120	64211	0	0	0	0	1	0	0	0	0	0	1	0	0	0	0	0	0	0	0.75	58	289	17348	2973820	2.60643	1.24519	3.24548	0.361107	0.959723	0.502374	0.760944	0.287055	0.954173	0.103658
Rab11fip3	1	1	126	126	0	0	0	0	1	0	0	0	0	0	0	0	0	0	0	0	0	0	0.5	55	145	17348	2973820	2.63339	1.29954	3.42219	0.37931	1	0.570824	0.79222	0.274468	0.958321	0.104108
Zfp467	1	2	45	150	0	0	0	0	0	1	0	0	0	0	1	0	0	0	0	0	0	0	0.75	26	53	17348	2973820	1.06568	6.77934	7.22462	0.740477	0.759345	0.0389967	0.996087	0.140731	0.989598	0.104208
Ipmk	1	2	196	197	0	0	0	0	0	1	0	0	0	0	0	0	0	0	0	0	0	1	0.5	56	266	17348	2973820	2.48459	1.35281	3.36119	0.376731	0.955679	0.459345	0.795759	0.278688	0.956955	0.10499
Grid1	1	3	5	125	0	0	0	0	0	1	0	0	0	0	0	1	0	0	1	0	0	0	0.75	43	223	17348	2973820	1.83676	2.38191	4.375	0.4741	0.902794	0.143086	0.956822	0.221857	0.973338	0.105182
Pion	1	2	28	40	0	0	0	0	0	1	0	0	0	0	0	1	0	0	0	0	0	0	0.75	28	62	17348	2973820	1.1576	5.79683	6.71041	0.699272	0.796046	0.0515815	0.993974	0.150698	0.988028	0.105379
Tmem56	1	2	1	83	0	0	0	0	1	0	0	0	0	0	0	0	0	0	0	0	1	0	0.5	33	89	17348	2973820	1.41001	4.04021	5.69675	0.60409	0.862517	0.0960756	0.984117	0.175113	0.983686	0.105784
Ppef2	1	3	6	8	0	0	0	0	0	1	0	0	0	0	0	1	0	0	0	0	1	0	0.75	38	169	17348	2973820	1.57489	3.14254	4.94915	0.534249	0.871061	0.0777163	0.981869	0.198826	0.978777	0.106223
2010300C02Rik	1	2	50	88	1	0	0	0	0	0	0	0	0	0	0	0	0	0	0	0	0	1	1	46	177	17348	2973820	2.01229	2.03265	4.09029	0.452233	0.932459	0.276211	0.913622	0.235357	0.969834	0.106436
Ptprm	1	9	26	347	0	0	0	0	0	1	0	0	0	0	0	3	0	0	1	2	0	2	0.9375	20	63	17348	2973820	0.379476	24.7215	9.38122	0.967852	0.16672	2.41814e-10	1	0.110123	0.993701	0.106583
Bcl7a	1	2	34	39	0	0	0	0	1	0	0	0	0	0	0	1	0	0	0	0	0	0	0.75	70	402	17348	2973820	3.00462	0.895258	2.68991	0.317938	0.969679	0.679433	0.58411	0.335257	0.936197	0.106591
Sall1	1	6	81949	123097	1	0	0	0	0	0	0	0	0	0	0	0	0	0	0	0	3	2	1	115	2861	17348	2973820	4.4825	0.365477	1.63825	0.218199	0.978247	0.999159	0.00253023	0.488738	0.85426	0.106642
Bcas3	3	6	274	502	0	0	0	0	2	1	0	0	0	0	1	2	0	0	0	0	0	0	0.65625	224	410	17348	2973820	0.929993	2.54978	2.37128	0.738652	0.565864	0.0351683	0.988609	0.144432	0.956237	0.106685
Dopey2	2	4	62	156	0	0	0	0	0	2	0	0	0	0	0	1	0	0	0	0	1	0	0.5	241	967	17348	2973820	2.05452	0.726734	1.49309	0.260411	0.949654	0.813826	0.335924	0.410205	0.832078	0.106822
Poc1a	1	2	184	209	0	0	0	0	0	1	0	0	0	0	0	0	0	0	1	0	0	0	0.5	61	308	17348	2973820	2.64134	1.1684	3.08613	0.356879	0.960775	0.536205	0.731496	0.299423	0.94988	0.106858
Xkr4	1	3	43	130	0	0	0	0	0	1	0	0	0	0	0	1	0	0	0	0	0	1	0.75	26	68	17348	2973820	0.925844	7.80328	7.22462	0.764375	0.673214	0.00774867	0.999247	0.140731	0.989598	0.107571
Fam38b	1	3	13	141	0	0	0	0	1	0	0	0	0	0	1	0	0	0	0	1	0	0	0.75	25	61	17348	2973820	0.863771	8.69728	7.51245	0.79445	0.63378	0.00576409	0.999497	0.135704	0.990345	0.10781
Kdm3b	2	3	112550	112744	0	0	0	0	2	0	0	0	0	0	1	0	0	0	0	0	0	0	0.5	136	248	17348	2973820	1.23488	2.14189	2.64499	0.572354	0.835084	0.177898	0.940873	0.188824	0.95353	0.108074
Gm11052	1	1	2	2	0	0	0	0	1	0	0	0	0	0	0	0	0	0	0	0	0	0	0.5	66	195	17348	2973820	2.95159	0.966492	2.85269	0.338462	1	0.679407	0.685306	0.319563	0.942422	0.10816
Bicd1	1	1	42	42	0	0	0	0	0	1	0	0	0	0	0	0	0	0	0	0	0	0	0.5	28	39	17348	2973820	1.39146	4.82257	6.71041	0.717949	1	0.203486	0.97773	0.150698	0.988028	0.108193
Map3k3	1	1	40	40	0	0	0	0	0	1	0	0	0	0	0	0	0	0	0	0	0	0	0.5	45	96	17348	2973820	2.13082	1.96215	4.18099	0.46875	1	0.428809	0.891081	0.230884	0.971021	0.108227
Ppp3r1	1	1	110	110	0	0	0	0	1	0	0	0	0	0	0	0	0	0	0	0	0	0	0.5	41	80	17348	2973820	1.94891	2.35409	4.5879	0.5125	1	0.372927	0.919727	0.212725	0.975575	0.109022
2210408F21Rik	1	2	67	84	0	0	0	0	1	0	0	0	0	0	1	0	0	0	0	0	0	0	0.75	40	129	17348	2973820	1.68638	2.7884	4.70231	0.524007	0.903852	0.174254	0.959161	0.208119	0.976663	0.109056
AW554918	2	2	15	15	0	0	0	0	1	1	0	0	0	0	0	0	0	0	0	0	0	0	0.25	248	489	17348	2973820	1.97138	0.736011	1.45096	0.257209	1	0.777756	0.45699	0.424195	0.822102	0.109107
Epha2	1	6	64	16341	0	0	0	0	0	1	0	0	0	0	0	0	0	0	4	0	0	1	0.5	94	1929	17348	2973820	3.69682	0.542048	2.00385	0.258992	0.968762	0.967814	0.068737	0.422106	0.894796	0.109322
Tgfb1	1	1	93	93	0	0	0	0	0	1	0	0	0	0	0	0	0	0	0	0	0	0	0.5	45	95	17348	2973820	2.10865	1.98278	4.18099	0.473684	1	0.425467	0.892943	0.230884	0.971021	0.109366
Plcb4	1	1	9	9	0	0	0	0	0	1	0	0	0	0	0	0	0	0	0	0	0	0	0.5	98	390	17348	2973820	3.97655	0.48337	1.92215	0.251282	1	0.897228	0.336618	0.435435	0.887332	0.109417
Fer	1	3	21	189	0	0	0	0	1	0	0	0	0	0	0	0	0	0	0	2	0	0	0.5	95	1006	17348	2973820	3.75398	0.528182	1.98278	0.257389	0.974931	0.931936	0.163276	0.425467	0.892943	0.109511
Cpn1	1	2	47	48	0	0	0	0	1	0	0	0	0	0	0	1	0	0	0	0	0	0	0.75	33	85	17348	2973820	1.34671	4.23012	5.69675	0.625744	0.849273	0.0889471	0.985926	0.175113	0.983686	0.109576
Arhgap9	1	1	39	39	0	0	0	0	0	1	0	0	0	0	0	0	0	0	0	0	0	0	0.5	50	115	17348	2973820	2.29741	1.63825	3.76372	0.434783	1	0.488738	0.85426	0.252993	0.964896	0.109997
Zfp708	1	1	3	3	0	0	0	0	1	0	0	0	0	0	0	0	0	0	0	0	0	0	0.5	51	119	17348	2973820	2.33072	1.58323	3.69007	0.428571	1	0.500531	0.846212	0.257338	0.963616	0.110288
9130204K15Rik	1	4	17	334	0	0	0	0	0	0	0	1	0	0	2	0	0	0	0	0	1	0	1	28	99	17348	2973820	0.946185	7.09207	6.71041	0.735459	0.681845	0.00293295	0.999668	0.150698	0.988028	0.110832
Ctps2	1	1	85	85	0	0	0	0	0	1	0	0	0	0	0	0	0	0	0	0	0	0	0.5	82	280	17348	2973820	3.41169	0.673197	2.29674	0.292857	1	0.804751	0.5142	0.380201	0.91629	0.111345
Pcbp3	1	2	34	216	0	0	0	0	0	1	0	0	0	0	1	0	0	0	0	0	0	0	0.75	44	153	17348	2973820	1.81849	2.35129	4.27579	0.49246	0.917297	0.224787	0.938371	0.226384	0.972189	0.111485
Zc3h12b	1	2	39	274	0	0	0	0	0	1	0	0	0	0	0	0	1	0	0	0	0	0	0.5	30	67	17348	2973820	1.16769	5.36487	6.26454	0.695032	0.79951	0.0591136	0.992556	0.16055	0.986362	0.111587
Plekhm3	1	3	26	50	0	0	0	0	0	1	0	0	0	0	1	1	0	0	0	0	0	0	0.875	37	149	17348	2973820	1.42605	3.56407	5.08255	0.575287	0.845633	0.0578775	0.988011	0.194139	0.979802	0.111686
Tmem2	1	1	1	1	0	0	0	0	1	0	0	0	0	0	0	0	0	0	0	0	0	0	0.5	126	587	17348	2973820	4.65583	0.321176	1.49534	0.214651	1	0.967439	0.144081	0.520517	0.831933	0.111729
1600021P15Rik	1	3	16	66	0	0	0	0	1	0	0	0	0	0	0	0	0	0	1	1	0	0	0.5	53	318	17348	2973820	2.12569	1.67056	3.55108	0.421296	0.925926	0.284166	0.882292	0.265953	0.961003	0.112045
C030044B11Rik	1	3	39	43	0	0	0	0	0	1	0	0	0	0	0	0	0	0	0	0	2	0	0.5	74	614	17348	2973820	2.94071	0.865337	2.5447	0.319738	0.959925	0.694049	0.519073	0.350589	0.929758	0.112097
Cacna2d4	1	1	1	1	0	0	0	0	0	1	0	0	0	0	0	0	0	0	0	0	0	0	0.5	56	139	17348	2973820	2.4795	1.35559	3.36119	0.402878	1	0.555536	0.804882	0.278688	0.956955	0.112277
Lrrc8b	1	2	1	38	0	0	0	0	0	1	0	0	0	0	0	0	0	0	0	0	1	0	0.5	31	71	17348	2973820	1.19752	5.06305	6.0631	0.682603	0.809363	0.065393	0.991292	0.165433	0.985493	0.112925
Rnf150	1	1	41	41	0	0	0	0	1	0	0	0	0	0	0	0	0	0	0	0	0	0	0.5	76	241	17348	2973820	3.1682	0.782093	2.47783	0.315353	1	0.754866	0.589795	0.358122	0.926463	0.112935
Cpne5	2	3	9848	9853	0	0	0	0	0	2	0	0	0	0	1	0	0	0	0	0	0	0	0.5	227	630	17348	2973820	1.87953	0.843364	1.58513	0.295927	0.95322	0.710368	0.499337	0.381738	0.851505	0.112967
Plcl2	1	3	1	110	0	0	0	0	1	0	0	0	0	0	1	0	0	0	1	0	0	0	0.75	30	90	17348	2973820	1.06216	5.89793	6.26454	0.703704	0.740741	0.0163543	0.997913	0.16055	0.986362	0.11298
Brpf3	1	2	5	116	0	0	0	0	0	0	0	1	0	0	1	0	0	0	0	0	0	0	1	77	449	17348	2973820	3.05114	0.801565	2.44569	0.313575	0.97059	0.736339	0.51359	0.361856	0.924797	0.113469
Ppfibp1	1	3	36	117	0	0	0	0	1	0	0	0	0	0	1	0	0	0	0	0	1	0	0.75	23	42	17348	2973820	0.646697	12.6224	8.16288	0.907421	0.428787	0.00204188	0.999877	0.125561	0.991765	0.113937
Pnpla8	1	1	57	57	0	0	0	0	0	1	0	0	0	0	0	0	0	0	0	0	0	0	0.5	50	111	17348	2973820	2.21756	1.69723	3.76372	0.45045	1	0.476668	0.862216	0.252993	0.964896	0.113961
Abr	2	2	79	79	0	0	0	0	1	1	0	0	0	0	0	0	0	0	0	0	0	0	0.25	385	924	17348	2973820	2.39964	0.38955	0.934778	0.173611	1	0.970871	0.0953688	0.656504	0.610422	0.113976
Slit1	1	1	118	118	0	1	0	0	0	0	0	0	0	0	0	0	0	0	0	0	0	0	1	67	190	17348	2973820	2.83308	0.991912	2.81017	0.352632	1	0.669918	0.695961	0.323521	0.940886	0.114084
Pnpla6	1	4	46	109	0	1	0	0	0	0	0	0	0	0	0	0	0	0	0	0	1	2	1	78	870	17348	2973820	2.98901	0.807751	2.41437	0.31321	0.957343	0.745415	0.42737	0.365568	0.923118	0.1145
4632419I22Rik	1	1	4	4	0	0	0	0	0	1	0	0	0	0	0	0	0	0	0	0	0	0	0.5	68	194	17348	2973820	2.85022	0.971471	2.76891	0.350515	1	0.677532	0.687434	0.327456	0.939337	0.114778
9130011E15Rik	3	7	58	216	0	0	0	0	1	2	0	0	0	0	1	3	0	0	0	0	0	0	0.773437	245	558	17348	2973820	0.994196	2.18077	2.16811	0.661968	0.631327	0.0480354	0.981598	0.173603	0.942931	0.11492
Ptpn3	2	2	33071	33071	0	0	0	0	2	0	0	0	0	0	0	0	0	0	0	0	0	0	0.25	317	694	17348	2973820	2.1889	0.518633	1.13524	0.208641	1	0.911936	0.231048	0.551667	0.717404	0.1151
Dhx30	1	1	159	159	0	0	0	0	1	0	0	0	0	0	0	0	0	0	0	0	0	0	0.5	55	131	17348	2973820	2.37931	1.43831	3.42219	0.419847	1	0.534301	0.821602	0.274468	0.958321	0.115235
Traf3	1	3	16	154	0	0	0	0	1	0	0	0	0	0	2	0	0	0	0	0	0	0	0.875	46	229	17348	2973820	1.76342	2.31953	4.09029	0.489675	0.89516	0.151225	0.953246	0.235357	0.969834	0.115248
Gja5	1	5	41	462	0	0	0	0	0	1	0	0	0	0	2	0	0	0	0	1	0	1	0.875	31	146	17348	2973820	1.01324	5.98388	6.0631	0.696803	0.711854	0.00184979	0.999743	0.165433	0.985493	0.115274
Phactr3	1	2	25	31	0	0	0	0	1	0	0	0	0	0	0	1	0	0	0	0	0	0	0.75	49	183	17348	2973820	1.95335	1.96605	3.84038	0.463824	0.928305	0.289072	0.90687	0.248623	0.966158	0.115317
Slc1a5	1	2	645	646	0	0	1	0	0	0	0	0	0	0	0	0	0	0	1	0	0	0	1	52	205	17348	2973820	2.06206	1.75516	3.61924	0.442974	0.935657	0.335887	0.880385	0.261658	0.962319	0.115908
Tep1	1	1	112	112	0	0	0	0	0	1	0	0	0	0	0	0	0	0	0	0	0	0	0.5	47	97	17348	2973820	2.06157	1.94194	4.00345	0.484536	1	0.432132	0.889211	0.239805	0.968627	0.116194
Acvr1	1	3	1	50	0	0	0	0	0	1	0	0	0	0	1	0	0	0	0	0	1	0	0.75	27	65	17348	2973820	0.852399	8.16288	6.95803	0.800193	0.625711	0.00685529	0.999363	0.145729	0.988825	0.116611
Anxa6	1	2	2	4	0	0	0	0	0	1	0	0	0	0	0	1	0	0	0	0	0	0	0.75	75	414	17348	2973820	2.88828	0.869314	2.51082	0.3295	0.967181	0.694853	0.565761	0.354367	0.928117	0.116764
Dgki	1	2	165	206	0	0	0	0	0	1	0	0	0	0	1	0	0	0	0	0	0	0	0.75	34	83	17348	2973820	1.2765	4.33193	5.52969	0.651473	0.832196	0.0854447	0.986784	0.179911	0.982748	0.117207
Zer1	1	1	33	33	0	0	0	0	1	0	0	0	0	0	0	0	0	0	0	0	0	0	0.5	133	612	17348	2973820	4.5988	0.308058	1.4167	0.21732	1	0.971859	0.128631	0.539703	0.817442	0.117288
Ttc7b	1	4	54	2335	0	0	0	0	0	1	0	0	0	0	0	0	0	0	0	2	0	1	0.5	71	703	17348	2973820	2.65312	0.999608	2.65208	0.346799	0.946728	0.586034	0.60911	0.339124	0.934607	0.117608
Sec1	1	1	28	28	0	0	0	0	0	1	0	0	0	0	0	0	0	0	0	0	0	0	0.5	46	92	17348	2973820	1.99783	2.04737	4.09029	0.5	1	0.415324	0.898475	0.235357	0.969834	0.117679
1110008J03Rik	1	3	15	40	1	0	0	0	0	0	0	0	0	0	1	0	0	0	1	0	0	0	1	24	44	17348	2973820	0.649311	12.05	7.82417	0.906086	0.432006	0.00232749	0.999853	0.130647	0.991068	0.118377
Slc24a3	1	3	17	44	0	0	0	0	0	1	0	0	0	0	0	1	0	0	0	0	1	0	0.75	36	129	17348	2973820	1.26897	4.11622	5.22334	0.625303	0.809828	0.0408388	0.992625	0.189424	0.980806	0.118447
9330198N18Rik	1	2	27	45	0	0	0	0	0	1	0	0	0	0	0	1	0	0	0	0	0	0	0.75	88	548	17348	2973820	3.2588	0.656784	2.14032	0.295381	0.974213	0.828407	0.380549	0.40152	0.905722	0.118601
Cntnap5a	1	11	7	718	0	0	0	0	0	1	0	0	0	0	0	1	0	0	3	5	0	1	0.75	31	286	17348	2973820	0.911648	6.65071	6.0631	0.716916	0.66164	1.52324e-06	1	0.165433	0.985493	0.118602
Pde4d	6	10	383	709	0	0	0	0	4	2	0	0	0	0	3	1	0	0	0	0	0	0	0.376953	826	1707	17348	2973820	1.24806	1.0142	1.26579	0.337999	0.85328	0.536828	0.588307	0.352229	0.788231	0.119053
Ier3ip1	1	2	132	133	0	0	0	0	0	0	1	0	0	0	0	0	0	0	0	1	0	0	1	30	61	17348	2973820	1.06328	5.8917	6.26454	0.741736	0.75813	0.0501196	0.994236	0.16055	0.986362	0.119086
A930038B10Rik	1	4	6	146	0	0	0	0	0	0	0	1	0	0	0	0	0	0	0	2	1	0	1	36	164	17348	2973820	1.21958	4.2829	5.22334	0.628923	0.788539	0.0164446	0.996963	0.189424	0.980806	0.119133
[truncated: 12,834 more rows]

## Sheet: Legend
	Title	Description
Dataset EV1	Retrovirus Artemisinin Screen	Genetic screen using retroviral mutagenesis to identify factors required for Artemisinin toxicity in haploid mouse embryonic stem cells.
