# Supplementary material for: A whole‐genome scan for Artemisinin cytotoxicity reveals a novel therapy for human brain tumors
Source: EMBO Mol Med. 2023 Feb 6;15(3):e16959. doi: 10.15252/emmm.202216959 (PMC10237280; doi:10.15252/emmm.202216959)
Supplement: Supplementary file 5 — Dataset EV2 [file EMMM-15-e16959-s005.xlsx]

## Sheet: Tol2Transposon.finalEval.txt
Gene	DI	I	DR	R	CDS_S	CDS_AS	5UTR_S	5UTR_AS	1Intron_S	Intron_S	ncExon_S	ncExon_AS	3UTR_S	3UTR_AS	1Intron_AS	Intron_AS	Upstream_S	Upstream_AS	InterUp_S	InterUp_AS	InterDown_S	InterDown_AS	P(intrD)	DIBG	IBG	TotScreen	TotBG	E(DIvsI)	E(IvsIBG)	E(DIvsDIBG)	P(DIvsI)	Pdepl(DIvsI)	P(IvsIBG)	Pdepl(IvsIBG)	P(DIvsDIBG)	Pdepl(DIvsDIBG)	LOFScore
Ppox	88	99	3535789	3628712	11	18	10	8	6	9	0	26	0	0	2	0	2	7	0	0	0	0	0.00117493	4	11	29808	384260	2.40681	115.091	277.002	2.04921e-27	1	5.9228e-164	1	6.58528e-180	1	1.34946e-206
Hmbs	62	134	497524	2166921	7	4	3	9	8	31	0	0	1	3	18	21	7	3	0	19	0	0	0.545027	3	8	29808	384260	1.21	213.42	258.238	0.0233319	0.984757	3.4598e-257	1	1.31423e-125	1	3.06635e-127
St3gal6	64	402	235608	388865	0	0	0	4	42	14	0	4	3	3	42	12	1	1	49	50	86	91	0.462049	9	50	29808	384260	0.877648	103.464	90.8046	0.876014	0.153561	0	1	3.82053e-100	1	3.34684e-100
Alas1	49	109	511194	7453819	4	10	6	5	1	23	0	0	0	0	10	18	3	23	0	6	0	0	0.755772	5	18	29808	384260	1.59722	77.7029	124.109	9.45132e-05	0.999958	9.09441e-162	1	7.57116e-84	1	7.15575e-88
Tbc1d23	55	212	3044	19545	3	5	0	0	16	31	0	0	1	1	15	23	5	2	43	49	9	9	0.192835	11	18	29808	384260	0.42361	151.061	63.9911	1	2.8143e-25	0	1	5.27157e-78	1	5.27157e-78
Lipt1	26	27	445334	445343	20	5	0	0	1	0	0	0	0	0	1	0	0	0	0	0	0	0	0.75	1	6	29808	384260	5.34083	57.2704	305.871	1.32879e-19	1	6.2432e-38	1	3.08768e-56	1	4.10288e-75
Col8a1	38	119	13213	29471	0	1	1	1	13	22	0	0	1	2	17	14	3	1	15	17	5	6	0.356115	3	16	29808	384260	1.66141	95.3623	158.436	0.000403613	0.999812	6.08774e-187	1	1.29535e-69	1	5.2282e-73
Tmem30c	32	160	2816	16341	4	1	1	3	2	21	0	0	0	0	1	17	0	0	10	8	43	49	0.266355	1	2	29808	384260	0.382772	982.795	376.187	1	4.21099e-15	0	1	1.02474e-71	1	1.02474e-71
Myo18b	64	150	15694	28128	2	0	0	0	4	58	0	0	0	0	2	54	0	0	0	0	16	14	0.322748	32	80	29808	384260	1.06563	24.1568	25.7421	0.27867	0.774056	2.16738e-147	1	1.19993e-65	1	3.34384e-66
Fech	42	157	336433	2572626	1	2	0	0	27	12	0	0	0	3	15	32	4	27	3	30	0	1	0.834083	6	21	29808	384260	0.926955	95.9809	88.9699	0.720604	0.342474	2.11458e-246	1	4.92847e-66	1	3.55148e-66
Alad	37	84	249108	1426902	3	1	3	0	25	5	0	0	0	0	31	0	0	3	0	0	9	4	0.600924	5	5	29808	384260	0.441141	212.577	93.7767	1	0	5.14885e-162	1	2.94333e-59	1	2.94333e-59
Cpox	35	184	198994	441167	5	8	0	2	7	13	0	0	2	0	8	10	26	8	18	13	27	37	0.435707	4	18	29808	384260	0.841682	131.119	110.361	0.872525	0.169936	3.04194000002154e-313	1	1.14319e-58	1	9.97462e-59
Robo2	48	256	10104	31251	1	1	1	0	10	33	0	2	1	1	4	32	4	1	6	10	74	75	0.249948	24	83	29808	384260	0.647619	39.7283	25.7288	0.99993	0.000127573	7.53815e-304	1	1.13572e-49	1	1.13564e-49
Dcbld2	35	349	3788	153716	3	2	0	0	11	17	0	2	1	3	13	14	3	4	91	86	50	49	0.5	10	51	29808	384260	0.508694	88.0684	44.7999	1	8.83166e-07	0	1	6.16318e-45	1	6.16318e-45
Gm9581	22	36	1074	2221	0	0	0	0	15	3	1	3	0	0	7	0	0	0	5	0	2	0	0.0216426	5	13	29808	384260	1.57248	35.5244	55.8616	0.00491369	0.998234	1.33739e-42	1	5.44287e-31	1	2.67446e-33
Lias	25	32	87140	154710	4	3	0	0	10	4	0	4	0	0	2	5	0	0	0	0	0	0	0.0946236	8	12	29808	384260	1.16807	34.1988	39.9466	0.115327	0.945622	1.53322e-37	1	2.3233e-31	1	2.67939e-32
Epha6	40	94	3086	7483	2	1	0	0	6	31	0	0	0	0	2	31	1	1	8	8	2	1	0.360101	36	71	29808	384260	0.8393	17.0613	14.3195	0.954074	0.0696348	1.55561e-79	1	5.45368e-32	1	5.20321e-32
Pdxk	18	33	35698	204522	1	1	0	1	5	10	0	0	0	0	8	6	0	0	0	0	1	0	0.5	6	30	29808	384260	2.69828	14.176	38.2507	1.18436e-05	0.999998	1.51379e-26	1	1.05106e-22	1	1.24483e-27
Tmem45a	17	43	6794	10190	0	0	0	0	13	4	0	0	0	0	8	1	1	0	4	7	1	4	0.0843188	4	16	29808	384260	1.55798	34.5098	53.7654	0.0252177	0.988619	5.18105e-50	1	4.78475e-24	1	1.2066e-25
Crybg3	26	50	1624	3169	0	1	0	0	3	20	0	2	0	0	1	15	0	1	5	0	2	0	0.168392	16	24	29808	384260	0.779819	26.7986	20.898	0.989173	0.022189	1.59923e-52	1	2.04634e-25	1	2.02418e-25
Zfr2	12	12	1221618	1221618	0	0	0	0	0	0	12	0	0	0	0	0	0	0	0	0	0	0	1	3	11	29808	384260	3.58065	14.0525	50.317	1.69333e-07	1	1.41511e-10	1	4.24084e-17	1	7.18114e-24
Det1	14	14	111441	111441	4	0	0	0	0	10	0	0	0	0	0	0	0	0	0	0	0	0	0.000976563	6	20	29808	384260	3.29508	9.04303	29.7975	4.78297e-08	1	1.26517e-09	1	1.65922e-16	1	7.936e-24
Rufy3	21	49	3062	4792	0	0	0	0	10	11	0	0	2	2	8	10	1	1	2	0	1	1	0.374629	11	29	29808	384260	1.1266	21.751	24.5048	0.284013	0.805316	3.13654e-47	1	3.07974e-22	1	8.74686e-23
Gpr128	18	38	1156	2878	1	2	0	0	1	14	0	0	0	0	5	8	1	0	1	4	1	0	0.425277	6	10	29808	384260	0.786584	48.6289	38.2507	0.959118	0.0783774	5.65413e-50	1	1.05106e-22	1	1.00809e-22
Uros	14	32	3440	267924	1	0	2	0	7	3	0	1	0	1	0	11	0	0	0	0	0	6	0.668188	3	8	29808	384260	1.14772	51.0871	58.6339	0.288591	0.819977	4.79874e-43	1	1.25785e-20	1	3.63004e-21
Glrx5	12	53	3949	407029	2	3	0	0	7	0	0	0	0	1	24	0	3	2	0	2	7	2	0.999561	4	61	29808	384260	3.39585	11.2033	38.0446	0.000133324	0.999971	1.30049e-36	1	1.24646e-15	1	1.66183e-19
Cldn25	12	56	2929	5575	1	2	0	0	3	6	0	0	0	1	3	4	10	6	2	3	9	6	0.40181	2	6	29808	384260	0.626517	118.556	74.2775	0.982061	0.036709	2.12606e-94	1	3.51082e-19	1	3.44784e-19
Abi3bp	16	45	1997	3561	1	0	0	0	4	11	0	0	0	0	1	10	1	0	7	10	0	0	0.278599	8	29	29808	384260	1.2825	19.979	25.6231	0.151739	0.910856	6.29042e-42	1	1.28567e-17	1	1.95086e-18
Gm525	13	14	130439	130455	0	0	0	0	13	0	0	0	0	0	0	0	0	0	0	0	0	1	0.00012207	10	35	29808	384260	3.22878	5.17849	16.7202	8.69661e-07	1	1.09126e-06	1	2.87528e-12	1	2.50052e-18
Ncam2	15	76	1172	7060	0	1	0	0	8	6	0	0	0	1	3	7	0	2	10	17	12	9	0.270628	8	69	29808	384260	1.69272	14.197	24.0316	0.0268891	0.987313	5.82999e-59	1	3.32417e-16	1	8.93839e-18
Bbx	20	62	3164	5696	0	0	1	0	3	16	0	0	0	0	1	4	0	1	9	8	9	10	0.00330538	20	89	29808	384260	1.43478	8.98473	12.8911	0.0492617	0.973342	3.6003e-37	1	6.10513e-16	1	3.00749e-17
Robo1	28	157	1957	10822	0	3	0	0	8	17	0	0	0	0	15	27	1	1	21	23	19	22	0.98644	43	158	29808	384260	0.656122	12.8096	8.40466	0.997753	0.00409324	2.31291e-113	1	5.81704e-17	1	5.80397e-17
Sez6l	23	79	1341	7349	0	0	1	1	13	8	0	0	0	0	18	4	0	0	16	14	1	3	0.619604	27	84	29808	384260	0.90628	12.1247	10.9884	0.754609	0.328485	3.33008e-56	1	1.25601e-16	1	9.47796e-17
Ppef2	16	45	2434	4290	2	2	0	0	1	11	0	0	0	0	3	12	1	1	1	3	3	5	0.778966	11	28	29808	384260	0.903717	20.69	18.6979	0.744745	0.36336	1.3988e-42	1	1.68708e-15	1	1.25644e-15
Naaa	14	31	420	1358	1	2	1	0	2	7	1	0	0	0	2	6	1	1	2	1	1	3	0.5	10	19	29808	384260	0.857375	20.9903	17.9965	0.844416	0.25658	4.80264e-30	1	1.58637e-13	1	1.33956e-13
D430001F17Rik	6	30	428	18155	0	0	0	0	6	0	0	0	0	0	8	0	0	0	0	2	7	7	0.788025	1	24	29808	384260	4.44005	16.1005	71.4872	0.00130886	0.99981	7.70246e-26	1	2.83038e-10	1	3.70457e-13
Fam110b	11	17	1484	1691	0	0	0	0	6	5	0	0	0	0	3	1	0	0	1	0	1	0	0.0592346	9	29	29808	384260	2.07577	7.5752	15.7243	0.0043478	0.999077	3.26418e-10	1	2.53686e-10	1	1.10298e-12
4930461C15Rik	7	288	580	145994	0	0	0	0	4	0	3	0	0	0	3	0	2	0	49	50	86	91	0.5	1	41	29808	384260	0.920798	90.3634	83.2064	0.555798	0.595042	0	1	3.13157e-12	1	1.74052e-12
Atg13	8	8	125375	125375	0	0	0	0	8	0	0	0	0	0	0	0	0	0	0	0	0	0	0.00390625	5	14	29808	384260	2.76471	7.40554	20.4741	0.000264689	1	1.83773e-05	0.999998	8.99768e-09	1	2.38159e-12
Tiam1	29	82	923	17555	0	0	0	1	18	10	0	0	0	1	10	11	0	0	8	7	8	8	0.195801	74	172	29808	384260	0.823214	6.14969	5.06251	0.935869	0.0979325	6.91389e-37	1	4.5432e-12	1	4.25184e-12
E430018J23Rik	5	5	404975	404975	0	5	0	0	0	0	0	0	0	0	0	0	0	0	0	0	0	0	1	1	5	29808	384260	4.63636	12.8911	59.768	0.00032	1	5.3012e-05	0.999997	2.19365e-08	1	7.01968e-12
Gm16892	8	142	431	13336	0	0	0	0	3	4	0	1	0	0	3	5	7	9	9	9	49	43	0.696381	2	11	29808	384260	0.301297	165.03	49.7229	0.999997	1.12879e-05	1.87632e-256	1	7.24684e-12	1	7.24682e-12
Nit2	10	136	1679	13200	0	0	1	1	6	2	0	0	0	0	3	7	3	3	43	49	9	9	0.759659	5	10	29808	384260	0.146965	173.711	25.5295	1	5.29254e-27	9.33287e-249	1	1.49109e-11	1	1.49109e-11
Senp7	13	24	2778	3319	0	0	0	0	0	13	0	0	0	0	1	10	0	0	0	0	0	0	0.41941	13	28	29808	384260	1.16598	11.0561	12.8911	0.288599	0.832669	2.42531e-17	1	7.02346e-11	1	2.02696e-11
Urod	9	21	44792	128716	1	1	0	0	5	1	0	1	0	0	3	1	2	6	0	0	0	0	0.376953	5	19	29808	384260	1.61518	14.241	23.0018	0.07479	0.970781	1.64672e-17	1	3.85946e-10	1	2.88649e-11
Mitd1	6	26	28310	445334	0	0	0	0	0	5	0	1	0	7	0	13	0	0	0	0	0	0	0.984558	1	7	29808	384260	1.50853	47.3885	71.4872	0.156984	0.932684	1.85259e-34	1	2.83038e-10	1	4.44324e-11
4930533K18Rik	6	11	18170	18592	0	0	0	0	0	6	0	0	0	0	0	1	0	0	1	2	0	1	0.0625	5	78	29808	384260	8.41565	1.83216	15.4188	2.41818e-05	0.999999	0.0447314	0.978754	3.39368e-06	1	8.20653e-11
Art3	12	28	490	1700	0	0	0	0	11	1	0	0	0	0	11	0	0	0	2	3	0	0	0.5	12	27	29808	384260	0.964413	13.3668	12.8911	0.637557	0.511254	4.20728e-22	1	3.74393e-10	1	2.38697e-10
Senp2	6	9	252	637	0	0	0	0	0	6	0	0	0	0	0	2	0	1	0	0	0	0	0.144531	3	14	29808	384260	3.04892	8.31981	25.3664	0.00443835	0.999507	2.18811e-06	1	1.80714e-07	1	8.02072e-10
Gm10800	17	25	587	716	6	10	0	0	1	0	0	0	0	0	0	0	0	0	2	3	3	0	0.5	41	90	29808	384260	1.4935	3.5912	5.36346	0.0199207	0.993168	1.01753e-07	1	4.92208e-08	1	9.80513e-10
Cadm2	15	58	880	5087	0	0	0	0	14	1	0	0	0	0	19	1	1	0	4	11	5	2	0.844748	24	85	29808	384260	0.917727	8.80111	8.07702	0.702522	0.40702	2.02767e-34	1	1.49921e-09	1	1.05323e-09
Tmcc3	13	13	1014460	1014460	0	0	0	0	0	13	0	0	0	0	0	0	0	0	0	0	0	0	0.00012207	41	89	29808	384260	2.16788	1.89533	4.10885	4.20843e-05	1	0.0245402	0.988505	2.92286e-05	0.999993	1.23007e-09
Gabrr3	8	33	442	2095	0	1	0	0	2	5	0	0	0	1	3	11	1	1	1	5	0	2	0.960823	4	10	29808	384260	0.60283	42.2472	25.4678	0.981449	0.0444197	1.22307e-41	1	1.61685e-09	1	1.58686e-09
Zdhhc19	12	19	2718	3186	0	0	0	0	0	12	0	0	0	0	1	5	0	0	0	0	0	1	0.118942	21	60	29808	384260	1.80445	4.09685	7.39254	0.0114409	0.996906	4.95106e-07	1	1.62977e-07	1	1.8646e-09
Kdr	6	7	385	478	2	1	0	0	0	3	0	0	1	0	0	0	0	0	0	0	0	0	0.125	4	14	29808	384260	2.95465	6.49128	19.1795	0.00287538	0.999845	0.000137657	0.999982	9.50378e-07	1	2.7327e-09
Ogdh	13	76	14912	734092	1	2	0	2	4	4	0	0	0	0	1	58	0	0	1	0	1	2	1	18	65	29808	384260	0.61914	15.0694	9.33004	0.988877	0.02269	8.45513e-61	1	3.37625e-09	1	3.3387e-09
B4galt3	5	5	5	5	1	0	0	0	3	0	1	0	0	0	0	0	0	0	0	0	0	0	0.125	3	12	29808	384260	3.90323	5.43345	21.208	0.000976563	1	0.00270525	0.99959	4.68646e-06	1	4.57662e-09
Mbtps2	6	15	204	457	2	0	0	0	2	2	0	0	0	0	2	3	0	0	0	0	1	3	0.746094	4	34	29808	384260	3.35988	5.70839	19.1795	0.0051489	0.999153	1.35552e-07	1	9.50378e-07	1	4.8934e-09
Cdk18	8	12	20130	20193	0	0	0	0	8	0	0	0	0	0	1	1	1	0	0	1	0	0	0.0546875	12	56	29808	384260	3.10368	2.78044	8.6296	0.000949106	0.99989	0.00180848	0.999415	6.13569e-06	0.999999	5.82342e-09
Gm16786	3	4	124	125	0	0	0	0	0	0	0	3	0	0	0	0	0	0	0	1	0	0	1	1	35	29808	384260	24.1264	1.5058	36.3295	9.12953e-05	0.999999	0.289223	0.860671	7.34028e-05	0.999999	6.70133e-09
Impg2	8	30	4458	5950	2	0	0	0	0	6	0	0	0	0	0	5	0	0	0	0	7	10	0.5	6	32	29808	384260	1.4161	12.0879	17.1177	0.186729	0.90606	2.37041e-22	1	3.61234e-08	1	6.74529e-09
Strc	7	7	92827	92827	7	0	0	0	0	0	0	0	0	0	0	0	0	0	0	0	0	0	1	5	8	29808	384260	1.58824	11.2996	17.9465	0.0372529	1	4.09377e-06	1	1.86662e-07	1	6.9537e-09
2810055G20Rik	7	20	212	1188	0	0	0	0	1	6	0	0	0	0	1	6	0	0	1	5	0	0	0.604736	5	29	29808	384260	2.01551	8.90418	17.9465	0.043755	0.986236	5.318e-13	1	1.86662e-07	1	8.1674e-09
Rpl24	7	21	605	1491	0	1	0	0	2	4	0	0	2	0	2	2	0	0	4	4	0	0	0.376953	4	17	29808	384260	1.40342	15.9066	22.3237	0.206507	0.902061	1.84632e-18	1	4.18803e-08	1	8.64858e-09
2310005G13Rik	5	77	130	6395	0	0	0	0	0	5	0	0	1	0	0	4	0	0	9	9	24	25	0.5	1	18	29808	384260	1.08843	54.9119	59.768	0.426772	0.743867	2.30068e-103	1	2.19365e-08	1	9.36188e-09
Sorcs3	7	10	11127	11135	0	0	0	0	1	6	0	0	0	0	0	1	0	0	0	0	1	1	0.0351563	14	101	29808	384260	5.04045	1.28784	6.49128	8.01246e-05	0.999995	0.263085	0.831964	0.000137657	0.999982	1.10297e-08
Zbtb20	12	49	978	4934	0	1	0	0	6	5	0	0	0	0	6	6	0	0	9	16	0	0	0.66118	20	114	29808	384260	1.39892	5.54737	7.76033	0.138643	0.9237	6.79121e-21	1	9.74192e-08	1	1.35065e-08
E330017A01Rik	5	80	369	60326	0	2	1	0	0	2	0	0	0	0	0	4	3	2	13	18	20	15	0.890625	1	8	29808	384260	0.468846	127.479	59.768	0.977627	0.0551892	1.80942e-136	1	2.19365e-08	1	2.14457e-08
Gm813	5	148	348	122959	1	1	0	0	3	0	0	0	0	0	1	3	2	3	20	15	49	50	0.773437	1	9	29808	384260	0.284881	209.8	59.768	0.999841	0.000612199	1.09291e-282	1	2.19365e-08	1	2.1933e-08
Gm16337	3	5	14285	14305	0	0	0	0	3	0	0	0	0	0	0	0	0	0	0	2	0	0	0.125	1	31	29808	384260	17.1854	2.11398	36.3295	0.000319639	0.999995	0.0964567	0.964047	7.34028e-05	0.999999	2.34624e-08
Epha3	8	55	1016	6021	0	0	0	0	0	8	0	0	0	0	0	5	0	0	7	8	15	12	0.290527	8	91	29808	384260	1.65336	7.79694	12.8911	0.106899	0.950592	3.57845e-30	1	3.14627e-07	1	3.36333e-08
Atp5o	14	44	520	18260	0	0	0	0	0	14	0	0	0	0	0	12	2	0	7	7	2	0	0.422509	28	87	29808	384260	0.991043	6.52697	6.4685	0.57702	0.551053	1.55169e-21	1	7.91866e-08	1	4.56923e-08
Kalrn	19	30	1091	1607	2	0	0	1	10	6	0	0	0	0	4	5	0	0	0	1	0	1	0.114761	59	115	29808	384260	1.23582	3.37118	4.16617	0.127815	0.934233	2.27185e-08	1	3.86875e-07	1	4.94484e-08
Gm15710	24	61	2417	3837	0	0	0	0	22	2	0	0	0	0	30	3	0	1	0	2	1	0	0.907575	82	159	29808	384260	0.764369	4.95065	3.78412	0.97951	0.037106	3.75149e-23	1	7.12506e-08	1	6.97907e-08
Klhdc10	7	12	573	2468	0	0	0	0	6	1	0	0	1	0	2	0	0	0	0	0	2	0	0.0898438	7	23	29808	384260	1.90909	6.7525	12.8911	0.0416375	0.989571	4.21405e-07	1	1.7195e-06	1	7.15957e-08
Cblb	7	25	272	1442	0	0	0	0	0	7	0	0	0	0	2	5	0	0	2	6	2	1	0.604736	5	20	29808	384260	1.11483	16.0979	17.9465	0.438902	0.726506	8.44928e-22	1	1.86662e-07	1	8.19263e-08
Cep97	10	23	695	1704	1	1	1	2	3	2	0	0	0	1	0	3	0	1	4	4	0	0	0.363281	13	27	29808	384260	0.904498	10.9884	9.93896	0.7434	0.406632	1.25601e-16	1	1.20132e-07	1	8.93061e-08
Lipe	6	9	146789	146848	0	0	0	0	6	0	0	0	0	0	0	0	0	0	2	1	0	0	0.015625	7	33	29808	384260	3.12506	3.54409	11.0755	0.00420426	0.999538	0.00133814	0.999667	2.23973e-05	0.999998	9.41641e-08
Nrip1	8	31	443	1689	3	0	1	0	4	0	0	0	1	0	7	2	1	0	1	0	5	6	0.953857	7	22	29808	384260	0.810697	18.1409	14.7068	0.817836	0.305983	3.61046e-28	1	1.1577e-07	1	9.46809e-08
Grsf1	4	46	408	57866	0	0	0	1	0	3	0	0	0	0	1	3	0	4	14	18	1	1	0.773437	1	28	29808	384260	2.27194	21.1488	48.0488	0.0812696	0.976366	6.58844e-44	1	1.41781e-06	1	1.15225e-07
Gbe1	7	39	380	3199	0	0	0	0	4	3	0	0	0	0	5	4	1	0	4	3	7	8	0.772751	6	45	29808	384260	1.34254	11.1761	15.0044	0.258343	0.859913	2.39271e-27	1	6.25219e-07	1	1.61521e-07
Htr1f	8	15	201	646	0	0	0	0	1	7	0	0	0	0	2	3	0	0	0	2	0	0	0.290527	9	21	29808	384260	1.2438	9.22541	11.4745	0.285869	0.859834	2.51205e-10	1	7.5389e-07	1	2.15514e-07
Gm11209	4	4	728	728	0	0	0	0	4	0	0	0	0	0	0	0	0	0	0	0	0	0	0.0625	2	6	29808	384260	2.90476	8.66453	25.1684	0.0123457	1	0.00135125	0.999876	2.13254e-05	0.999999	2.63277e-07
Grid2ip	5	9	233	1055	0	0	0	0	5	0	0	0	0	0	0	0	0	0	3	1	0	0	0.03125	4	21	29808	384260	2.88421	5.55968	16.0353	0.015923	0.997644	5.19493e-05	0.999992	1.85206e-05	0.999999	2.94904e-07
Usp21	5	5	92762	92762	0	4	0	0	0	0	0	1	0	0	0	0	0	0	0	0	0	0	1	5	14	29808	384260	2.76471	4.66275	12.8911	0.00581045	1	0.00515546	0.999093	5.3012e-05	0.999997	3.08024e-07
AB041803	4	10	554	877	0	0	0	0	1	3	0	0	0	0	1	4	0	0	0	1	0	0	0.746094	2	17	29808	384260	3.30552	7.61406	25.1684	0.0223865	0.996598	1.32864e-06	1	2.13254e-05	0.999999	4.77401e-07
Abhd10	3	3	163	163	0	1	0	0	1	1	0	0	0	0	0	0	0	0	0	0	0	0	0.25	1	5	29808	384260	4.63636	7.83579	36.3295	0.008	1	0.00729065	0.999307	7.34028e-05	0.999999	5.87222e-07
Lphn3	10	19	69178	69832	0	0	0	0	3	7	0	0	0	0	1	3	0	0	0	1	2	2	0.0897827	26	98	29808	384260	1.98754	2.50989	4.98852	0.0137648	0.996189	0.00035568	0.999868	4.97711e-05	0.999991	6.85089e-07
Uso1	8	24	259	943	0	0	0	0	2	6	0	0	1	0	4	5	1	2	0	1	2	0	0.685471	9	15	29808	384260	0.557704	20.5746	11.4745	0.997796	0.00750975	1.98677e-23	1	7.5389e-07	1	7.52228e-07
Dscam	15	42	1426	4342	0	0	0	0	6	9	0	0	0	0	1	9	0	0	9	6	0	2	0.212178	40	95	29808	384260	0.850611	5.7068	4.85427	0.840142	0.249085	1.43431e-18	1	1.00858e-06	1	8.4735e-07
Tmprss15	6	181	297	49779	0	0	0	0	0	6	0	0	1	0	0	4	0	0	97	73	0	0	0.376953	4	64	29808	384260	0.526606	36.421	19.1795	0.97259	0.0607239	1.06152e-208	1	9.50378e-07	1	9.24328e-07
Dlst	6	25	44122	435920	1	4	0	0	0	1	0	0	0	0	1	18	0	0	0	0	0	0	0.999999	4	9	29808	384260	0.539403	35.5569	19.1795	0.990044	0.0292284	4.0981e-30	1	9.50378e-07	1	9.40916e-07
Arhgap31	11	22	636	49556	1	2	0	0	3	5	0	0	0	0	2	4	0	0	3	1	1	0	0.395264	22	45	29808	384260	1.02498	6.31694	6.47473	0.542593	0.624683	2.79255e-11	1	1.88925e-06	1	1.02509e-06
Alcam	8	37	379	8107	0	0	1	0	5	2	0	0	0	0	5	1	0	1	6	13	1	2	0.5	10	40	29808	384260	0.86683	11.9267	10.3384	0.740623	0.39965	5.4683e-27	1	1.63564e-06	1	1.21139e-06
Ltn1	7	11	237	356	2	0	0	0	0	5	0	0	0	0	1	2	0	0	1	0	0	0	0.363281	8	15	29808	384260	1.19241	9.47626	11.2996	0.354244	0.837858	4.57694e-08	1	4.09377e-06	1	1.45019e-06
Sgsm1	12	29	694	21129	0	0	0	0	0	11	0	1	0	0	0	4	0	1	2	10	0	0	0.0592346	29	81	29808	384260	1.15883	4.62555	5.36023	0.327504	0.795495	3.71278e-11	1	4.4519e-06	0.999999	1.45802e-06
Gm16869	10	18	130	183	0	0	0	0	2	4	1	3	0	0	3	5	0	0	0	0	0	0	0.788025	21	50	29808	384260	1.32495	4.65727	6.17064	0.176778	0.918935	1.59157e-07	1	8.32044e-06	0.999999	1.47087e-06
Pros1	4	36	248	4255	0	1	0	0	2	1	0	0	0	0	4	0	1	0	0	0	12	15	0.773437	2	45	29808	384260	2.43912	10.3186	25.1684	0.0743806	0.979275	3.11887e-24	1	2.13254e-05	0.999999	1.5862e-06
Bsn	11	15	2405	3269	3	2	0	0	5	0	1	0	0	0	2	1	0	0	1	0	0	0	0.363281	25	40	29808	384260	1.1744	4.85427	5.70086	0.280144	0.873296	1.00858e-06	1	6.24561e-06	0.999999	1.74967e-06
Gm609	4	30	26	1415	0	0	0	0	3	1	0	0	0	0	2	1	0	0	1	0	10	12	0.5	2	36	29808	384260	2.34156	10.7486	25.1684	0.0826283	0.976436	6.01842e-21	1	2.13254e-05	0.999999	1.76208e-06
Son	4	20	112	17480	1	2	0	0	1	0	0	0	0	0	0	0	0	0	0	2	7	7	0.5	2	23	29808	384260	2.24378	11.217	25.1684	0.0900534	0.974566	8.0136e-15	1	2.13254e-05	0.999999	1.92042e-06
Gm10332	5	7	190	305	1	0	0	0	0	4	0	0	0	0	0	1	0	0	0	1	0	0	0.1875	6	23	29808	384260	2.72016	3.96221	10.7778	0.0155734	0.998287	0.00244713	0.99947	0.000123739	0.999991	1.92704e-06
4930511I11Rik	3	3	93589	93589	0	0	0	0	0	3	0	0	0	0	0	0	0	0	0	0	0	0	0.125	2	13	29808	384260	6.2381	3.05057	19.0298	0.00364133	1	0.0818577	0.980492	0.000554226	0.999979	2.01812e-06
Eif2b5	3	11	76	334	0	1	0	0	0	2	0	0	1	0	0	1	0	0	3	3	0	0	0.5	2	67	29808	384260	8.92364	2.13251	19.0298	0.00366531	0.999779	0.0176317	0.992722	0.000554226	0.999979	2.03141e-06
Gm15173	3	6	21698	21748	0	0	0	0	0	0	0	3	0	0	0	0	0	0	2	1	0	0	1	1	8	29808	384260	3.74218	9.70814	36.3295	0.0291367	0.997032	4.67293e-05	0.999996	7.34028e-05	0.999999	2.13872e-06
Myb	4	5	157	158	1	1	0	0	0	2	0	0	0	0	0	0	0	0	0	0	1	0	0.25	6	43	29808	384260	5.68017	1.5254	8.66453	0.00168382	0.999947	0.243918	0.878565	0.00135125	0.999876	2.27526e-06
Iqcd	4	5	1317	3393	2	1	0	1	0	0	0	0	0	0	0	1	0	0	0	0	0	0	1	4	19	29808	384260	3.7451	3.44213	12.8911	0.00816769	0.999586	0.0173702	0.995903	0.000301681	0.999981	2.46404e-06
Hunk	10	34	909	6668	0	1	0	0	6	3	0	0	0	0	1	2	0	0	8	6	5	2	0.072998	19	57	29808	384260	0.885462	7.69856	6.81678	0.743588	0.388327	4.08852e-19	1	3.51503e-06	1	2.61373e-06
Cldn14	11	34	660	1913	1	0	0	0	10	0	0	0	0	0	4	0	2	1	4	8	2	2	0.0897827	25	83	29808	384260	1.0777	5.28986	5.70086	0.45167	0.68766	2.06372e-14	1	6.24561e-06	0.999999	2.82095e-06
Hivep2	6	14	20058	22398	1	1	0	0	2	2	0	0	0	0	5	1	0	0	0	0	1	1	0.828125	7	26	29808	384260	1.59035	6.96417	11.0755	0.148558	0.944455	3.23828e-08	1	2.23973e-05	0.999998	3.3273e-06
Gm16126	3	6	5778	5871	0	0	0	0	0	0	3	0	0	0	0	0	0	0	0	0	1	2	1	2	28	29808	384260	6.80016	2.79843	19.0298	0.00618285	0.999653	0.0235976	0.993017	0.000554226	0.999979	3.4267e-06
Nup160	2	3	323	324	1	0	0	0	0	1	0	0	0	0	0	0	0	0	0	1	0	0	0.5	1	47	29808	384260	29.0059	0.848461	24.6103	0.00133882	0.99999	0.705316	0.505492	0.0028575	0.999927	3.82568e-06
Hdhd3	5	20	8434	21569	0	0	1	0	4	0	0	0	1	0	0	0	0	0	9	4	0	1	0.0625	3	4	29808	384260	0.33558	63.198	21.208	1	3.81303e-06	2.08089e-29	1	4.68646e-06	1	4.68646e-06
Aqp7	2	3	90	101	0	0	0	0	2	0	0	0	0	0	0	0	0	0	0	1	0	0	0.25	1	42	29808	384260	25.9267	0.949228	24.6103	0.00167369	0.999987	0.632092	0.589621	0.0028575	0.999927	4.78257e-06
Usp25	6	70	253	9037	1	0	0	0	2	3	0	0	0	0	1	5	0	1	26	25	1	5	0.725586	6	69	29808	384260	0.985735	13.0777	12.8911	0.576052	0.591798	3.98077e-52	1	9.48669e-06	0.999999	5.46483e-06
Ptpn14	8	9	12	13	0	0	0	0	8	0	0	0	0	0	0	0	0	0	1	0	0	0	0.00390625	20	38	29808	384260	1.68722	3.07898	5.19493	0.0282006	0.996901	0.00339594	0.999032	0.000212207	0.999964	5.98436e-06
Rdh5	4	7	318	395	1	0	0	1	1	0	0	1	0	0	0	0	0	1	1	1	0	0	0.5	2	5	29808	384260	1.40241	17.9465	25.1684	0.289792	0.903744	1.86662e-07	1	2.13254e-05	0.999999	6.17993e-06
A230108P19Rik	6	7	192805	192807	0	0	0	0	6	0	0	0	0	0	0	1	0	0	0	0	0	0	0.0625	16	53	29808	384260	2.83361	1.72367	4.88422	0.00392755	0.999771	0.122581	0.941972	0.00177397	0.999693	6.96736e-06
0610037P05Rik	3	4	44	142	0	0	0	0	3	0	0	0	0	0	1	0	0	0	0	0	0	0	0.3125	2	13	29808	384260	4.71661	4.03463	19.0298	0.0128847	0.99944	0.0195081	0.99621	0.000554226	0.999979	7.14104e-06
Rere	16	24	48911	49347	0	1	0	0	11	4	0	0	0	0	2	3	0	0	0	3	0	0	0.0206947	65	125	29808	384260	1.28376	2.48342	3.18813	0.107962	0.951269	7.59771e-05	0.999971	7.57888e-05	0.999978	8.18231e-06
Cacna2d2	7	9	6556	6742	0	0	0	0	1	6	0	0	0	0	0	1	0	0	0	1	0	0	0.0351563	22	73	29808	384260	2.58073	1.60478	4.14149	0.00441566	0.999552	0.119947	0.937356	0.00191504	0.999603	8.45617e-06
39874	4	4	576010	576010	0	0	0	0	0	4	0	0	0	0	0	0	0	0	0	0	0	0	0.0625	5	15	29808	384260	2.96078	3.50024	10.3635	0.0123457	1	0.0306936	0.993163	0.000692728	0.999947	8.55221e-06
Taf4a	3	4	38562	40724	0	0	0	0	3	0	0	0	0	0	0	0	0	0	0	1	0	0	0.125	2	11	29808	384260	3.99652	4.76159	19.0298	0.0207636	0.998907	0.0112745	0.998135	0.000554226	0.999979	1.15077e-05
Btg3	5	13	302	975	0	0	0	0	1	4	0	0	0	0	0	1	0	0	4	3	0	0	0.109375	4	10	29808	384260	0.959039	16.7202	16.0353	0.646958	0.574396	2.87528e-12	1	1.85206e-05	0.999999	1.19821e-05
Sdad1	4	25	676	106853	0	0	0	0	0	4	0	0	6	0	1	4	2	0	3	2	2	1	0.746094	2	12	29808	384260	0.941188	26.7411	25.1684	0.618434	0.593734	4.35577e-27	1	2.13254e-05	0.999999	1.31884e-05
Kif6	12	22	160891	161297	0	1	0	0	1	9	0	1	0	0	1	6	0	0	0	1	2	0	0.314529	39	92	29808	384260	1.28966	3.09331	3.98933	0.17391	0.913764	6.0693e-06	0.999998	7.70795e-05	0.999982	1.34049e-05
Egln2	3	3	30016	30016	0	1	0	0	0	1	0	1	0	0	0	0	0	0	0	0	0	0	0.5	3	15	29808	384260	4.87097	2.64652	12.8911	0.008	1	0.11271	0.969306	0.00176581	0.999898	1.41265e-05
Loxhd1	4	4	5134	5134	0	0	0	0	1	3	0	0	0	0	0	0	0	0	0	0	0	0	0.0625	7	25	29808	384260	3.53521	2.10572	7.44417	0.00614656	1	0.132089	0.952662	0.00235531	0.999749	1.44771e-05
Runx1t1	6	11	13096	13932	0	0	1	0	4	1	0	0	0	1	0	0	0	0	2	2	0	0	0.03125	10	32	29808	384260	1.74659	4.45768	7.78573	0.0932269	0.972858	5.78484e-05	0.999988	0.000156339	0.999983	1.4575e-05
Rasal1	5	6	159	160	0	0	0	0	0	5	0	0	0	0	0	1	0	0	0	0	0	0	0.109375	8	21	29808	384260	2.1779	3.72682	8.11664	0.0328574	0.996944	0.00656654	0.998523	0.000459006	0.999953	1.50817e-05
Nsun3	5	18	689	1398	0	0	0	0	2	3	0	0	0	0	5	2	2	2	1	0	1	0	0.806152	4	8	29808	384260	0.556664	28.8061	16.0353	0.984558	0.0481262	1.60998e-20	1	1.85206e-05	0.999999	1.82346e-05
Erg	10	26	1029	2953	0	0	0	0	8	2	0	0	0	0	1	1	0	0	5	6	1	2	0.0192871	28	96	29808	384260	1.32342	3.50113	4.63347	0.20146	0.89358	9.27408e-08	1	9.09289e-05	0.999982	1.83185e-05
Slc37a4	4	5	128544	128556	0	0	1	0	3	0	0	0	0	0	0	0	0	0	0	1	0	0	0.125	3	6	29808	384260	1.58191	10.7778	17.0496	0.1875	0.96875	0.000123739	0.999991	0.000101506	0.999995	1.90324e-05
Tmem132c	6	14	33912	34242	0	0	0	0	5	1	0	0	0	0	2	2	0	0	3	1	0	0	0.376953	14	81	29808	384260	2.48836	2.24124	5.57701	0.0226185	0.994926	0.00536053	0.997839	0.000906609	0.999862	2.05061e-05
Myo3a	4	6	495	593	0	0	0	0	1	3	0	0	0	0	0	0	0	0	0	2	0	0	0.0625	5	21	29808	384260	2.78078	3.72682	10.3635	0.0316631	0.99632	0.00656654	0.998523	0.000692728	0.999947	2.19339e-05
Lrrn4	2	2	27	27	1	0	0	0	0	1	0	0	0	0	0	0	0	0	0	0	0	0	0.5	1	11	29808	384260	10.0909	2.43886	24.6103	0.00826446	1	0.21048	0.944614	0.0028575	0.999927	2.36157e-05
Setd4	5	38	224	78675	0	2	0	0	1	1	0	1	0	0	0	0	0	0	0	0	18	15	0.25	5	42	29808	384260	1.10499	11.6663	12.8911	0.478654	0.704446	2.44413e-27	1	5.3012e-05	0.999997	2.53744e-05
Gm11168	4	4	121	121	3	1	0	0	0	0	0	0	0	0	0	0	0	0	0	0	0	0	1	5	11	29808	384260	2.17647	4.76159	10.3635	0.0426883	1	0.0112745	0.998135	0.000692728	0.999947	2.95714e-05
Tfg	3	7	97	194	0	0	0	0	2	1	0	0	0	0	2	1	0	0	1	0	0	0	0.65625	1	3	29808	384260	1.23047	29.5248	36.3295	0.429355	0.826703	5.98131e-09	1	7.34028e-05	0.999999	3.15159e-05
Cldn11	2	2	39	39	0	0	0	0	0	2	0	0	0	0	0	0	0	0	0	0	0	0	0.25	1	9	29808	384260	8.27273	2.97488	24.6103	0.0123457	1	0.155162	0.966085	0.0028575	0.999927	3.52778e-05
Dopey2	12	32	1264	3639	2	1	0	0	1	8	0	0	0	0	0	15	0	0	0	0	3	2	0.924205	37	77	29808	384260	0.783359	5.36712	4.20438	0.915717	0.154369	8.04311e-14	1	4.71585e-05	0.99999	4.31838e-05
Aqp3	2	3	127	138	0	0	0	0	2	0	0	0	0	0	0	0	0	0	0	0	0	1	0.25	2	54	29808	384260	17.4516	0.738678	12.8911	0.00401362	0.999949	0.788312	0.397444	0.0108594	0.999446	4.35855e-05
Gm11823	2	2	4718	4718	0	0	0	0	0	2	0	0	0	0	0	0	0	0	0	0	0	0	0.25	1	8	29808	384260	7.36364	3.34214	24.6103	0.015625	1	0.128722	0.974804	0.0028575	0.999927	4.46484e-05
Cxadr	6	17	408	1172	0	0	1	0	2	3	0	0	0	0	1	0	1	0	5	4	0	0	0.109375	9	26	29808	384260	1.02313	8.44591	8.64131	0.56711	0.631694	6.34314e-11	1	8.87139e-05	0.999991	5.03105e-05
Gm12827	2	3	34	84	0	0	0	0	2	0	0	0	0	0	0	0	0	0	0	0	0	1	0.25	1	12	29808	384260	7.45161	3.30269	24.6103	0.0196759	0.999421	0.0680322	0.984963	0.0028575	0.999927	5.62239e-05
Cldn15	2	2	1140	1140	0	0	0	0	2	0	0	0	0	0	0	0	0	0	0	0	0	0	0.25	1	7	29808	384260	6.45455	3.81287	24.6103	0.0204082	1	0.103514	0.982142	0.0028575	0.999927	5.83164e-05
Rabl3	3	10	68	887	0	0	0	0	1	2	0	0	1	0	0	1	1	0	2	1	1	0	0.3125	2	16	29808	384260	2.35314	8.08698	19.0298	0.119502	0.972536	7.76989e-07	1	0.000554226	0.999979	6.62311e-05
Grm5	4	7	5	22	0	0	0	0	1	3	0	0	0	0	2	0	0	0	1	0	0	0	0.34375	7	36	29808	384260	2.93612	2.53537	7.44417	0.030257	0.995897	0.024105	0.991992	0.00235531	0.999749	7.12646e-05
Gm8330	2	4	27	87	0	0	0	0	2	0	0	0	0	0	0	0	0	0	1	1	0	0	0.25	1	14	29808	384260	6.56541	3.74848	24.6103	0.0277749	0.99862	0.0247191	0.994845	0.0028575	0.999927	7.93668e-05
Hcn4	2	2	119	119	0	0	0	0	0	2	0	0	0	0	0	0	0	0	0	0	0	0	0.25	2	23	29808	384260	11	1.17192	12.8911	0.00756144	1	0.532443	0.734859	0.0108594	0.999446	8.21127e-05
2310043M15Rik	3	9	103	862	0	0	0	0	1	0	1	1	0	0	0	0	1	0	2	3	0	0	0.5	3	30	29808	384260	3.30769	3.89732	12.8911	0.0529721	0.991669	0.000695844	0.999842	0.00176581	0.999898	9.35387e-05
Tmem45b	4	10	320364	320621	0	0	0	0	4	0	0	0	0	0	1	0	0	0	0	5	0	0	0.1875	8	66	29808	384260	3.31268	1.96975	6.52514	0.0247649	0.996114	0.0363698	0.984008	0.00378109	0.999541	9.36383e-05
Fam57b	2	3	129	214	0	0	0	0	0	2	0	0	0	0	0	0	0	0	1	0	0	0	0.25	1	9	29808	384260	5.60411	4.39148	24.6103	0.0342936	0.998628	0.0339153	0.9943	0.0028575	0.999927	9.7994e-05
Lhfpl5	2	3	3567	3585	0	0	0	1	1	0	0	0	0	0	0	0	0	0	1	0	0	0	0.5	1	9	29808	384260	5.60411	4.39148	24.6103	0.0342936	0.998628	0.0339153	0.9943	0.0028575	0.999927	9.7994e-05
Dtx1	6	7	102	114	0	1	0	0	5	0	0	0	0	0	1	0	0	0	0	0	0	0	0.109375	18	41	29808	384260	1.9509	2.22693	4.34452	0.0312609	0.996856	0.0434331	0.983712	0.00315958	0.999387	9.87713e-05
Dnaja3	5	12	240	484	0	0	0	0	3	2	0	0	0	0	0	1	0	0	3	3	0	0	0.109375	9	38	29808	384260	1.76469	4.09403	7.2247	0.13169	0.957296	6.05404e-05	0.999987	0.000776206	0.999911	0.000102219
Gm17287	2	6	73	230	0	0	0	0	2	0	0	0	0	0	0	0	0	0	4	0	0	0	0.25	2	76	29808	384260	12.4754	1.03332	12.8911	0.00968012	0.999657	0.537408	0.623083	0.0108594	0.999446	0.00010512
Jkamp	2	4	222	333	0	0	0	1	1	0	0	0	0	0	0	0	0	0	0	0	1	1	0.5	1	12	29808	384260	5.63415	4.36807	24.6103	0.0371817	0.99783	0.0150372	0.997295	0.0028575	0.999927	0.000106247
D16Ertd472e	5	47	167	7565	0	0	0	1	0	4	0	0	0	0	0	7	0	1	1	1	17	15	0.886719	6	39	29808	384260	0.694059	15.5287	10.7778	0.868598	0.25001	7.6592e-39	1	0.000123739	0.999991	0.000107479
Akr1d1	2	2	304	304	0	0	0	0	0	2	0	0	0	0	0	0	0	0	0	0	0	0	0.25	2	20	29808	384260	9.57143	1.34683	12.8911	0.01	1	0.459249	0.795829	0.0108594	0.999446	0.000108594
39872	6	7	94	106	0	0	0	0	4	2	0	0	0	0	0	1	0	0	0	0	0	0	0.0625	17	36	29808	384260	1.81377	2.53537	4.59859	0.0462027	0.994764	0.024105	0.991992	0.0023921	0.999561	0.000110521
Gucy2e	4	5	51638	51717	0	0	0	0	4	0	0	0	0	0	0	0	0	0	0	1	0	0	0.0625	8	27	29808	384260	2.68966	2.42601	6.52514	0.0294021	0.997716	0.0615708	0.979785	0.00378109	0.999541	0.000111172
Myo1g	3	3	47936	47936	1	2	0	0	0	0	0	0	0	0	0	0	0	0	0	0	0	0	1	5	20	29808	384260	3.94118	1.98818	7.83579	0.015625	1	0.204171	0.92774	0.00729065	0.999307	0.000113916
Fam160a2	2	2	340	340	0	1	0	0	0	0	0	1	0	0	0	0	0	0	0	0	0	0	1	1	5	29808	384260	4.63636	5.30811	24.6103	0.04	1	0.0583264	0.992709	0.0028575	0.999927	0.0001143
Gm5724	2	2	3	3	0	0	0	0	0	2	0	0	0	0	0	0	0	0	0	0	0	0	0.25	1	5	29808	384260	4.63636	5.30811	24.6103	0.04	1	0.0583264	0.992709	0.0028575	0.999927	0.0001143
Skint8	2	2	35784	35784	0	0	0	0	0	2	0	0	0	0	0	0	0	0	0	0	0	0	0.25	1	5	29808	384260	4.63636	5.30811	24.6103	0.04	1	0.0583264	0.992709	0.0028575	0.999927	0.0001143
Itsn1	10	38	322	18109	0	1	0	0	4	5	0	0	2	5	3	2	0	0	0	2	7	7	0.211975	29	72	29808	384260	0.656808	6.8121	4.47424	0.975261	0.0533859	2.00791e-19	1	0.000120525	0.999976	0.000117543
ORF63	5	16	118	2502	0	0	0	0	2	3	0	0	0	0	0	4	0	0	0	0	5	2	0.5	7	25	29808	384260	1.11985	8.26881	9.25983	0.478772	0.72387	3.09297e-10	1	0.000250912	0.999978	0.00012013
Gm14818	2	3	47	49	0	0	0	0	1	1	0	0	0	0	0	1	0	0	0	0	0	0	0.5	1	8	29808	384260	4.98827	4.93364	24.6103	0.0429688	0.998047	0.0251956	0.996219	0.0028575	0.999927	0.000122783
Gm15317	2	6	3	263	0	0	0	0	0	0	0	2	0	0	0	0	1	0	0	0	2	1	1	1	17	29808	384260	5.35171	4.59859	24.6103	0.0442835	0.996443	0.0023921	0.999561	0.0028575	0.999927	0.00012654
Atp5g3	2	2	24	24	0	1	0	0	0	1	0	0	0	0	0	0	0	0	0	0	0	0	0.5	2	18	29808	384260	8.61905	1.49566	12.8911	0.0123457	1	0.406894	0.834393	0.0108594	0.999446	0.000134067
Dgka	6	17	1690	2221	1	0	1	0	2	2	0	0	0	0	3	0	1	1	4	2	0	0	0.5	10	22	29808	384260	0.780557	9.97458	7.78573	0.861434	0.277365	4.959e-12	1	0.000156339	0.999983	0.000134676
Wdr52	6	10	262	379	0	0	0	1	1	3	1	0	0	0	1	2	0	1	0	0	0	0	0.5	12	25	29808	384260	1.25284	5.18727	6.49883	0.32882	0.858973	3.60363e-05	0.999994	0.000409595	0.999947	0.000134683
Prc1	3	3	7875	7875	0	0	0	0	2	1	0	0	0	0	0	0	0	0	0	0	0	0	0.125	3	7	29808	384260	2.29032	5.62852	12.8911	0.0787172	1	0.0178584	0.997645	0.00176581	0.999898	0.000139
Phldb2	6	8	274	412	1	1	0	0	0	4	0	0	0	0	2	0	0	0	0	0	0	0	0.34375	12	19	29808	384260	1.18876	5.46692	6.49883	0.384686	0.856534	0.000150635	0.999976	0.000409595	0.999947	0.000157565
Runx1	9	44	7952	13787	1	0	0	0	1	7	0	0	0	0	0	13	0	0	9	8	0	5	0.905376	25	88	29808	384260	0.724277	6.45288	4.67368	0.913311	0.157769	2.37914e-21	1	0.000189687	0.999964	0.000173243
B4galt4	3	9	190	47527	0	0	0	0	0	3	0	0	0	0	0	0	1	1	1	3	0	0	0.125	2	9	29808	384260	1.47619	12.8911	19.0298	0.321899	0.882169	5.799e-08	1	0.000554226	0.999979	0.000178405
Chrna10	2	2	64	64	1	0	0	0	0	1	0	0	0	0	0	0	0	0	0	0	0	0	0.5	1	4	29808	384260	3.72727	6.60277	24.6103	0.0625	1	0.0392496	0.996048	0.0028575	0.999927	0.000178594
C2cd2	5	13	322	1082	0	1	1	0	1	2	0	0	0	0	0	4	0	3	1	0	0	0	0.773437	8	25	29808	384260	1.20639	6.72804	8.11664	0.406697	0.790727	1.46596e-07	1	0.000459006	0.999953	0.000186676
Dtx3l	3	3	227	227	0	1	0	0	1	1	0	0	0	0	0	0	0	0	0	0	0	0	0.25	4	11	29808	384260	2.70732	3.60023	9.74695	0.0480841	1	0.0553864	0.988725	0.00395228	0.999698	0.000190042
Sms	4	9	302	520	0	0	0	0	3	1	0	0	0	0	1	0	0	0	1	3	0	0	0.1875	7	35	29808	384260	2.22736	3.34214	7.44417	0.0856417	0.980419	0.0019843	0.999477	0.00235531	0.999749	0.000201713
Mgrn1	5	6	128	186	0	0	0	0	3	2	0	0	0	0	1	0	0	0	0	0	0	0	0.109375	11	22	29808	384260	1.6646	3.55819	5.92295	0.109375	0.984375	0.00814083	0.998085	0.00186506	0.999741	0.000203991
Synrg	6	6	32547	32547	0	4	0	0	0	2	0	0	0	0	0	0	0	0	0	0	0	0	0.25	21	37	29808	384260	1.75829	2.11957	3.72682	0.0334276	1	0.0713903	0.972624	0.00656654	0.998523	0.000219504
Il4	2	2	2	2	0	0	0	0	0	2	0	0	0	0	0	0	0	0	0	0	0	0	0.25	2	14	29808	384260	6.71429	1.91996	12.8911	0.0204082	1	0.295847	0.90322	0.0108594	0.999446	0.000221621
1110054M08Rik	2	32	56	3843	0	0	0	0	0	0	2	0	0	0	0	0	0	0	2	6	9	13	1	1	69	29808	384260	4.1096	5.9885	24.6103	0.0782665	0.988966	4.36975e-15	1	0.0028575	0.999927	0.000223647
Gm13848	2	3	175	193	0	0	0	0	0	0	2	0	0	0	0	0	0	0	0	0	1	0	1	2	23	29808	384260	7.45161	1.72998	12.8911	0.0213693	0.999342	0.265141	0.893828	0.0108594	0.999446	0.000232058
Gm15983	2	3	334	362	0	0	0	0	1	0	1	0	0	0	0	0	1	0	0	0	0	0	0.5	2	23	29808	384260	7.45161	1.72998	12.8911	0.0213693	0.999342	0.265141	0.893828	0.0108594	0.999446	0.000232058
Lrrc8d	7	14	736	1007	1	0	0	0	6	0	0	0	0	0	2	0	0	0	1	1	2	1	0.144531	18	42	29808	384260	1.17123	4.31746	5.05674	0.38948	0.791839	8.50473e-06	0.999998	0.000612568	0.999895	0.000238583
Dzip1l	3	3	5954	5954	1	0	0	0	0	2	0	0	0	0	0	0	0	0	0	0	0	0	0.25	6	22	29808	384260	3.62295	1.80826	6.55123	0.0202855	1	0.244516	0.905827	0.0119016	0.998649	0.00024143
Tmem209	4	13	170	17016	0	0	0	0	1	2	0	1	0	0	0	0	1	0	1	1	2	4	0.125	6	34	29808	384260	1.74959	4.95231	8.66453	0.184095	0.936716	4.20895e-06	0.999999	0.00135125	0.999876	0.000248758
Qtrtd1	6	12	191	887	0	0	0	0	5	1	0	0	0	0	4	0	0	1	0	0	1	0	0.376953	12	24	29808	384260	1.0041	6.47231	6.49883	0.612793	0.612793	6.54274e-07	1	0.000409595	0.999947	0.000250997
Dffa	3	3	247	247	0	0	0	1	0	2	0	0	0	0	0	0	0	0	0	0	0	0	0.25	5	15	29808	384260	2.96078	2.64652	7.83579	0.037037	1	0.11271	0.969306	0.00729065	0.999307	0.000270024
Ifnar2	4	9	146	626	0	0	0	0	3	1	0	0	0	0	0	1	1	0	0	0	2	1	0.1875	6	22	29808	384260	1.63232	5.30811	8.66453	0.21066	0.931171	7.37247e-05	0.999988	0.00135125	0.999876	0.000284654
Slc35c2	2	2	4	4	0	0	0	0	1	0	1	0	0	0	0	0	0	0	0	0	0	0	0.5	2	12	29808	384260	5.7619	2.2373	12.8911	0.0277778	1	0.23883	0.931968	0.0108594	0.999446	0.00030165
Prdm15	4	11	2540	4941	0	0	0	0	0	3	0	1	0	0	1	0	0	0	0	0	3	3	0.3125	5	16	29808	384260	1.16605	8.88767	10.3635	0.467082	0.761385	8.67512e-08	1	0.000692728	0.999947	0.000323561
Cdk12	3	5	11620	11813	2	0	0	0	0	1	0	0	0	0	0	0	0	0	0	0	1	1	0.5	6	39	29808	384260	3.89617	1.68145	6.55123	0.0285273	0.997544	0.189002	0.913517	0.0119016	0.998649	0.000339521
40069	2	2	210	210	0	0	0	0	1	1	0	0	0	0	0	0	0	0	0	0	0	0	0.25	2	11	29808	384260	5.28571	2.43886	12.8911	0.0330579	1	0.21048	0.944614	0.0108594	0.999446	0.000358989
Ugcg	2	2	18	18	0	0	0	0	2	0	0	0	0	0	0	0	0	0	0	0	0	0	0.25	2	11	29808	384260	5.28571	2.43886	12.8911	0.0330579	1	0.21048	0.944614	0.0108594	0.999446	0.000358989
Igf2r	3	3	38447	38447	1	1	0	0	0	1	0	0	0	0	0	0	0	0	0	0	0	0	0.5	5	13	29808	384260	2.56863	3.05057	7.83579	0.0568958	1	0.0818577	0.980492	0.00729065	0.999307	0.000414807
Adcy5	7	24	580	1084	0	0	0	0	7	0	0	0	0	0	5	3	1	0	3	4	0	1	0.696381	17	35	29808	384260	0.604717	8.85117	5.35246	0.98384	0.0433458	3.05708e-15	1	0.000438778	0.999929	0.000431687
2310015B20Rik	2	2	3	3	0	0	0	0	2	0	0	0	0	0	0	0	0	0	0	0	0	0	0.25	3	22	29808	384260	7.12903	1.22495	8.7327	0.018595	1	0.508806	0.755484	0.023222	0.998234	0.000431813
Gbp3	2	3	14549	14570	0	0	0	0	2	0	0	0	0	0	0	0	0	0	0	0	0	1	0.25	1	4	29808	384260	2.52493	9.74695	24.6103	0.15625	0.984375	0.00395228	0.999698	0.0028575	0.999927	0.000446484
Ubr5	6	14	5410	5680	1	2	0	0	2	1	0	0	0	0	2	4	0	0	0	2	0	0	0.910156	20	85	29808	384260	1.83166	2.1359	3.91223	0.087544	0.972047	0.00796931	0.996638	0.00522566	0.998878	0.000457475
Nrf1	7	19	1246	5519	0	0	0	0	3	4	0	0	0	0	0	6	0	0	0	5	1	0	0.5	21	71	29808	384260	1.2526	3.46302	4.33777	0.319555	0.8289	5.45992e-06	0.999999	0.00147724	0.999707	0.000472059
Il1rapl2	6	9	182	260	0	0	0	0	3	3	0	0	0	0	2	0	0	0	0	1	0	0	0.144531	25	79	29808	384260	2.11247	1.48305	3.1329	0.0329402	0.994003	0.166261	0.906988	0.0144685	0.996154	0.000476595
Sidt1	6	14	954	1470	0	1	0	0	5	0	0	0	0	0	6	0	0	0	1	1	0	0	0.725586	13	26	29808	384260	0.861946	6.96417	6.00274	0.788025	0.395264	3.23828e-08	1	0.000620292	0.999912	0.000488806
Aox1	3	3	1258	1258	0	0	0	0	2	1	0	0	0	0	0	0	0	0	0	0	0	0	0.125	5	12	29808	384260	2.37255	3.30269	7.83579	0.072338	1	0.0680322	0.984963	0.00729065	0.999307	0.000527391
A430072P03Rik	2	2	233	233	0	0	0	0	1	0	1	0	0	0	0	0	0	0	0	0	0	0	0.5	2	9	29808	384260	4.33333	2.97488	12.8911	0.0493827	1	0.155162	0.966085	0.0108594	0.999446	0.000536266
Eprs	2	2	235	235	0	1	0	0	0	1	0	0	0	0	0	0	0	0	0	0	0	0	0.5	2	9	29808	384260	4.33333	2.97488	12.8911	0.0493827	1	0.155162	0.966085	0.0108594	0.999446	0.000536266
Efcab6	7	12	89583	128767	0	0	0	0	0	7	0	0	0	0	0	4	0	0	1	0	0	0	0.274414	24	57	29808	384260	1.39025	2.73175	3.7978	0.197968	0.92289	0.00208663	0.999313	0.00308622	0.999303	0.000610973
Ppil2	2	7	74	513	0	0	0	0	2	0	0	0	0	0	0	0	0	1	0	0	3	1	0.25	1	8	29808	384260	2.17798	11.2996	24.6103	0.214608	0.95369	4.09377e-06	1	0.0028575	0.999927	0.000613242
Kcnh3	3	3	235	235	0	1	0	0	0	2	0	0	0	0	0	0	0	0	0	0	0	0	0.25	8	27	29808	384260	3.34568	1.47463	4.93364	0.0260123	1	0.348873	0.839695	0.0251956	0.996219	0.000655396
Atf7ip2	3	4	178	249	0	0	0	0	0	3	0	0	0	0	1	0	0	0	0	0	0	0	0.3125	5	16	29808	384260	2.3869	3.28283	7.83579	0.0934601	0.990463	0.0374463	0.991133	0.00729065	0.999307	0.000681385
H1foo	2	2	83	83	0	1	0	0	0	1	0	0	0	0	0	0	0	0	0	0	0	0	0.5	1	2	29808	384260	1.90909	12.8911	24.6103	0.25	1	0.0108594	0.999446	0.0028575	0.999927	0.000714375
A930013B10Rik	2	2	22	22	0	0	0	0	1	0	0	1	0	0	0	0	0	0	0	0	0	0	0.5	3	17	29808	384260	5.51613	1.58312	8.7327	0.0311419	1	0.379801	0.852781	0.023222	0.998234	0.000723177
Gm13483	2	2	2	2	0	0	0	0	2	0	0	0	0	0	0	0	0	0	0	0	0	0	0.25	3	17	29808	384260	5.51613	1.58312	8.7327	0.0311419	1	0.379801	0.852781	0.023222	0.998234	0.000723177
Abcc1	5	7	506	535	0	1	0	0	2	2	0	0	0	0	2	0	0	0	0	0	0	0	0.34375	13	27	29808	384260	1.48597	3.37738	5.01868	0.197318	0.94878	0.00577969	0.998539	0.0037901	0.99938	0.000747855
1110008J03Rik	3	5	2191	3376	0	0	0	0	2	1	0	0	0	0	0	2	0	0	0	0	0	0	0.5	5	20	29808	384260	2.39562	3.27088	7.83579	0.103516	0.984375	0.0210991	0.994774	0.00729065	0.999307	0.000754699
Senp3	2	4	170	234	0	0	0	0	1	1	0	0	0	0	0	1	0	0	0	1	0	0	0.5	3	38	29808	384260	6.29504	1.38723	8.7327	0.0335762	0.998148	0.341064	0.823973	0.023222	0.998234	0.000779707
Xylb	4	6	12177	12256	0	0	0	0	0	4	0	0	0	0	0	0	0	0	0	0	0	2	0.0625	8	19	29808	384260	1.5849	4.11706	6.52514	0.209563	0.948458	0.00409708	0.999163	0.00378109	0.999541	0.000792377
Itfg3	2	2	52	52	0	0	0	1	1	0	0	0	0	0	0	0	0	0	0	0	0	0	0.5	3	16	29808	384260	5.19355	1.68145	8.7327	0.0351562	1	0.352197	0.870445	0.023222	0.998234	0.000816397
Morc1	8	24	302	1757	0	1	0	0	1	6	0	0	0	0	0	9	0	0	1	0	3	3	0.772751	25	55	29808	384260	0.737812	5.63841	4.16009	0.9205	0.161785	3.58041e-11	1	0.0009029	0.99981	0.000831119
1600021P15Rik	7	26	815	2204	0	0	0	0	7	0	0	0	0	0	2	0	1	0	9	3	1	3	0.0898438	21	76	29808	384260	0.981115	4.42127	4.33777	0.605781	0.567746	9.34414e-10	1	0.00147724	0.999707	0.000894884
Gm5257	1	1	2	2	0	0	0	0	0	0	0	1	0	0	0	0	0	0	0	0	0	0	1	1	79	29808	384260	71.9091	0.17927	12.8911	0.0126582	1	0.997821	0.0155357	0.0746401	0.997143	0.000944809
Liph	6	11	1561	1936	0	1	0	0	3	2	0	0	1	0	2	1	1	0	0	0	0	0	0.363281	15	25	29808	384260	0.91349	5.70086	5.20768	0.753498	0.467226	6.24561e-06	0.999999	0.00128517	0.999791	0.000968373
Shroom3	11	25	540	4274	0	0	0	0	8	3	0	0	0	0	9	0	0	0	0	0	1	4	0.411901	48	108	29808	384260	0.993871	2.99322	2.97488	0.594058	0.564891	2.58708e-06	0.999999	0.00164932	0.999504	0.000979792
Ccbl2	2	2	19	19	0	0	0	0	0	2	0	0	0	0	0	0	0	0	0	0	0	0	0.25	4	25	29808	384260	6.12195	1.07854	6.60277	0.0256	1	0.577327	0.693098	0.0392496	0.996048	0.00100479
Scaf4	4	24	180	5575	0	0	0	0	2	2	0	0	1	0	2	2	1	0	6	8	0	0	0.636719	6	29	29808	384260	0.811577	10.6762	8.66453	0.762242	0.426549	5.2279e-17	1	0.00135125	0.999876	0.00102998
Gm10809	4	34	1703	5269	0	0	0	0	4	0	0	0	0	0	5	0	0	0	0	0	16	9	0.746094	7	70	29808	384260	1.18711	6.27086	7.44417	0.446185	0.750408	1.66733e-16	1	0.00235531	0.999749	0.0010509
E2f8	2	8	109	723	0	0	1	0	0	1	0	0	0	0	0	0	0	1	4	1	0	0	0.5	3	68	29808	384260	5.69534	1.53331	8.7327	0.0456401	0.995933	0.163601	0.912492	0.023222	0.998234	0.00105985
Alg1	2	2	14	14	0	2	0	0	0	0	0	0	0	0	0	0	0	0	0	0	0	0	1	3	14	29808	384260	4.54839	1.91996	8.7327	0.0459184	1	0.295847	0.90322	0.023222	0.998234	0.00106632
Gpr135	2	4	112	250	0	2	0	0	0	0	0	0	0	0	0	0	0	0	0	0	1	1	1	3	32	29808	384260	5.3037	1.64653	8.7327	0.0463743	0.996936	0.238647	0.893536	0.023222	0.998234	0.0010769
Dgkg	9	28	203	1650	0	0	0	0	0	9	0	0	0	0	2	7	0	0	1	2	4	3	0.592735	35	111	29808	384260	1.02504	3.26049	3.34214	0.543075	0.616259	1.27386e-07	1	0.0019843	0.999477	0.00107762
Gm15518	3	28	143	22192	0	0	0	0	2	0	1	0	0	0	2	0	0	0	5	2	6	10	0.6875	3	27	29808	384260	0.964413	13.3668	12.8911	0.615387	0.621098	4.20728e-22	1	0.00176581	0.999898	0.00108666
Cyyr1	5	21	252	954	0	0	0	0	0	4	1	0	0	0	1	0	0	0	3	4	2	6	0.1875	11	46	29808	384260	1.00384	5.90028	5.92295	0.588086	0.612676	2.61691e-10	1	0.00186506	0.999741	0.00109682
Scarb2	5	15	299	886	0	0	0	0	4	1	0	0	0	0	7	0	0	1	0	2	0	0	0.806152	10	19	29808	384260	0.638712	10.1914	6.50938	0.961321	0.107651	6.46833e-11	1	0.00123372	0.999844	0.001186
Idh2	2	4	63	196	0	0	0	0	2	0	0	0	0	0	0	0	0	0	1	1	0	0	0.25	4	53	29808	384260	6.63355	0.99536	6.60277	0.0308341	0.998378	0.587989	0.607094	0.0392496	0.996048	0.00121023
Naa40	2	4	218	226	1	0	0	0	1	0	0	0	0	1	0	0	0	0	0	0	0	1	0.5	2	13	29808	384260	3.19512	4.03463	12.8911	0.114562	0.987115	0.0195081	0.99621	0.0108594	0.999446	0.00124407
2610015P09Rik	3	11	99	863	0	0	0	0	1	2	0	0	0	1	2	2	2	0	0	1	0	0	0.773437	4	22	29808	384260	1.50538	6.47473	9.74695	0.322415	0.876741	1.88925e-06	1	0.00395228	0.999698	0.00127427
Copg2	2	3	50	87	0	0	0	0	0	2	0	0	0	0	0	0	0	0	1	0	0	0	0.25	2	9	29808	384260	2.93548	4.39148	12.8911	0.1262	0.989026	0.0339153	0.9943	0.0108594	0.999446	0.00137046
A930011G23Rik	5	7	139	241	0	0	0	0	3	2	0	0	0	0	0	0	0	0	0	2	0	0	0.03125	20	55	29808	384260	1.9691	1.66111	3.27088	0.0652113	0.98886	0.14023	0.931409	0.0210991	0.994774	0.0013759
Nfia	3	3	181	181	0	0	0	0	1	2	0	0	0	0	0	0	0	0	0	0	0	0	0.125	9	26	29808	384260	2.86813	1.53113	4.39148	0.041477	1	0.327894	0.85407	0.0339153	0.9943	0.0014067
Zcchc16	3	3	3	3	0	0	0	0	0	3	0	0	0	0	0	0	0	0	0	0	0	0	0.125	9	26	29808	384260	2.86813	1.53113	4.39148	0.041477	1	0.327894	0.85407	0.0339153	0.9943	0.0014067
Cwh43	3	7	61	165	0	0	0	0	0	3	0	0	0	0	0	0	0	0	1	3	0	0	0.125	6	33	29808	384260	2.3692	2.76517	6.55123	0.118227	0.976044	0.0159207	0.995127	0.0119016	0.998649	0.00140709
9330136K24Rik	2	4	313	321	0	0	0	0	1	1	0	0	0	0	1	0	0	0	0	0	0	1	0.5	2	12	29808	384260	2.95122	4.36807	12.8911	0.131944	0.983796	0.0150372	0.997295	0.0108594	0.999446	0.00143283
2310001H17Rik	2	2	62	62	0	0	0	0	1	0	0	1	0	0	0	0	0	0	0	0	0	0	0.5	3	12	29808	384260	3.90323	2.2373	8.7327	0.0625	1	0.23883	0.931968	0.023222	0.998234	0.00145137
Pkp2	4	10	275	817	1	1	0	0	1	1	0	0	0	0	1	0	0	0	1	4	0	0	0.5	7	17	29808	384260	0.977688	7.61406	7.44417	0.646775	0.60333	1.32864e-06	1	0.00235531	0.999749	0.00152336
Satb1	3	9	1240	1510	0	0	0	0	3	0	0	0	0	0	0	0	0	0	2	0	3	1	0.125	8	75	29808	384260	3.15846	1.56204	4.93364	0.062295	0.989519	0.134524	0.928059	0.0251956	0.996219	0.00156956
4930455D15Rik	2	2	2	2	0	0	0	0	0	2	0	0	0	0	0	0	0	0	0	0	0	0	0.25	4	20	29808	384260	4.90244	1.34683	6.60277	0.04	1	0.459249	0.795829	0.0392496	0.996048	0.00156998
Gm11766	2	2	65	65	0	0	0	0	1	0	1	0	0	0	0	0	0	0	0	0	0	0	0.5	4	20	29808	384260	4.90244	1.34683	6.60277	0.04	1	0.459249	0.795829	0.0392496	0.996048	0.00156998
Wdfy1	2	2	103	103	0	0	0	0	1	1	0	0	0	0	0	0	0	0	0	0	0	0	0.25	4	20	29808	384260	4.90244	1.34683	6.60277	0.04	1	0.459249	0.795829	0.0392496	0.996048	0.00156998
Dzip3	2	7	445	697	0	0	0	1	0	1	0	0	0	0	1	1	1	0	0	1	0	1	0.875	1	4	29808	384260	1.10243	22.3237	24.6103	0.555054	0.756409	4.18803e-08	1	0.0028575	0.999927	0.00158607
Cyp26b1	1	1	41	41	0	0	0	0	0	1	0	0	0	0	0	0	0	0	0	0	0	0	0.5	1	45	29808	384260	41	0.314418	12.8911	0.0222222	1	0.969529	0.136852	0.0746401	0.997143	0.00165867
Gm13497	2	4	42	361	0	0	0	0	1	0	1	0	0	0	0	0	0	0	0	0	2	0	0.5	2	11	29808	384260	2.70732	4.76159	12.8911	0.153541	0.979236	0.0112745	0.998135	0.0108594	0.999446	0.00166736
B3galt5	4	12	375	1027	0	0	0	0	0	3	0	1	0	0	2	1	0	0	0	0	4	1	0.65625	9	39	29808	384260	1.45591	3.98933	5.80809	0.292646	0.87945	7.70795e-05	0.999982	0.0057004	0.999224	0.0016682
Crybb2	3	10	160	1320	1	0	0	0	0	2	0	0	0	0	0	2	0	0	1	0	3	1	0.6875	3	6	29808	384260	0.60396	21.3443	12.8911	0.945312	0.171875	8.60599e-11	1	0.00176581	0.999898	0.00166924
D16H22S680E	3	5	92	976	0	1	0	0	2	0	0	0	0	0	1	0	0	0	0	1	0	0	0.5	7	29	29808	384260	2.4913	2.25927	5.62852	0.0946333	0.986304	0.0779619	0.97266	0.0178584	0.997645	0.00169
Mettl2	2	2	903	903	1	0	0	0	0	1	0	0	0	0	0	0	0	0	0	0	0	0	0.5	2	5	29808	384260	2.42857	5.30811	12.8911	0.16	1	0.0583264	0.992709	0.0108594	0.999446	0.0017375
Hspb8	3	4	104	207	0	1	0	1	1	0	0	0	0	0	0	0	0	0	1	0	0	0	0.5	8	28	29808	384260	2.62301	1.88091	4.93364	0.0733028	0.993336	0.17517	0.930501	0.0251956	0.996219	0.00184691
Dmbt1	2	8	42	315	0	0	0	0	0	2	0	0	0	0	0	0	0	0	0	0	3	3	0.25	4	87	29808	384260	5.50768	1.19883	6.60277	0.0491972	0.995429	0.36391	0.761223	0.0392496	0.996048	0.00193097
Upk1a	2	2	613	613	0	1	0	0	0	1	0	0	0	0	0	0	0	0	0	0	0	0	0.5	4	18	29808	384260	4.41463	1.49566	6.60277	0.0493827	1	0.406894	0.834393	0.0392496	0.996048	0.00193825
Fam165b	2	4	30	677	0	0	0	1	0	1	0	0	0	0	0	1	0	0	0	1	0	0	0.75	1	2	29808	384260	0.977827	25.1684	24.6103	0.6875	0.6875	2.13254e-05	0.999999	0.0028575	0.999927	0.00196453
Gm10801	7	13	70	227	2	3	0	0	2	0	0	0	0	0	2	0	0	0	1	0	0	3	0.6875	25	49	29808	384260	1.06022	3.43939	3.6465	0.5299	0.683314	0.00016868	0.999955	0.00384553	0.999097	0.00203775
B630019A10Rik	3	14	139	2217	0	0	0	0	3	0	0	0	0	0	1	0	0	0	0	2	4	4	0.3125	4	21	29808	384260	1.13147	8.61445	9.74695	0.515607	0.730514	2.33129e-09	1	0.00395228	0.999698	0.00203782
4932438A13Rik	3	4	16	36	0	0	0	0	0	3	0	0	0	0	0	1	0	0	0	0	0	0	0.3125	8	27	29808	384260	2.52966	1.95032	4.93364	0.0809271	0.992293	0.160305	0.938429	0.0251956	0.996219	0.00203901
Gtf2ird1	6	9	243	564	0	1	0	0	3	2	0	0	0	0	2	0	0	0	0	0	0	1	0.226563	28	72	29808	384260	1.71996	1.62704	2.79843	0.0874779	0.978834	0.112996	0.9417	0.0235976	0.993017	0.00206427
Prss48	1	1	10	10	0	0	0	0	0	1	0	0	0	0	0	0	0	0	0	0	0	0	0.5	1	36	29808	384260	32.8182	0.392805	12.8911	0.0277778	1	0.938747	0.232325	0.0746401	0.997143	0.00207334
Trit1	2	2	401	401	0	0	0	0	2	0	0	0	0	0	0	0	0	0	0	0	0	0	0.25	6	37	29808	384260	6.08197	0.729687	4.43793	0.0262966	1	0.780619	0.452884	0.0799079	0.988098	0.00210131
Gm2673	2	7	52	138	0	0	0	0	0	0	2	0	0	0	0	0	0	0	2	3	0	0	1	1	3	29808	384260	0.833547	29.5248	24.6103	0.736626	0.570645	5.98131e-09	1	0.0028575	0.999927	0.00210491
Atp6v1a	5	14	1217	11999	0	0	0	0	1	4	0	0	0	0	1	1	0	0	0	0	4	3	0.226563	12	28	29808	384260	0.839986	6.4685	5.43345	0.789054	0.398981	7.91866e-08	1	0.00270525	0.99959	0.00213459
Ints1	2	3	159	272	0	1	0	0	0	1	0	0	0	0	0	0	0	0	0	0	0	1	0.5	3	16	29808	384260	3.51821	2.48214	8.7327	0.0922852	0.993408	0.129555	0.962554	0.023222	0.998234	0.00214305
Lgals9	2	4	316	511	1	0	0	0	1	0	0	0	0	0	1	0	0	0	1	0	0	0	0.75	3	22	29808	384260	3.65146	2.39157	8.7327	0.0923221	0.990895	0.0941728	0.969968	0.023222	0.998234	0.0021439
4933406J08Rik	2	3	142	180	0	0	0	0	1	1	0	0	0	0	0	0	0	0	0	1	0	0	0.25	2	7	29808	384260	2.29032	5.62852	12.8911	0.198251	0.976676	0.0178584	0.997645	0.0108594	0.999446	0.00215289
Ccnyl1	2	2	202	202	0	0	0	0	0	2	0	0	0	0	0	0	0	0	0	0	0	0	0.25	5	26	29808	384260	5.11765	1.03722	5.30811	0.0369822	1	0.598554	0.672106	0.0583264	0.992709	0.00215704
Klf5	2	3	517	577	0	0	0	0	0	2	0	0	0	0	0	0	0	0	0	0	1	0	0.25	6	61	29808	384260	6.7853	0.654051	4.43793	0.0271212	0.999048	0.850898	0.304667	0.0799079	0.988098	0.0021672
Atrnl1	6	6	592	592	0	0	0	0	0	6	0	0	0	0	0	0	0	0	0	0	0	0	0.015625	42	81	29808	384260	1.92637	0.969616	1.86784	0.019435	1	0.598719	0.560881	0.11212	0.951772	0.00217905
4932425I24Rik	6	13	129	817	0	1	0	0	0	5	0	0	0	0	1	6	0	0	0	0	0	0	0.806152	17	28	29808	384260	0.765189	6.00974	4.59859	0.911394	0.212744	5.16622e-07	1	0.0023921	0.999561	0.00218015
Scrg1	1	1	72	72	0	0	0	0	1	0	0	0	0	0	0	0	0	0	0	0	0	0	0.5	1	34	29808	384260	31	0.415843	12.8911	0.0294118	1	0.928466	0.260219	0.0746401	0.997143	0.0021953
Polr2a	6	61	4879	14858	0	0	1	5	0	0	0	0	0	0	0	0	19	36	0	0	0	0	1	17	109	29808	384260	0.636967	7.21951	4.59859	0.929392	0.141811	1.66435e-31	1	0.0023921	0.999561	0.0022232
Nlrx1	3	3	29871	29871	0	0	0	0	0	3	0	0	0	0	0	0	0	0	0	0	0	0	0.125	7	14	29808	384260	1.98592	2.83422	5.62852	0.125	1	0.0967801	0.975281	0.0178584	0.997645	0.0022323
Begain	1	1	15	15	0	0	0	0	0	1	0	0	0	0	0	0	0	0	0	0	0	0	0.5	1	32	29808	384260	29.1818	0.441752	12.8911	0.03125	1	0.916459	0.290932	0.0746401	0.997143	0.0023325
Ckap5	2	3	34	36	0	1	0	0	1	0	0	0	0	0	0	0	0	0	0	0	1	0	0.5	3	15	29808	384260	3.29969	2.64652	8.7327	0.104	0.992	0.11271	0.969306	0.023222	0.998234	0.00241509
Col5a2	2	5	27	69	0	0	0	0	1	1	0	0	0	0	1	0	0	0	0	1	1	0	0.5	3	26	29808	384260	3.46679	2.51896	8.7327	0.104989	0.987174	0.0541831	0.982823	0.023222	0.998234	0.00243805
Rfc2	2	2	364	364	0	0	0	0	1	1	0	0	0	0	0	0	0	0	0	0	0	0	0.25	4	16	29808	384260	3.92683	1.68145	6.60277	0.0625	1	0.352197	0.870445	0.0392496	0.996048	0.0024531
Hprt	6	13	687	1329	0	0	0	0	0	6	0	0	0	0	0	7	0	0	0	0	0	0	0.709473	20	48	29808	384260	1.11431	3.51089	3.91223	0.475021	0.731359	0.00013843	0.999964	0.00522566	0.998878	0.0024823
1200007C13Rik	1	1	1	1	0	0	0	0	1	0	0	0	0	0	0	0	0	0	0	0	0	0	0.5	1	29	29808	384260	26.4545	0.487294	12.8911	0.0344828	1	0.894568	0.342631	0.0746401	0.997143	0.0025738
Hlcs	8	27	413	5380	0	0	0	0	5	3	0	0	0	0	5	11	0	0	2	1	0	0	0.968043	30	72	29808	384260	0.715953	4.84535	3.46904	0.930925	0.141036	6.30924e-11	1	0.00277677	0.999304	0.00258496
Trp63	5	35	1144	5033	0	0	0	0	2	3	0	0	0	0	2	3	0	0	9	13	1	2	0.623047	13	80	29808	384260	0.888432	5.64892	5.01868	0.693154	0.486817	1.30119e-15	1	0.0037901	0.99938	0.00262712
Scarf2	2	9	39	614	0	0	0	0	1	1	0	0	0	0	1	2	0	0	0	0	3	1	0.8125	2	19	29808	384260	2.0989	6.14185	12.8911	0.243381	0.939733	2.42138e-05	0.999996	0.0108594	0.999446	0.00264297
Grm7	4	7	183	213	0	0	0	0	0	4	0	0	0	0	1	1	0	0	0	1	0	0	0.34375	21	106	29808	384260	2.90374	0.862649	2.50491	0.0322735	0.995528	0.713096	0.42231	0.0828588	0.974686	0.00267414
9530026P05Rik	3	5	154	246	0	0	0	0	2	1	0	0	0	0	0	0	0	0	0	1	1	0	0.125	10	49	29808	384260	2.95496	1.339	3.95668	0.0611027	0.992743	0.332358	0.815412	0.0439938	0.991821	0.00268814
RP23-191I16.2	1	1	11	11	0	0	0	0	0	1	0	0	0	0	0	0	0	0	0	0	0	0	0.5	1	27	29808	384260	24.6364	0.523256	12.8911	0.037037	1	0.876872	0.381033	0.0746401	0.997143	0.00276445
Asap2	9	18	222	574	0	0	0	0	5	4	0	0	1	0	8	0	0	0	0	0	0	0	0.5	38	65	29808	384260	0.859051	3.58417	3.07898	0.833554	0.309237	6.04209e-06	0.999998	0.00339594	0.999032	0.0028307
Gnat3	1	1	1	1	0	0	0	0	0	1	0	0	0	0	0	0	0	0	0	0	0	0	0.5	1	26	29808	384260	23.7273	0.543304	12.8911	0.0384615	1	0.86694	0.401446	0.0746401	0.997143	0.00287077
Slamf9	1	1	41	41	0	1	0	0	0	0	0	0	0	0	0	0	0	0	0	0	0	0	1	1	26	29808	384260	23.7273	0.543304	12.8911	0.0384615	1	0.86694	0.401446	0.0746401	0.997143	0.00287077
Rtn1	6	23	379	10312	1	0	0	0	4	1	0	0	0	0	11	0	0	0	3	1	1	1	0.961594	18	48	29808	384260	0.701753	6.19096	4.34452	0.91412	0.180993	1.48697e-11	1	0.00315958	0.999387	0.00288824
Nfkbiz	3	9	191	373	0	0	0	0	0	3	0	0	0	0	2	1	0	0	0	0	3	0	0.65625	4	10	29808	384260	0.839185	11.6148	9.74695	0.768213	0.48261	1.3966e-07	1	0.00395228	0.999698	0.00303619
Heg1	6	12	362	609	0	1	0	0	1	4	0	0	0	0	2	3	0	0	1	0	0	0	0.623047	22	53	29808	384260	1.21129	2.93753	3.55819	0.375461	0.813802	0.00115036	0.999647	0.00814083	0.998085	0.00305656
Svep1	4	7	7	396073	1	0	0	0	0	3	0	0	1	0	0	2	0	0	0	0	0	0	0.5	12	34	29808	384260	1.6274	2.68408	4.36807	0.204722	0.94241	0.0183885	0.994211	0.0150372	0.997295	0.00307845
Rcl1	2	3	291	295	0	0	0	1	0	1	0	0	0	0	0	0	0	0	0	1	0	0	0.5	4	23	29808	384260	3.81668	1.72998	6.60277	0.080217	0.99474	0.265141	0.893828	0.0392496	0.996048	0.00314849
Zfp629	1	1	8	8	1	0	0	0	0	0	0	0	0	0	0	0	0	0	0	0	0	0	1	1	23	29808	384260	21	0.613863	12.8911	0.0434783	1	0.832072	0.467557	0.0746401	0.997143	0.00324522
Egfem1	4	6	176	227	0	0	0	0	2	2	0	0	0	0	1	0	0	0	0	1	0	0	0.1875	16	50	29808	384260	2.09154	1.56958	3.28283	0.0874932	0.985236	0.196188	0.901599	0.0374463	0.991133	0.0032763
Popdc2	4	13	186	470	0	0	0	0	3	1	0	0	0	0	5	0	0	1	0	0	2	1	0.746094	8	19	29808	384260	0.738008	8.84156	6.52514	0.867233	0.296979	6.34818e-09	1	0.00378109	0.999541	0.00327909
Sarnp	4	17	108	665	0	0	0	0	1	3	0	0	0	0	1	2	1	1	4	3	1	0	0.5	8	24	29808	384260	0.713378	9.14682	6.52514	0.869578	0.281397	1.88173e-11	1	0.00378109	0.999541	0.00328795
Sucla2	4	4	86	86	0	0	0	0	1	3	0	0	0	0	0	0	0	0	0	0	0	0	0.0625	21	47	29808	384260	2.23223	1.12216	2.50491	0.0398553	1	0.494508	0.697643	0.0828588	0.974686	0.00330236
Gm16889	5	10	250	264	0	0	0	0	5	0	0	0	0	0	4	1	0	0	0	0	0	0	0.623047	19	59	29808	384260	1.56244	2.20305	3.44213	0.190583	0.934428	0.018932	0.992497	0.0173702	0.995903	0.00331046
Tmem44	6	26	149	1468	0	0	0	0	0	3	1	2	0	0	0	2	0	0	0	0	8	10	0.5	21	96	29808	384260	1.06446	3.50113	3.72682	0.517232	0.663757	9.27408e-08	1	0.00656654	0.998523	0.00339642
Rnf24	3	4	56	57	0	0	1	0	2	0	0	0	0	0	0	0	0	0	0	1	0	0	0.25	11	41	29808	384260	2.7996	1.28598	3.60023	0.0617041	0.994819	0.393133	0.78409	0.0553864	0.988725	0.00341757
Shc3	2	2	10707	10707	0	1	0	0	1	0	0	0	0	0	0	0	0	0	0	0	0	0	0.5	8	49	29808	384260	6.06173	0.551352	3.34214	0.0266556	1	0.892725	0.268708	0.128722	0.974804	0.00343116
Rora	6	10	138	230	0	0	0	0	6	0	0	0	0	0	2	0	0	0	0	2	0	0	0.144531	31	88	29808	384260	1.7109	1.47787	2.52849	0.0976437	0.972998	0.152319	0.913368	0.0359526	0.988295	0.00351054
Gm11074	1	2	13	32	0	0	0	0	0	1	0	0	0	0	0	0	0	0	0	1	0	0	0.5	1	42	29808	384260	20.0476	0.643026	12.8911	0.0470522	0.999433	0.836236	0.367908	0.0746401	0.997143	0.00351198
Snap29	3	7	80	278	0	1	0	0	0	2	0	0	0	0	1	0	0	0	0	3	0	0	0.5	5	14	29808	384260	1.20713	6.49128	7.83579	0.484088	0.788215	0.000137657	0.999982	0.00729065	0.999307	0.00352932
C1qtnf3	1	1	25	25	1	0	0	0	0	0	0	0	0	0	0	0	0	0	0	0	0	0	1	1	21	29808	384260	19.1818	0.672049	12.8911	0.047619	1	0.803887	0.515602	0.0746401	0.997143	0.00355429
Rps27l	1	1	842	842	0	0	0	0	0	1	0	0	0	0	0	0	0	0	0	0	0	0	0.5	1	21	29808	384260	19.1818	0.672049	12.8911	0.047619	1	0.803887	0.515602	0.0746401	0.997143	0.00355429
Rest	3	17	5689	6389	0	0	0	0	0	3	0	0	0	1	0	0	0	1	6	6	0	0	0.125	7	76	29808	384260	1.94309	2.89669	5.62852	0.202082	0.935278	0.000142571	0.999954	0.0178584	0.997645	0.00360886
1700045H11Rik	2	8	77	222	0	0	0	0	0	2	0	0	0	0	0	1	0	0	1	1	0	3	0.5	4	61	29808	384260	3.8636	1.70897	6.60277	0.0924401	0.987707	0.106893	0.948025	0.0392496	0.996048	0.00362824
Neu2	2	2	48	48	0	0	0	0	2	0	0	0	0	0	0	0	0	0	0	0	0	0	0.25	5	20	29808	384260	3.94118	1.34683	5.30811	0.0625	1	0.459249	0.795829	0.0583264	0.992709	0.0036454
Gm15726	4	10	38	172	0	0	0	0	2	1	0	1	0	0	1	0	1	1	0	1	1	1	0.3125	18	108	29808	384260	2.42443	1.20444	2.92009	0.0697278	0.984538	0.331211	0.776724	0.0533052	0.985894	0.00371685
Lmtk2	2	2	2	2	0	0	0	0	0	2	0	0	0	0	0	0	0	0	0	0	0	0	0.25	8	47	29808	384260	5.81481	0.574764	3.34214	0.0289724	1	0.878768	0.294684	0.128722	0.974804	0.00372939
Plg	1	1	39	39	0	0	0	0	0	1	0	0	0	0	0	0	0	0	0	0	0	0	0.5	1	20	29808	384260	18.2727	0.705485	12.8911	0.05	1	0.788068	0.540751	0.0746401	0.997143	0.00373201
Slc5a3	3	42	267	2754	2	0	0	0	1	0	0	0	1	0	1	0	0	0	0	2	12	23	0.75	4	28	29808	384260	0.504664	19.3138	9.74695	0.950767	0.131215	1.17105e-38	1	0.00395228	0.999698	0.0037577
1700040N02Rik	2	3	24	32	0	0	0	0	0	1	0	1	0	0	0	0	0	0	1	0	0	0	0.5	7	60	29808	384260	5.73421	0.664934	3.81287	0.0376574	0.998412	0.843074	0.316907	0.103514	0.982142	0.00389807
Ifltd1	3	4	96	146	0	0	0	0	0	3	0	0	0	0	0	0	0	0	0	1	0	0	0.125	11	39	29808	384260	2.66337	1.35176	3.60023	0.070766	0.993671	0.358442	0.810998	0.0553864	0.988725	0.00391947
Gm11620	1	1	6	6	0	0	0	0	0	0	0	1	0	0	0	0	0	0	0	0	0	0	1	1	19	29808	384260	17.3636	0.742421	12.8911	0.0526316	1	0.770973	0.566602	0.0746401	0.997143	0.00392843
Tmem212	1	2	3	5	0	0	0	0	0	1	0	0	0	0	0	0	0	0	0	0	1	0	0.5	1	36	29808	384260	17.1905	0.7499	12.8911	0.054784	0.999228	0.767675	0.471208	0.0746401	0.997143	0.00408908
Col13a1	3	6	54	111	0	0	0	0	1	2	0	0	0	0	0	3	0	0	0	0	0	0	0.65625	14	97	29808	384260	3.49971	0.809844	2.83422	0.0427682	0.994904	0.76127	0.374783	0.0967801	0.975281	0.00413911
4930586N03Rik	2	2	190	190	0	0	0	0	0	2	0	0	0	0	0	0	0	0	0	0	0	0	0.25	7	35	29808	384260	4.94366	0.771264	3.81287	0.04	1	0.754069	0.48994	0.103514	0.982142	0.00414056
Ndnl2	1	1	18	18	1	0	0	0	0	0	0	0	0	0	0	0	0	0	0	0	0	0	1	1	18	29808	384260	16.4545	0.783439	12.8911	0.0555556	1	0.752498	0.593106	0.0746401	0.997143	0.00414668
Atp13a4	2	6	313	463	0	0	0	0	1	1	0	0	0	0	0	1	0	0	3	0	0	0	0.5	3	23	29808	384260	2.56531	3.40415	8.7327	0.178578	0.967333	0.00996926	0.997553	0.023222	0.998234	0.00414694
Ripply3	2	6	70	295	0	1	0	0	1	0	0	0	0	0	1	0	0	0	1	2	0	0	0.75	3	23	29808	384260	2.56531	3.40415	8.7327	0.178578	0.967333	0.00996926	0.997553	0.023222	0.998234	0.00414694
A630055G03Rik	3	6	3481	3632	0	0	0	0	3	0	0	0	0	0	0	0	0	0	0	0	2	1	0.125	9	41	29808	384260	2.29526	1.91328	4.39148	0.124293	0.976286	0.103184	0.956567	0.0339153	0.9943	0.00421543
Zfp282	3	3	8	8	2	1	0	0	0	0	0	0	0	0	0	0	0	0	0	0	0	0	1	9	18	29808	384260	1.98901	2.20787	4.39148	0.125	1	0.165607	0.946695	0.0339153	0.9943	0.00423941
Fam107a	2	2	199	199	0	0	0	0	2	0	0	0	0	0	0	0	0	0	0	0	0	0	0.25	8	44	29808	384260	5.44444	0.613863	3.34214	0.0330579	1	0.854663	0.337187	0.128722	0.974804	0.00425528
Skint7	2	2	35784	35784	0	0	0	0	2	0	0	0	0	0	0	0	0	0	0	0	0	0	0.25	3	7	29808	384260	2.29032	3.81287	8.7327	0.183673	1	0.103514	0.982142	0.023222	0.998234	0.00426525
Cyp2ab1	3	6	180	356	1	0	0	0	1	1	0	0	0	0	1	1	0	0	1	0	0	0	0.6875	6	17	29808	384260	1.42462	4.59859	6.55123	0.358861	0.879354	0.0023921	0.999561	0.0119016	0.998649	0.00427102
Apold1	1	4	10	15	0	0	0	0	1	0	0	0	0	0	0	0	0	0	3	0	0	0	0.5	1	68	29808	384260	16.6098	0.776118	12.8911	0.0575386	0.998728	0.771493	0.393627	0.0746401	0.997143	0.00429469
Samm50	2	3	195	226	0	0	0	0	1	1	0	0	0	0	0	0	0	0	0	0	1	0	0.25	5	30	29808	384260	3.9981	1.32766	5.30811	0.0740741	0.99537	0.411158	0.793805	0.0583264	0.992709	0.00432048
Ppapdc2	1	1	82	82	0	1	0	0	0	0	0	0	0	0	0	0	0	0	0	0	0	0	1	1	17	29808	384260	15.5455	0.829254	12.8911	0.0588235	1	0.732534	0.620199	0.0746401	0.997143	0.00439059
Ets2	2	28	6	3971	0	0	0	0	2	0	0	0	0	0	0	0	0	0	6	5	6	9	0.25	3	104	29808	384260	2.50959	3.47974	8.7327	0.192922	0.954023	3.44878e-08	1	0.023222	0.998234	0.00448003
Mrps31	2	4	34	127	0	0	0	0	1	1	0	0	0	0	0	0	0	1	0	1	0	0	0.25	4	26	29808	384260	3.26056	2.02504	6.60277	0.114562	0.987115	0.14593	0.945817	0.0392496	0.996048	0.00449651
Lphn1	2	6	107	339	0	1	0	0	0	1	0	0	0	0	1	0	0	0	3	0	0	0	0.75	6	89	29808	384260	5.02849	0.882558	4.43793	0.0568139	0.994752	0.686886	0.464103	0.0799079	0.988098	0.00453988
Cnih3	3	5	160	262	0	0	0	0	2	1	0	0	0	0	0	0	0	0	1	1	0	0	0.125	10	40	29808	384260	2.41332	1.63952	3.95668	0.103516	0.984375	0.202305	0.905365	0.0439938	0.991821	0.00455406
Poglut1	4	9	12536	12572	1	0	1	0	0	1	0	1	0	0	0	0	3	1	0	1	0	0	0.5	9	17	29808	384260	0.846637	6.86019	5.80809	0.800476	0.427952	1.02117e-05	0.999999	0.0057004	0.999224	0.00456303
Gm12974	1	3	1	15	0	0	0	0	0	0	1	0	0	0	0	0	0	0	0	0	1	1	1	1	48	29808	384260	15.5161	0.830821	12.8911	0.061207	0.998716	0.718537	0.489254	0.0746401	0.997143	0.0045685
Lypd6	2	2	3	3	0	0	0	0	2	0	0	0	0	0	0	0	0	0	0	0	0	0	0.25	6	25	29808	384260	4.11475	1.07854	4.43793	0.0576	1	0.577327	0.693098	0.0799079	0.988098	0.0046027
Gm13563	1	1	48	48	0	0	0	0	0	0	0	1	0	0	0	0	0	0	0	0	0	0	1	1	16	29808	384260	14.6364	0.88076	12.8911	0.0625	1	0.710959	0.647803	0.0746401	0.997143	0.00466501
BC051077	2	4	126	155	0	0	0	0	1	0	0	1	0	0	0	0	0	0	0	0	1	1	0.5	3	14	29808	384260	2.32966	3.74848	8.7327	0.203118	0.966967	0.0247191	0.994845	0.023222	0.998234	0.00471681
Mospd4	1	2	173	175	1	0	0	0	0	0	0	0	0	0	0	0	0	0	0	0	1	0	1	1	31	29808	384260	14.8095	0.870462	12.8911	0.0634755	0.998959	0.692603	0.568465	0.0746401	0.997143	0.00473782
Gm15938	1	2	50	84	0	0	0	0	1	0	0	0	0	0	0	0	0	0	1	0	0	0	0.5	2	119	29808	384260	29.7075	0.2273	6.7525	0.033331	0.999718	0.998999	0.00517044	0.143709	0.989141	0.00478996
Slc38a2	1	1	9	9	0	0	0	0	0	1	0	0	0	0	0	0	0	0	0	0	0	0	0.5	2	60	29808	384260	28.619	0.235944	6.7525	0.0333333	1	0.990483	0.0538174	0.143709	0.989141	0.0047903
Zfp174	2	2	29	29	0	0	1	0	0	1	0	0	0	0	0	0	0	0	0	0	0	0	0.5	2	3	29808	384260	1.47619	8.7327	12.8911	0.444444	1	0.023222	0.998234	0.0108594	0.999446	0.0048264
Gm15651	2	12	162	1065	0	0	0	0	0	0	1	1	0	0	0	0	0	0	3	4	2	1	1	3	42	29808	384260	2.35697	3.70505	8.7327	0.209721	0.950766	0.000151996	0.999963	0.023222	0.998234	0.00487014
Nipbl	2	3	63	68	1	0	0	0	1	0	0	0	0	0	0	0	0	0	0	1	0	0	0.5	5	28	29808	384260	3.73245	1.42215	5.30811	0.0842748	0.994306	0.369779	0.82483	0.0583264	0.992709	0.00491545
Camp	1	1	22	22	1	0	0	0	0	0	0	0	0	0	0	0	0	0	0	0	0	0	1	1	15	29808	384260	13.7273	0.939089	12.8911	0.0666667	1	0.687643	0.675825	0.0746401	0.997143	0.00497601
Cited1	1	1	6	6	0	1	0	0	0	0	0	0	0	0	0	0	0	0	0	0	0	0	1	1	15	29808	384260	13.7273	0.939089	12.8911	0.0666667	1	0.687643	0.675825	0.0746401	0.997143	0.00497601
Ggcx	1	1	55	55	0	0	0	0	1	0	0	0	0	0	0	0	0	0	0	0	0	0	0.5	1	15	29808	384260	13.7273	0.939089	12.8911	0.0666667	1	0.687643	0.675825	0.0746401	0.997143	0.00497601
Gm15636	1	1	28	28	0	0	0	0	0	0	0	1	0	0	0	0	0	0	0	0	0	0	1	1	15	29808	384260	13.7273	0.939089	12.8911	0.0666667	1	0.687643	0.675825	0.0746401	0.997143	0.00497601
Gm16731	1	1	10	10	0	0	0	0	0	1	0	0	0	0	0	0	0	0	0	0	0	0	0.5	1	15	29808	384260	13.7273	0.939089	12.8911	0.0666667	1	0.687643	0.675825	0.0746401	0.997143	0.00497601
M6pr	1	1	18180	18180	0	0	0	0	1	0	0	0	0	0	0	0	0	0	0	0	0	0	0.5	1	15	29808	384260	13.7273	0.939089	12.8911	0.0666667	1	0.687643	0.675825	0.0746401	0.997143	0.00497601
Mc1r	1	1	1	1	0	0	1	0	0	0	0	0	0	0	0	0	0	0	0	0	0	0	1	1	15	29808	384260	13.7273	0.939089	12.8911	0.0666667	1	0.687643	0.675825	0.0746401	0.997143	0.00497601
Spib	1	1	12	12	0	0	0	0	1	0	0	0	0	0	0	0	0	0	0	0	0	0	0.5	1	15	29808	384260	13.7273	0.939089	12.8911	0.0666667	1	0.687643	0.675825	0.0746401	0.997143	0.00497601
Zfp931	1	1	181	181	0	0	0	0	1	0	0	0	0	0	0	0	0	0	0	0	0	0	0.5	1	15	29808	384260	13.7273	0.939089	12.8911	0.0666667	1	0.687643	0.675825	0.0746401	0.997143	0.00497601
Gsk3b	6	23	1344	2639	0	0	0	0	4	2	0	0	1	0	5	3	1	0	0	7	0	0	0.788025	20	48	29808	384260	0.631927	6.19096	3.91223	0.961358	0.0940293	1.48697e-11	1	0.00522566	0.998878	0.00502373
2610002I17Rik	1	2	34	35	0	0	0	0	0	1	0	0	0	0	0	0	0	0	0	1	0	0	0.5	1	29	29808	384260	13.8571	0.930288	12.8911	0.0677765	0.998811	0.657369	0.609443	0.0746401	0.997143	0.00505884
Gm11638	1	2	4	52	0	0	0	0	0	0	0	1	0	0	0	0	0	0	0	0	1	0	1	1	29	29808	384260	13.8571	0.930288	12.8911	0.0677765	0.998811	0.657369	0.609443	0.0746401	0.997143	0.00505884
Dclre1a	2	4	282	418	0	0	0	0	0	2	0	0	0	0	0	0	0	0	0	1	1	0	0.25	4	24	29808	384260	3.01071	2.1931	6.60277	0.131944	0.983796	0.118823	0.958966	0.0392496	0.996048	0.00517875
Asb14	2	2	59	59	0	0	0	0	0	2	0	0	0	0	0	0	0	0	0	0	0	0	0.25	4	11	29808	384260	2.70732	2.43886	6.60277	0.132231	1	0.21048	0.944614	0.0392496	0.996048	0.00519001
Cryba4	2	6	54	221	0	0	0	0	0	2	0	0	0	0	0	0	1	0	0	1	2	0	0.25	3	20	29808	384260	2.23215	3.91223	8.7327	0.223516	0.952661	0.00522566	0.998878	0.023222	0.998234	0.00519049
1520402A15Rik	2	2	149	149	0	0	0	0	2	0	0	0	0	0	0	0	0	0	0	0	0	0	0.25	7	31	29808	384260	4.38028	0.870462	3.81287	0.0509886	1	0.692603	0.568465	0.103514	0.982142	0.00527803
G730013B05Rik	2	27	161	1990	0	0	0	0	0	1	0	1	0	0	1	1	1	2	8	9	1	2	0.875	2	33	29808	384260	1.2214	10.5544	12.8911	0.493072	0.777034	8.13863e-19	1	0.0108594	0.999446	0.00535447
Eml4	4	5	72	170	1	0	0	0	3	0	0	0	0	0	0	1	0	0	0	0	0	0	0.3125	18	43	29808	384260	1.91431	1.5254	2.92009	0.102114	0.987147	0.243918	0.878565	0.0533052	0.985894	0.00544321
Eea1	3	6	809	845	1	0	0	0	0	2	0	0	0	0	0	0	0	0	0	0	1	2	0.25	11	55	29808	384260	2.52267	1.42715	3.60023	0.09888	0.98304	0.257773	0.85977	0.0553864	0.988725	0.00547661
Parl	2	5	150	276	0	0	0	0	0	2	0	0	0	0	0	0	0	0	0	0	1	2	0.25	3	16	29808	384260	2.13852	4.08353	8.7327	0.237339	0.951231	0.00886748	0.998226	0.023222	0.998234	0.00551149
5430435G22Rik	2	5	152	19148	0	0	0	0	2	0	0	0	0	0	0	0	0	0	0	0	3	0	0.25	4	29	29808	384260	2.92253	2.25927	6.60277	0.142997	0.978888	0.0779619	0.97266	0.0392496	0.996048	0.00561258
Stt3b	2	3	24180	24182	0	0	0	0	2	0	0	0	0	0	0	0	0	0	0	1	0	0	0.25	6	37	29808	384260	4.12004	1.07716	4.43793	0.0703611	0.995736	0.547116	0.67629	0.0799079	0.988098	0.00562241
2410004P03Rik	1	2	19	108	0	1	0	0	0	0	0	0	0	0	0	0	0	0	0	1	0	0	1	1	26	29808	384260	12.4286	1.03722	12.8911	0.0754438	0.998521	0.598554	0.672106	0.0746401	0.997143	0.00563113
Prkg2	3	7	436	1081	0	0	0	0	1	2	0	0	0	0	0	1	0	0	0	2	1	0	0.3125	6	17	29808	384260	1.22397	5.35246	6.55123	0.474465	0.795278	0.000438778	0.999929	0.0119016	0.998649	0.00564689
Igf2bp2	7	27	695	2612	0	1	0	0	5	0	0	1	0	0	6	4	1	0	6	3	0	0	0.940765	27	62	29808	384260	0.600359	5.6256	3.37738	0.981798	0.0466968	2.33737e-12	1	0.00577969	0.998539	0.00567449
Mrps6	4	42	316	2754	0	0	0	0	4	0	0	0	0	0	1	0	0	0	0	2	12	23	0.1875	9	33	29808	384260	0.354232	16.3963	5.80809	0.998845	0.00459294	7.9695e-36	1	0.0057004	0.999224	0.00569382
Fzd4	1	3	130	184	0	1	0	0	0	0	0	0	0	0	0	0	0	0	2	0	0	0	1	1	38	29808	384260	12.2903	1.04888	12.8911	0.076888	0.997959	0.565014	0.658936	0.0746401	0.997143	0.00573893
2310008H09Rik	1	1	36	36	0	0	1	0	0	0	0	0	0	0	0	0	0	0	0	0	0	0	1	1	13	29808	384260	11.9091	1.08246	12.8911	0.0769231	1	0.635219	0.732653	0.0746401	0.997143	0.00574155
Zfp458	1	1	3	3	0	0	0	1	0	0	0	0	0	0	0	0	0	0	0	0	0	0	1	1	13	29808	384260	11.9091	1.08246	12.8911	0.0769231	1	0.635219	0.732653	0.0746401	0.997143	0.00574155
Gm6728	1	4	142	304	0	0	0	0	1	0	0	0	0	0	0	0	0	0	0	1	0	2	0.5	1	50	29808	384260	12.2195	1.05496	12.8911	0.0776318	0.997664	0.542476	0.652537	0.0746401	0.997143	0.00579445
Arl6ip4	2	2	120	120	0	0	0	2	0	0	0	0	0	0	0	0	0	0	0	0	0	0	1	3	6	29808	384260	1.96774	4.43793	8.7327	0.25	1	0.0799079	0.988098	0.023222	0.998234	0.0058055
Tm9sf1	2	2	153	153	1	0	0	0	0	1	0	0	0	0	0	0	0	0	0	0	0	0	0.5	3	6	29808	384260	1.96774	4.43793	8.7327	0.25	1	0.0799079	0.988098	0.023222	0.998234	0.0058055
Tmprss7	2	2	81	81	0	0	0	0	0	2	0	0	0	0	0	0	0	0	0	0	0	0	0.25	3	6	29808	384260	1.96774	4.43793	8.7327	0.25	1	0.0799079	0.988098	0.023222	0.998234	0.0058055
Eaf2	3	5	234	357	0	0	0	0	2	1	0	0	0	0	1	0	0	0	0	0	1	0	0.3125	6	12	29808	384260	1.20572	5.43345	6.55123	0.5	0.8125	0.00270525	0.99959	0.0119016	0.998649	0.0059508
Tbc1d4	3	5	56	119	0	0	0	0	2	0	0	1	0	0	0	0	0	0	0	1	0	1	0.25	9	29	29808	384260	1.94376	2.25927	4.39148	0.177033	0.965134	0.0779619	0.97266	0.0339153	0.9943	0.00600413
Cuzd1	1	7	12	285	0	1	0	0	0	0	0	0	0	0	0	0	0	0	3	3	0	0	1	1	83	29808	384260	11.7042	1.10141	12.8911	0.0813495	0.997072	0.463779	0.681736	0.0746401	0.997143	0.00607193
Galnt5	1	2	1	2	0	0	0	0	0	1	0	0	0	0	0	0	0	0	1	0	0	0	0.5	1	24	29808	384260	11.4762	1.12329	12.8911	0.0815972	0.998264	0.555288	0.714039	0.0746401	0.997143	0.00609042
1110050K14Rik	1	1	29	29	0	0	0	0	1	0	0	0	0	0	0	0	0	0	0	0	0	0	0.5	1	12	29808	384260	11	1.17192	12.8911	0.0833333	1	0.605795	0.76117	0.0746401	0.997143	0.00622001
4930568D16Rik	1	1	78	78	0	0	0	0	0	1	0	0	0	0	0	0	0	0	0	0	0	0	0.5	1	12	29808	384260	11	1.17192	12.8911	0.0833333	1	0.605795	0.76117	0.0746401	0.997143	0.00622001
AI836003	1	1	5	5	1	0	0	0	0	0	0	0	0	0	0	0	0	0	0	0	0	0	1	1	12	29808	384260	11	1.17192	12.8911	0.0833333	1	0.605795	0.76117	0.0746401	0.997143	0.00622001
Cacng5	1	1	39	39	0	0	0	0	0	1	0	0	0	0	0	0	0	0	0	0	0	0	0.5	1	12	29808	384260	11	1.17192	12.8911	0.0833333	1	0.605795	0.76117	0.0746401	0.997143	0.00622001
Col27a1	1	1	74	74	0	0	0	0	1	0	0	0	0	0	0	0	0	0	0	0	0	0	0.5	1	12	29808	384260	11	1.17192	12.8911	0.0833333	1	0.605795	0.76117	0.0746401	0.997143	0.00622001
Dnlz	1	1	62	62	0	0	0	0	1	0	0	0	0	0	0	0	0	0	0	0	0	0	0.5	1	12	29808	384260	11	1.17192	12.8911	0.0833333	1	0.605795	0.76117	0.0746401	0.997143	0.00622001
Gm12264	1	1	45	45	0	0	0	0	0	0	0	1	0	0	0	0	0	0	0	0	0	0	1	1	12	29808	384260	11	1.17192	12.8911	0.0833333	1	0.605795	0.76117	0.0746401	0.997143	0.00622001
Gm3764	1	1	24	24	0	0	0	0	1	0	0	0	0	0	0	0	0	0	0	0	0	0	0.5	1	12	29808	384260	11	1.17192	12.8911	0.0833333	1	0.605795	0.76117	0.0746401	0.997143	0.00622001
Scrib	1	1	47	47	0	0	0	0	1	0	0	0	0	0	0	0	0	0	0	0	0	0	0.5	1	12	29808	384260	11	1.17192	12.8911	0.0833333	1	0.605795	0.76117	0.0746401	0.997143	0.00622001
Tomt	1	1	184	184	0	0	0	0	0	1	0	0	0	0	0	0	0	0	0	0	0	0	0.5	1	12	29808	384260	11	1.17192	12.8911	0.0833333	1	0.605795	0.76117	0.0746401	0.997143	0.00622001
Zfp697	1	1	50	50	0	0	0	0	1	0	0	0	0	0	0	0	0	0	0	0	0	0	0.5	1	12	29808	384260	11	1.17192	12.8911	0.0833333	1	0.605795	0.76117	0.0746401	0.997143	0.00622001
Btbd2	2	2	174	174	0	0	0	0	1	1	0	0	0	0	0	0	0	0	0	0	0	0	0.25	5	15	29808	384260	2.96078	1.79281	5.30811	0.111111	1	0.324175	0.88729	0.0583264	0.992709	0.0064807
2900026A02Rik	6	24	2385	3252	0	0	0	0	5	1	0	0	1	0	5	2	0	0	6	4	0	0	0.709473	22	71	29808	384260	0.814311	4.36957	3.55819	0.80129	0.348989	5.04602e-09	1	0.00814083	0.998085	0.00652317
Hap1	2	4	100	251	0	0	0	0	2	0	0	0	0	0	0	0	0	0	0	0	1	1	0.25	4	21	29808	384260	2.63593	2.50491	6.60277	0.16635	0.976306	0.0828588	0.974686	0.0392496	0.996048	0.00652917
Muc13	2	7	793	1270	0	0	0	0	0	2	0	0	1	0	0	3	0	0	1	0	0	0	0.8125	3	20	29808	384260	1.91776	4.55358	8.7327	0.283416	0.926235	0.00112166	0.999788	0.023222	0.998234	0.00658149
Gm16958	1	3	4	35	0	0	0	0	1	0	0	0	0	0	0	0	0	0	0	0	1	1	0.5	1	33	29808	384260	10.6774	1.20733	12.8911	0.0881821	0.997301	0.471462	0.744704	0.0746401	0.997143	0.00658192
4832428D23Rik	1	2	96	97	0	0	0	0	0	1	0	0	0	0	0	0	0	0	0	1	0	0	0.5	1	22	29808	384260	10.5238	1.22495	12.8911	0.088843	0.997934	0.508806	0.755484	0.0746401	0.997143	0.00663125
Steap1	1	2	127	193	0	0	0	0	1	0	0	0	0	0	0	0	0	0	0	0	0	1	0.5	1	22	29808	384260	10.5238	1.22495	12.8911	0.088843	0.997934	0.508806	0.755484	0.0746401	0.997143	0.00663125
D630008O14Rik	2	5	7	10	0	0	0	0	0	2	0	0	0	0	0	1	0	0	1	1	0	0	0.5	4	26	29808	384260	2.62123	2.51896	6.60277	0.171918	0.971473	0.0541831	0.982823	0.0392496	0.996048	0.00674771
Disc1	4	6	284	309	0	0	0	0	0	4	0	0	0	0	0	1	0	0	0	0	1	0	0.1875	21	67	29808	384260	2.13744	1.17192	2.50491	0.0816487	0.986591	0.418628	0.732804	0.0828588	0.974686	0.00676531
Cox6a1	1	1	3	3	0	0	0	0	1	0	0	0	0	0	0	0	0	0	0	0	0	0	0.5	1	11	29808	384260	10.0909	1.2775	12.8911	0.0909091	1	0.573997	0.78952	0.0746401	0.997143	0.00678546
Ddit3	1	1	6	6	0	0	0	0	1	0	0	0	0	0	0	0	0	0	0	0	0	0	0.5	1	11	29808	384260	10.0909	1.2775	12.8911	0.0909091	1	0.573997	0.78952	0.0746401	0.997143	0.00678546
Mrgprd	1	1	1	1	0	0	0	0	1	0	0	0	0	0	0	0	0	0	0	0	0	0	0.5	1	11	29808	384260	10.0909	1.2775	12.8911	0.0909091	1	0.573997	0.78952	0.0746401	0.997143	0.00678546
Polk	1	1	52	52	0	0	0	0	1	0	0	0	0	0	0	0	0	0	0	0	0	0	0.5	1	11	29808	384260	10.0909	1.2775	12.8911	0.0909091	1	0.573997	0.78952	0.0746401	0.997143	0.00678546
RP23-24A13.16	1	1	34	34	0	0	0	0	0	0	1	0	0	0	0	0	0	0	0	0	0	0	1	1	11	29808	384260	10.0909	1.2775	12.8911	0.0909091	1	0.573997	0.78952	0.0746401	0.997143	0.00678546
Rfx5	1	1	40	40	0	1	0	0	0	0	0	0	0	0	0	0	0	0	0	0	0	0	1	1	11	29808	384260	10.0909	1.2775	12.8911	0.0909091	1	0.573997	0.78952	0.0746401	0.997143	0.00678546
Slc39a2	1	1	83	83	0	1	0	0	0	0	0	0	0	0	0	0	0	0	0	0	0	0	1	1	11	29808	384260	10.0909	1.2775	12.8911	0.0909091	1	0.573997	0.78952	0.0746401	0.997143	0.00678546
Sox18	1	1	85	85	0	1	0	0	0	0	0	0	0	0	0	0	0	0	0	0	0	0	1	1	11	29808	384260	10.0909	1.2775	12.8911	0.0909091	1	0.573997	0.78952	0.0746401	0.997143	0.00678546
Atad1	1	1	5	5	0	0	0	0	0	1	0	0	0	0	0	0	0	0	0	0	0	0	0.5	2	42	29808	384260	20.0476	0.336823	6.7525	0.047619	1	0.961543	0.163764	0.143709	0.989141	0.00684328
Gm13634	2	3	80	82	0	0	0	0	1	0	1	0	0	0	0	0	0	0	0	0	1	0	0.5	4	15	29808	384260	2.49489	2.64652	6.60277	0.175407	0.981037	0.11271	0.969306	0.0392496	0.996048	0.00688465
Cox7b2	1	2	1	2	0	0	0	0	1	0	0	0	0	0	0	0	0	0	0	0	0	1	0.5	1	21	29808	384260	10.0476	1.283	12.8911	0.0929705	0.997732	0.484398	0.775835	0.0746401	0.997143	0.00693933
Nol10	2	5	43	170	0	0	0	0	0	2	0	0	0	0	0	0	0	1	0	0	1	1	0.25	5	40	29808	384260	3.2376	1.63952	5.30811	0.120728	0.983948	0.202305	0.905365	0.0583264	0.992709	0.00704163
Acyp2	2	3	55	56	0	0	0	0	1	1	0	0	0	0	0	0	0	0	0	0	1	0	0.25	5	23	29808	384260	3.06831	1.72998	5.30811	0.12123	0.989726	0.265141	0.893828	0.0583264	0.992709	0.00707091
Gm11648	1	4	70	124	0	0	0	0	0	0	0	1	0	0	0	0	0	0	2	1	0	0	1	1	40	29808	384260	9.78049	1.31805	12.8911	0.0963121	0.996374	0.37581	0.797695	0.0746401	0.997143	0.00718874
2700073G19Rik	1	2	6	8	0	0	1	0	0	0	0	0	0	0	0	0	0	0	0	1	0	0	1	1	20	29808	384260	9.57143	1.34683	12.8911	0.0975	0.9975	0.459249	0.795829	0.0746401	0.997143	0.00727741
4921528I07Rik	1	2	1	10	0	0	0	0	0	1	0	0	0	0	0	0	0	0	0	0	1	0	0.5	1	20	29808	384260	9.57143	1.34683	12.8911	0.0975	0.9975	0.459249	0.795829	0.0746401	0.997143	0.00727741
Marveld2	2	3	1536	1539	0	0	0	0	2	0	0	0	0	0	0	0	0	0	0	0	1	0	0.25	3	8	29808	384260	1.77003	4.93364	8.7327	0.316406	0.947266	0.0251956	0.996219	0.023222	0.998234	0.00734758
Araf	4	10	12506	12914	0	1	0	0	2	0	0	1	0	0	3	0	1	0	0	2	0	0	0.8125	14	50	29808	384260	1.44238	2.59881	3.74848	0.297941	0.881883	0.00664042	0.997748	0.0247191	0.994845	0.00736483
1700112E06Rik	4	5	65	67	0	0	0	0	0	4	0	0	0	0	0	1	0	0	0	0	0	0	0.1875	24	66	29808	384260	2.20495	0.994626	2.1931	0.0619928	0.993642	0.580284	0.594951	0.118823	0.958966	0.00736617
Vps8	6	24	311	1331	0	0	0	1	0	5	0	0	0	0	2	3	0	0	6	7	0	0	0.623047	23	79	29808	384260	0.866717	3.92764	3.40415	0.741747	0.425645	3.63159e-08	1	0.00996926	0.997553	0.00739467
Gm15671	1	1	60	60	0	0	0	0	1	0	0	0	0	0	0	0	0	0	0	0	0	0	0.5	1	10	29808	384260	9.18182	1.40398	12.8911	0.1	1	0.539635	0.817491	0.0746401	0.997143	0.00746401
Mms22l	1	1	1	1	0	0	0	0	1	0	0	0	0	0	0	0	0	0	0	0	0	0	0.5	1	10	29808	384260	9.18182	1.40398	12.8911	0.1	1	0.539635	0.817491	0.0746401	0.997143	0.00746401
Naga	1	1	47	47	0	0	0	0	1	0	0	0	0	0	0	0	0	0	0	0	0	0	0.5	1	10	29808	384260	9.18182	1.40398	12.8911	0.1	1	0.539635	0.817491	0.0746401	0.997143	0.00746401
Scn8a	3	9	2674	2879	0	0	0	0	0	3	0	0	0	0	0	0	0	0	1	2	1	2	0.125	15	137	29808	384260	3.09301	0.855648	2.64652	0.0664776	0.988505	0.733295	0.382237	0.11271	0.969306	0.00749269
Fbxw7	2	2	144	144	0	0	0	0	2	0	0	0	0	0	0	0	0	0	0	0	0	0	0.25	7	26	29808	384260	3.67606	1.03722	3.81287	0.0724852	1	0.598554	0.672106	0.103514	0.982142	0.00750323
Flna	2	2	169	169	1	0	0	0	1	0	0	0	0	0	0	0	0	0	0	0	0	0	0.5	7	26	29808	384260	3.67606	1.03722	3.81287	0.0724852	1	0.598554	0.672106	0.103514	0.982142	0.00750323
4931408A02Rik	5	9	892	1284	0	0	0	0	4	1	0	0	0	0	2	0	0	0	1	0	1	0	0.226563	18	35	29808	384260	1.08682	3.34214	3.63231	0.535118	0.717181	0.0019843	0.999477	0.0141055	0.99684	0.00754811
Pvalb	1	2	48	70	0	0	0	0	0	1	0	0	0	0	0	0	0	0	0	1	0	0	0.5	1	19	29808	384260	9.09524	1.41735	12.8911	0.102493	0.99723	0.433398	0.815378	0.0746401	0.997143	0.00765009
Gtf3a	1	5	177	596	0	0	0	0	0	1	0	0	0	0	0	0	0	0	1	1	1	1	0.5	1	46	29808	384260	9.03922	1.42613	12.8911	0.104071	0.995476	0.287512	0.848463	0.0746401	0.997143	0.00776787
Lsamp	6	33	71	9955	1	0	0	0	3	2	0	0	0	0	9	7	0	0	6	2	1	2	0.996401	22	72	29808	384260	0.601236	5.91812	3.55819	0.964159	0.0836072	2.29172e-15	1	0.00814083	0.998085	0.00784905
Elk1	2	2	47	47	1	0	0	0	1	0	0	0	0	0	0	0	0	0	0	0	0	0	0.5	6	19	29808	384260	3.13115	1.41735	4.43793	0.099723	1	0.433398	0.815378	0.0799079	0.988098	0.00796866
Slc26a4	2	2	273	273	0	0	0	0	0	2	0	0	0	0	0	0	0	0	0	0	0	0	0.25	7	25	29808	384260	3.53521	1.07854	3.81287	0.0784	1	0.577327	0.693098	0.103514	0.982142	0.0081155
Abhd6	3	4	284	365	0	0	0	0	1	2	0	0	0	0	0	0	0	0	0	0	1	0	0.125	12	35	29808	384260	2.19331	1.5058	3.30269	0.119758	0.986182	0.289223	0.860671	0.0680322	0.984963	0.0081474
Phlda1	1	4	35	228	0	0	0	0	1	0	0	0	0	0	0	0	0	0	0	0	0	3	0.5	1	35	29808	384260	8.56098	1.5058	12.8911	0.10948	0.995287	0.289223	0.860671	0.0746401	0.997143	0.0081716
Pcmtd1	1	1	93	93	0	0	0	0	0	1	0	0	0	0	0	0	0	0	0	0	0	0	0.5	2	35	29808	384260	16.7143	0.403996	6.7525	0.0571429	1	0.933806	0.245931	0.143709	0.989141	0.00821195
Gm16541	1	3	1	278	0	0	0	0	0	1	0	0	0	0	0	0	0	0	0	0	1	1	0.5	1	26	29808	384260	8.41935	1.53113	12.8911	0.111004	0.995676	0.327894	0.85407	0.0746401	0.997143	0.00828535
Hes3	1	1	110	110	0	0	0	0	1	0	0	0	0	0	0	0	0	0	0	0	0	0	0.5	1	9	29808	384260	8.27273	1.55827	12.8911	0.111111	1	0.5025	0.844838	0.0746401	0.997143	0.00829334
Larp6	1	1	1	1	0	0	0	0	1	0	0	0	0	0	0	0	0	0	0	0	0	0	0.5	1	9	29808	384260	8.27273	1.55827	12.8911	0.111111	1	0.5025	0.844838	0.0746401	0.997143	0.00829334
Rpf2	1	1	79	79	0	0	0	0	0	1	0	0	0	0	0	0	0	0	0	0	0	0	0.5	1	9	29808	384260	8.27273	1.55827	12.8911	0.111111	1	0.5025	0.844838	0.0746401	0.997143	0.00829334
Acn9	1	4	1	149	0	0	0	0	1	0	0	0	0	0	0	0	0	0	0	0	0	3	0.5	1	34	29808	384260	8.31707	1.54996	12.8911	0.112558	0.995011	0.272169	0.872081	0.0746401	0.997143	0.00840134
Gpt	2	4	113	408	1	0	0	0	0	1	0	0	0	0	0	0	1	0	0	0	0	1	0.5	4	18	29808	384260	2.26115	2.92009	6.60277	0.215821	0.96342	0.0533052	0.985894	0.0392496	0.996048	0.00847089
Pigt	1	2	1	2	0	0	0	0	0	1	0	0	0	0	0	0	0	0	0	0	0	1	0.5	1	17	29808	384260	8.14286	1.58312	12.8911	0.114187	0.99654	0.379801	0.852781	0.0746401	0.997143	0.00852293
1700021K19Rik	4	10	6369	6873	0	0	0	1	2	1	0	0	0	0	1	0	0	0	2	0	2	1	0.3125	13	39	29808	384260	1.21162	3.32993	4.03463	0.440736	0.786872	0.00117178	0.999687	0.0195081	0.99621	0.00859792
Poln	2	2	21	21	0	0	0	0	0	2	0	0	0	0	0	0	0	0	0	0	0	0	0.25	5	13	29808	384260	2.56863	2.06652	5.30811	0.147929	1	0.267347	0.918142	0.0583264	0.992709	0.00862817
Sh2b2	2	2	96	96	0	1	0	1	0	0	0	0	0	0	0	0	0	0	0	0	0	0	1	5	13	29808	384260	2.56863	2.06652	5.30811	0.147929	1	0.267347	0.918142	0.0583264	0.992709	0.00862817
Zfp865	2	2	724	724	0	2	0	0	0	0	0	0	0	0	0	0	0	0	0	0	0	0	1	5	13	29808	384260	2.56863	2.06652	5.30811	0.147929	1	0.267347	0.918142	0.0583264	0.992709	0.00862817
Fam19a2	3	10	82	1094	0	0	0	0	3	0	0	0	0	0	0	0	0	0	0	2	1	4	0.125	10	64	29808	384260	1.94795	2.03121	3.95668	0.196284	0.943076	0.0305519	0.986942	0.0439938	0.991821	0.00863528
Atp6v0a4	4	4	30546	30546	0	0	0	0	1	3	0	0	0	0	0	0	0	0	0	0	0	0	0.0625	20	34	29808	384260	1.69652	1.54996	2.62953	0.11973	1	0.272169	0.872081	0.0722601	0.978901	0.0086517
4930583H14Rik	1	1	75	75	0	0	0	0	1	0	0	0	0	0	0	0	0	0	0	0	0	0	0.5	2	33	29808	384260	15.7619	0.428406	6.7525	0.0606061	1	0.922695	0.275213	0.143709	0.989141	0.00870964
Lix1	2	3	34	125	0	0	0	0	1	1	0	0	0	0	0	0	0	0	0	0	1	0	0.25	7	39	29808	384260	3.73058	1.02206	3.81287	0.0850824	0.994218	0.582472	0.641558	0.103514	0.982142	0.00880722
Gm2788	1	8	71	723	0	0	0	0	1	0	0	0	0	0	0	1	0	1	0	0	1	4	0.75	1	64	29808	384260	7.91358	1.62899	12.8911	0.118374	0.993579	0.129687	0.934206	0.0746401	0.997143	0.00883545
Dyx1c1	3	3	451	451	0	0	0	0	0	3	0	0	0	0	0	0	0	0	0	0	0	0	0.125	15	35	29808	384260	2.3245	1.13853	2.64652	0.0787172	1	0.51006	0.710777	0.11271	0.969306	0.00887222
C8a	2	2	2	2	0	0	0	0	0	2	0	0	0	0	0	0	0	0	0	0	0	0	0.25	6	18	29808	384260	2.96721	1.49566	4.43793	0.111111	1	0.406894	0.834393	0.0799079	0.988098	0.00887865
1110008F13Rik	1	3	21	51	0	0	0	0	1	0	0	0	0	0	0	0	0	0	1	1	0	0	0.5	1	24	29808	384260	7.77419	1.6582	12.8911	0.119864	0.994936	0.285961	0.881177	0.0746401	0.997143	0.00894666
Gm10392	1	3	11	59	1	0	0	0	0	0	0	0	0	0	0	0	0	0	1	1	0	0	1	1	24	29808	384260	7.77419	1.6582	12.8911	0.119864	0.994936	0.285961	0.881177	0.0746401	0.997143	0.00894666
Gm11713	1	3	1	96	0	0	0	0	1	0	0	0	0	0	0	0	0	0	2	0	0	0	0.5	1	24	29808	384260	7.77419	1.6582	12.8911	0.119864	0.994936	0.285961	0.881177	0.0746401	0.997143	0.00894666
Gm14873	1	1	91	91	0	0	0	0	1	0	0	0	0	0	0	0	0	0	0	0	0	0	0.5	2	32	29808	384260	15.2857	0.441752	6.7525	0.0625	1	0.916459	0.290932	0.143709	0.989141	0.00898181
Col9a2	2	6	68	3740	1	0	0	0	0	1	0	0	1	0	0	0	0	0	1	0	1	1	0.5	4	26	29808	384260	2.19152	3.01287	6.60277	0.232583	0.949413	0.017177	0.995261	0.0392496	0.996048	0.00912879
Cxcl11	2	7	52	138	0	0	0	0	0	0	0	2	0	0	0	0	0	0	0	0	3	2	1	2	5	29808	384260	0.71831	17.9465	12.8911	0.84137	0.419904	1.86662e-07	1	0.0108594	0.999446	0.00913677
Gm10717	2	3	3	4	2	0	0	0	0	0	0	0	0	0	0	0	1	0	0	0	0	0	1	3	7	29808	384260	1.55151	5.62852	8.7327	0.393586	0.921283	0.0178584	0.997645	0.023222	0.998234	0.00913985
Abca1	2	3	189	204	0	0	0	1	0	1	0	0	0	0	0	0	0	0	0	1	0	0	0.5	7	38	29808	384260	3.63517	1.04888	3.81287	0.0892987	0.993749	0.565014	0.658936	0.103514	0.982142	0.00924367
Gm9951	1	2	63	84	0	0	0	0	1	0	0	0	0	0	0	0	1	0	0	0	0	0	0.5	2	61	29808	384260	15.2404	0.443067	6.7525	0.0644988	0.998925	0.949517	0.149102	0.143709	0.989141	0.00926906
Pdia5	4	10	421	1805	0	0	0	0	1	3	0	0	0	0	1	2	2	0	0	1	0	0	0.5	12	30	29808	384260	1.00982	4.3256	4.36807	0.617719	0.633103	0.000157872	0.999967	0.0150372	0.997295	0.00928876
Rnf32	1	3	105	230	0	0	0	0	1	0	0	0	0	0	0	0	0	0	1	1	0	0	0.5	1	23	29808	384260	7.45161	1.72998	12.8911	0.124846	0.994493	0.265141	0.893828	0.0746401	0.997143	0.00931852
Gm10425	1	1	27	27	0	0	0	0	0	0	0	1	0	0	0	0	0	0	0	0	0	0	1	1	8	29808	384260	7.36364	1.75065	12.8911	0.125	1	0.462371	0.871278	0.0746401	0.997143	0.00933001
Gm13582	1	1	1	1	0	0	0	0	0	0	1	0	0	0	0	0	0	0	0	0	0	0	1	1	8	29808	384260	7.36364	1.75065	12.8911	0.125	1	0.462371	0.871278	0.0746401	0.997143	0.00933001
Haus6	1	1	45	45	0	0	0	0	0	0	0	1	0	0	0	0	0	0	0	0	0	0	1	1	8	29808	384260	7.36364	1.75065	12.8911	0.125	1	0.462371	0.871278	0.0746401	0.997143	0.00933001
Jub	1	1	31	31	1	0	0	0	0	0	0	0	0	0	0	0	0	0	0	0	0	0	1	1	8	29808	384260	7.36364	1.75065	12.8911	0.125	1	0.462371	0.871278	0.0746401	0.997143	0.00933001
Pnma5	1	1	67	67	1	0	0	0	0	0	0	0	0	0	0	0	0	0	0	0	0	0	1	1	8	29808	384260	7.36364	1.75065	12.8911	0.125	1	0.462371	0.871278	0.0746401	0.997143	0.00933001
Rdh7	1	1	29	29	0	0	0	0	0	1	0	0	0	0	0	0	0	0	0	0	0	0	0.5	1	8	29808	384260	7.36364	1.75065	12.8911	0.125	1	0.462371	0.871278	0.0746401	0.997143	0.00933001
Sash3	1	1	78	78	0	0	0	0	0	1	0	0	0	0	0	0	0	0	0	0	0	0	0.5	1	8	29808	384260	7.36364	1.75065	12.8911	0.125	1	0.462371	0.871278	0.0746401	0.997143	0.00933001
1700028N14Rik	1	4	41	95	0	0	0	0	1	0	0	0	0	0	0	0	0	0	1	2	0	0	0.5	1	30	29808	384260	7.34146	1.75593	12.8911	0.126814	0.993626	0.206195	0.913049	0.0746401	0.997143	0.00946541
Gm13203	1	3	108	262	0	0	0	0	1	0	0	0	0	0	0	0	0	0	0	0	2	0	0.5	2	89	29808	384260	15.0553	0.448513	6.7525	0.0659121	0.998508	0.968156	0.086887	0.143709	0.989141	0.00947216
Rbm15	1	2	47	170	1	0	0	0	0	0	0	0	0	0	0	0	0	0	1	0	0	0	1	1	15	29808	384260	7.19048	1.79281	12.8911	0.128889	0.995556	0.324175	0.88729	0.0746401	0.997143	0.00962029
Vkorc1	1	2	2	4	0	1	0	0	0	0	0	0	0	0	0	0	0	1	0	0	0	0	1	1	15	29808	384260	7.19048	1.79281	12.8911	0.128889	0.995556	0.324175	0.88729	0.0746401	0.997143	0.00962029
Dlx3	1	3	88	165	0	0	0	0	1	0	0	0	0	0	0	0	0	0	1	0	0	1	0.5	1	22	29808	384260	7.12903	1.80826	12.8911	0.130259	0.993989	0.244516	0.905827	0.0746401	0.997143	0.00972254
Gdf15	1	3	4	67	0	0	0	1	0	0	0	0	0	0	0	0	0	0	1	1	0	0	1	1	22	29808	384260	7.12903	1.80826	12.8911	0.130259	0.993989	0.244516	0.905827	0.0746401	0.997143	0.00972254
Aco2	2	2	81	81	1	0	0	0	0	1	0	0	0	0	0	0	0	0	0	0	0	0	0.5	8	29	29808	384260	3.59259	0.930288	3.34214	0.0760999	1	0.657369	0.609443	0.128722	0.974804	0.00979573
Tsku	1	1	51	51	0	0	0	0	1	0	0	0	0	0	0	0	0	0	0	0	0	0	0.5	2	29	29808	384260	13.8571	0.487294	6.7525	0.0689655	1	0.894568	0.342631	0.143709	0.989141	0.00991096
Tm7sf3	2	2	139	139	0	0	0	0	2	0	0	0	0	0	0	0	0	0	0	0	0	0	0.25	6	17	29808	384260	2.80328	1.58312	4.43793	0.124567	1	0.379801	0.852781	0.0799079	0.988098	0.00995389
Cd3g	2	3	110	114	1	0	0	1	0	0	0	0	0	0	0	0	0	0	1	0	0	0	1	5	19	29808	384260	2.537	2.09228	5.30811	0.171308	0.981776	0.184622	0.937598	0.0583264	0.992709	0.00999178
Rarb	4	16	166	1017	0	0	0	0	2	2	0	0	0	0	4	0	0	0	4	4	0	0	0.636719	13	57	29808	384260	1.11	3.6348	4.03463	0.512906	0.707528	1.64275e-05	0.999996	0.0195081	0.99621	0.0100058
Vegfc	2	4	516	518	0	0	0	0	2	0	0	0	0	0	0	0	0	0	1	1	0	0	0.25	7	50	29808	384260	3.61422	1.05496	3.81287	0.0968005	0.990176	0.542476	0.652537	0.103514	0.982142	0.0100202
1110031I02Rik	2	2	39	39	0	0	0	0	0	2	0	0	0	0	0	0	0	0	0	0	0	0	0.25	5	12	29808	384260	2.37255	2.2373	5.30811	0.173611	1	0.23883	0.931968	0.0583264	0.992709	0.0101261
Mrpl46	1	3	126	263	0	0	0	0	0	1	0	0	0	0	0	0	0	0	0	0	2	0	0.5	1	21	29808	384260	6.80645	1.89396	12.8911	0.136162	0.993413	0.224165	0.917141	0.0746401	0.997143	0.0101631
4930455C21Rik	3	5	113	875	0	0	0	0	0	3	0	0	0	0	0	2	0	0	0	0	0	0	0.5	7	13	29808	384260	1.12151	5.01868	5.62852	0.571831	0.760736	0.0037901	0.99938	0.0178584	0.997645	0.010212
Cdcp1	1	2	139	222	0	0	0	0	1	0	0	0	0	0	0	0	0	0	0	0	0	1	0.5	1	14	29808	384260	6.71429	1.91996	12.8911	0.137755	0.994898	0.295847	0.90322	0.0746401	0.997143	0.010282
Mcm3	1	2	1	27	0	0	0	0	1	0	0	0	0	0	0	0	0	0	0	0	0	1	0.5	1	14	29808	384260	6.71429	1.91996	12.8911	0.137755	0.994898	0.295847	0.90322	0.0746401	0.997143	0.010282
Gm11734	1	3	1	65	0	0	0	0	0	0	0	1	0	0	0	1	0	0	0	0	0	1	1	1	20	29808	384260	6.48387	1.98818	12.8911	0.142625	0.99275	0.204171	0.92774	0.0746401	0.997143	0.0106455
Gm12462	1	3	210	292	0	0	0	0	1	0	0	0	0	0	0	0	0	0	1	1	0	0	0.5	1	20	29808	384260	6.48387	1.98818	12.8911	0.142625	0.99275	0.204171	0.92774	0.0746401	0.997143	0.0106455
1110001A16Rik	1	1	52	52	0	0	0	0	1	0	0	0	0	0	0	0	0	0	0	0	0	0	0.5	1	7	29808	384260	6.45455	1.99722	12.8911	0.142857	1	0.419005	0.896486	0.0746401	0.997143	0.0106629
4930507D10Rik	1	1	4	4	0	0	0	0	1	0	0	0	0	0	0	0	0	0	0	0	0	0	0.5	1	7	29808	384260	6.45455	1.99722	12.8911	0.142857	1	0.419005	0.896486	0.0746401	0.997143	0.0106629
6230400D17Rik	1	1	1	1	0	0	0	0	1	0	0	0	0	0	0	0	0	0	0	0	0	0	0.5	1	7	29808	384260	6.45455	1.99722	12.8911	0.142857	1	0.419005	0.896486	0.0746401	0.997143	0.0106629
Clcn4-2	1	1	25	25	0	0	0	0	1	0	0	0	0	0	0	0	0	0	0	0	0	0	0.5	1	7	29808	384260	6.45455	1.99722	12.8911	0.142857	1	0.419005	0.896486	0.0746401	0.997143	0.0106629
Gm11548	1	1	53	53	0	0	0	0	0	0	0	1	0	0	0	0	0	0	0	0	0	0	1	1	7	29808	384260	6.45455	1.99722	12.8911	0.142857	1	0.419005	0.896486	0.0746401	0.997143	0.0106629
Gm12233	1	1	114	114	0	0	0	0	1	0	0	0	0	0	0	0	0	0	0	0	0	0	0.5	1	7	29808	384260	6.45455	1.99722	12.8911	0.142857	1	0.419005	0.896486	0.0746401	0.997143	0.0106629
Gm5483	1	1	105	105	0	0	0	0	0	1	0	0	0	0	0	0	0	0	0	0	0	0	0.5	1	7	29808	384260	6.45455	1.99722	12.8911	0.142857	1	0.419005	0.896486	0.0746401	0.997143	0.0106629
Nqo2	1	1	10	10	0	0	0	0	1	0	0	0	0	0	0	0	0	0	0	0	0	0	0.5	1	7	29808	384260	6.45455	1.99722	12.8911	0.142857	1	0.419005	0.896486	0.0746401	0.997143	0.0106629
RP23-440J15.6	1	1	93	93	0	0	0	0	0	1	0	0	0	0	0	0	0	0	0	0	0	0	0.5	1	7	29808	384260	6.45455	1.99722	12.8911	0.142857	1	0.419005	0.896486	0.0746401	0.997143	0.0106629
Vmn2r94	1	1	7	7	0	1	0	0	0	0	0	0	0	0	0	0	0	0	0	0	0	0	1	1	7	29808	384260	6.45455	1.99722	12.8911	0.142857	1	0.419005	0.896486	0.0746401	0.997143	0.0106629
Wdr6	1	1	29	29	0	1	0	0	0	0	0	0	0	0	0	0	0	0	0	0	0	0	1	1	7	29808	384260	6.45455	1.99722	12.8911	0.142857	1	0.419005	0.896486	0.0746401	0.997143	0.0106629
Nfyc	3	3	27	27	0	0	0	0	3	0	0	0	0	0	0	0	0	0	0	0	0	0	0.125	11	19	29808	384260	1.72072	2.09228	3.60023	0.194052	1	0.184622	0.937598	0.0553864	0.988725	0.0107478
Dmbx1	2	3	680	732	0	0	0	1	1	0	0	0	0	0	0	0	0	0	0	1	0	0	0.5	6	26	29808	384260	2.89847	1.53113	4.43793	0.135184	0.987711	0.327894	0.85407	0.0799079	0.988098	0.0108023
Bloc1s1	2	6	198	348	1	0	0	0	1	0	0	0	0	0	2	0	0	0	1	1	0	0	0.875	2	2	29808	384260	0.344262	37.4457	12.8911	1	0	1.69517e-08	1	0.0108594	0.999446	0.0108594
Trim3	2	2	336	336	1	0	0	0	0	1	0	0	0	0	0	0	0	0	0	0	0	0	0.5	2	2	29808	384260	1	12.8911	12.8911	1	1	0.0108594	0.999446	0.0108594	0.999446	0.0108594
Wrb	2	6	3	263	1	0	0	0	1	0	0	0	0	0	1	0	0	0	1	2	0	0	0.75	4	23	29808	384260	1.93962	3.40415	6.60277	0.280767	0.930513	0.00996926	0.997553	0.0392496	0.996048	0.01102
Utp15	1	1	87	87	0	1	0	0	0	0	0	0	0	0	0	0	0	0	0	0	0	0	1	2	26	29808	384260	12.4286	0.543304	6.7525	0.0769231	1	0.86694	0.401446	0.143709	0.989141	0.0110545
Zfp526	1	1	10	10	0	0	0	0	1	0	0	0	0	0	0	0	0	0	0	0	0	0	0.5	2	26	29808	384260	12.4286	0.543304	6.7525	0.0769231	1	0.86694	0.401446	0.143709	0.989141	0.0110545
Ift57	3	29	176	22272	0	0	0	0	0	3	0	0	0	0	0	3	0	0	10	6	2	5	0.65625	6	31	29808	384260	0.543124	12.0621	6.55123	0.938772	0.159895	1.23398e-21	1	0.0119016	0.998649	0.0111729
Cox7b	1	3	1	99	0	0	0	0	1	0	0	0	0	0	0	0	0	0	1	1	0	0	0.5	1	19	29808	384260	6.16129	2.09228	12.8911	0.14973	0.991981	0.184622	0.937598	0.0746401	0.997143	0.0111759
Gm12280	1	3	3	340	0	0	0	0	0	0	0	1	0	0	0	0	0	0	0	1	1	0	1	1	19	29808	384260	6.16129	2.09228	12.8911	0.14973	0.991981	0.184622	0.937598	0.0746401	0.997143	0.0111759
Cbs	2	2	557	557	0	0	0	1	0	1	0	0	0	0	0	0	0	0	0	0	0	0	0.5	6	16	29808	384260	2.63934	1.68145	4.43793	0.140625	1	0.352197	0.870445	0.0799079	0.988098	0.011237
Ccpg1	2	2	71	71	0	0	0	0	2	0	0	0	0	0	0	0	0	0	0	0	0	0	0.25	6	16	29808	384260	2.63934	1.68145	4.43793	0.140625	1	0.352197	0.870445	0.0799079	0.988098	0.011237
Ldhd	2	2	52	52	1	0	0	0	0	1	0	0	0	0	0	0	0	0	0	0	0	0	0.5	6	16	29808	384260	2.63934	1.68145	4.43793	0.140625	1	0.352197	0.870445	0.0799079	0.988098	0.011237
Samsn1	4	18	209	1671	0	0	0	0	1	3	0	0	0	0	1	2	0	0	4	4	0	3	0.5	11	21	29808	384260	0.430591	11.0583	4.76159	0.997952	0.00914939	2.17654e-13	1	0.0112745	0.998135	0.0112514
Supt3h	3	3	67	67	0	0	0	0	1	2	0	0	0	0	0	0	0	0	0	0	0	0	0.125	22	61	29808	384260	2.76471	0.654051	1.80826	0.0469114	1	0.850898	0.304667	0.244516	0.905827	0.0114706
B430305J03Rik	1	1	55	55	0	0	0	1	0	0	0	0	0	0	0	0	0	0	0	0	0	0	1	2	25	29808	384260	11.9524	0.56495	6.7525	0.08	1	0.856206	0.422673	0.143709	0.989141	0.0114967
Fbxw10	2	2	7	7	0	1	0	0	0	1	0	0	0	0	0	0	0	0	0	0	0	0	0.5	7	21	29808	384260	2.97183	1.283	3.81287	0.111111	1	0.484398	0.775835	0.103514	0.982142	0.0115015
Arhgap4	2	2	21	21	0	0	0	0	0	2	0	0	0	0	0	0	0	0	0	0	0	0	0.25	9	33	29808	384260	3.63736	0.817866	2.97488	0.0743802	1	0.724787	0.528538	0.155162	0.966085	0.011541
Padi3	2	3	20	145	1	0	0	0	0	1	0	0	0	0	0	0	0	0	0	1	0	0	0.5	6	25	29808	384260	2.78741	1.59213	4.43793	0.145152	0.986176	0.306902	0.867911	0.0799079	0.988098	0.0115988
Lrrc33	2	8	489	842	0	0	0	0	2	0	0	0	0	0	0	0	0	0	1	3	2	0	0.25	5	48	29808	384260	2.44517	2.17086	5.30811	0.199378	0.95765	0.0363359	0.98579	0.0583264	0.992709	0.011629
Gm13327	1	3	1	6	0	0	0	0	1	0	0	0	0	0	0	0	0	0	1	0	0	1	0.5	1	18	29808	384260	5.83871	2.20787	12.8911	0.157579	0.991084	0.165607	0.946695	0.0746401	0.997143	0.0117617
A430093F15Rik	2	3	80	82	0	0	0	0	2	0	0	0	0	0	1	0	0	0	0	0	0	0	0.5	4	11	29808	384260	1.83399	3.60023	6.60277	0.300526	0.951916	0.0553864	0.988725	0.0392496	0.996048	0.0117955
Ccdc142	1	2	5	39	1	0	0	0	0	0	0	0	0	0	0	0	0	0	0	0	1	0	1	1	12	29808	384260	5.7619	2.2373	12.8911	0.159722	0.993056	0.23883	0.931968	0.0746401	0.997143	0.0119217
1700021O21Rik	1	1	68	68	1	0	0	0	0	0	0	0	0	0	0	0	0	0	0	0	0	0	1	2	24	29808	384260	11.4762	0.588392	6.7525	0.0833333	1	0.844607	0.444712	0.143709	0.989141	0.0119757
Abhd11	2	2	43	43	0	0	0	2	0	0	0	0	0	0	0	0	0	0	0	0	0	0	1	5	11	29808	384260	2.17647	2.43886	5.30811	0.206612	1	0.21048	0.944614	0.0583264	0.992709	0.0120509
Gm13825	1	4	23	41	0	0	0	0	1	0	0	0	0	0	0	0	0	0	0	0	2	1	0.5	1	23	29808	384260	5.63415	2.28804	12.8911	0.162896	0.989305	0.106172	0.964732	0.0746401	0.997143	0.0121586
Sesn2	1	2	12	148	0	0	1	0	0	0	0	0	0	0	0	0	0	0	0	1	0	0	1	2	46	29808	384260	11.4989	0.587232	6.7525	0.0850662	0.99811	0.871176	0.308376	0.143709	0.989141	0.0122248
Etv5	5	24	666	2411	0	0	0	0	2	3	0	0	0	0	0	1	0	0	4	3	6	5	0.109375	18	62	29808	384260	0.726049	5.00284	3.63231	0.868636	0.26108	3.78659e-10	1	0.0141055	0.99684	0.0122525
1700026J14Rik	1	1	8	8	0	0	0	0	0	0	0	1	0	0	0	0	0	0	0	0	0	0	1	1	6	29808	384260	5.54545	2.32463	12.8911	0.166667	1	0.37214	0.920092	0.0746401	0.997143	0.01244
1700026L06Rik	1	1	46	46	0	0	0	0	1	0	0	0	0	0	0	0	0	0	0	0	0	0	0.5	1	6	29808	384260	5.54545	2.32463	12.8911	0.166667	1	0.37214	0.920092	0.0746401	0.997143	0.01244
4930593A02Rik	1	1	1	1	0	0	0	0	0	1	0	0	0	0	0	0	0	0	0	0	0	0	0.5	1	6	29808	384260	5.54545	2.32463	12.8911	0.166667	1	0.37214	0.920092	0.0746401	0.997143	0.01244
Commd2	1	1	52	52	0	0	0	0	1	0	0	0	0	0	0	0	0	0	0	0	0	0	0.5	1	6	29808	384260	5.54545	2.32463	12.8911	0.166667	1	0.37214	0.920092	0.0746401	0.997143	0.01244
Cyp4f40	1	1	4	4	0	0	0	0	0	1	0	0	0	0	0	0	0	0	0	0	0	0	0.5	1	6	29808	384260	5.54545	2.32463	12.8911	0.166667	1	0.37214	0.920092	0.0746401	0.997143	0.01244
Fbxl3	1	1	23	23	0	0	0	1	0	0	0	0	0	0	0	0	0	0	0	0	0	0	1	1	6	29808	384260	5.54545	2.32463	12.8911	0.166667	1	0.37214	0.920092	0.0746401	0.997143	0.01244
Fkbp8	1	1	4	4	0	0	1	0	0	0	0	0	0	0	0	0	0	0	0	0	0	0	1	1	6	29808	384260	5.54545	2.32463	12.8911	0.166667	1	0.37214	0.920092	0.0746401	0.997143	0.01244
Gm11453	1	1	1	1	0	0	0	0	0	0	1	0	0	0	0	0	0	0	0	0	0	0	1	1	6	29808	384260	5.54545	2.32463	12.8911	0.166667	1	0.37214	0.920092	0.0746401	0.997143	0.01244
Gm16338	1	1	11	11	0	0	0	0	0	0	1	0	0	0	0	0	0	0	0	0	0	0	1	1	6	29808	384260	5.54545	2.32463	12.8911	0.166667	1	0.37214	0.920092	0.0746401	0.997143	0.01244
Grk1	1	1	65	65	0	1	0	0	0	0	0	0	0	0	0	0	0	0	0	0	0	0	1	1	6	29808	384260	5.54545	2.32463	12.8911	0.166667	1	0.37214	0.920092	0.0746401	0.997143	0.01244
Haus7	1	1	127	127	1	0	0	0	0	0	0	0	0	0	0	0	0	0	0	0	0	0	1	1	6	29808	384260	5.54545	2.32463	12.8911	0.166667	1	0.37214	0.920092	0.0746401	0.997143	0.01244
Mobkl2c	1	1	27	27	0	1	0	0	0	0	0	0	0	0	0	0	0	0	0	0	0	0	1	1	6	29808	384260	5.54545	2.32463	12.8911	0.166667	1	0.37214	0.920092	0.0746401	0.997143	0.01244
Mrgpre	1	1	25	25	0	0	1	0	0	0	0	0	0	0	0	0	0	0	0	0	0	0	1	1	6	29808	384260	5.54545	2.32463	12.8911	0.166667	1	0.37214	0.920092	0.0746401	0.997143	0.01244
Vmn1r90	1	1	1	1	0	0	0	0	0	1	0	0	0	0	0	0	0	0	0	0	0	0	0.5	1	6	29808	384260	5.54545	2.32463	12.8911	0.166667	1	0.37214	0.920092	0.0746401	0.997143	0.01244
Fstl1	4	26	1641	3107	0	0	0	0	2	0	0	2	0	0	8	0	0	0	7	6	1	0	0.989258	12	57	29808	384260	0.7413	5.89244	4.36807	0.82791	0.334008	2.1531e-12	1	0.0150372	0.997295	0.0124494
Igsf11	5	26	65	1806	0	0	0	0	4	1	0	0	0	0	3	0	0	0	4	1	3	10	0.363281	18	65	29808	384260	0.702801	5.16833	3.63231	0.885178	0.233062	3.61932e-11	1	0.0141055	0.99684	0.0124859
Gm572	2	2	62	62	0	0	0	0	2	0	0	0	0	0	0	0	0	0	0	0	0	0	0.25	11	45	29808	384260	4.06306	0.600252	2.43886	0.0597531	1	0.863148	0.322543	0.21048	0.944614	0.0125768
Pik3c2a	2	2	13	13	0	0	0	0	1	1	0	0	0	0	0	0	0	0	0	0	0	0	0.25	10	38	29808	384260	3.77228	0.710535	2.68033	0.0692521	1	0.792926	0.434986	0.182509	0.956006	0.0126391
Calr4	2	2	189	189	0	0	0	0	1	1	0	0	0	0	0	0	0	0	0	0	0	0	0.25	7	20	29808	384260	2.83099	1.34683	3.81287	0.1225	1	0.459249	0.795829	0.103514	0.982142	0.0126805
Lca5l	2	2	137	137	0	0	0	0	1	1	0	0	0	0	0	0	0	0	0	0	0	0	0.25	6	15	29808	384260	2.47541	1.79281	4.43793	0.16	1	0.324175	0.88729	0.0799079	0.988098	0.0127853
4933411G11Rik	1	2	25	53	0	0	0	1	0	0	0	0	0	0	0	0	0	0	0	1	0	0	1	1	11	29808	384260	5.28571	2.43886	12.8911	0.173554	0.991736	0.21048	0.944614	0.0746401	0.997143	0.0129541
Dhx38	1	2	6	141	0	0	0	0	0	1	0	0	0	0	0	1	0	0	0	0	0	0	0.75	1	11	29808	384260	5.28571	2.43886	12.8911	0.173554	0.991736	0.21048	0.944614	0.0746401	0.997143	0.0129541
Zfp449	1	2	133	184	0	0	0	0	0	1	0	0	0	0	0	1	0	0	0	0	0	0	0.75	1	11	29808	384260	5.28571	2.43886	12.8911	0.173554	0.991736	0.21048	0.944614	0.0746401	0.997143	0.0129541
1700061I17Rik	1	1	1	1	0	0	0	0	0	1	0	0	0	0	0	0	0	0	0	0	0	0	0.5	2	22	29808	384260	10.5238	0.64164	6.7525	0.0909091	1	0.818526	0.491194	0.143709	0.989141	0.0130645
BC005764	1	1	79	79	0	0	0	0	1	0	0	0	0	0	0	0	0	0	0	0	0	0	0.5	2	22	29808	384260	10.5238	0.64164	6.7525	0.0909091	1	0.818526	0.491194	0.143709	0.989141	0.0130645
Gm9828	1	1	23	23	0	0	0	0	0	0	0	1	0	0	0	0	0	0	0	0	0	0	1	2	22	29808	384260	10.5238	0.64164	6.7525	0.0909091	1	0.818526	0.491194	0.143709	0.989141	0.0130645
Rhpn1	1	1	106	106	0	0	0	0	0	1	0	0	0	0	0	0	0	0	0	0	0	0	0.5	2	22	29808	384260	10.5238	0.64164	6.7525	0.0909091	1	0.818526	0.491194	0.143709	0.989141	0.0130645
Dgke	2	2	22	22	0	0	0	1	1	0	0	0	0	0	0	0	0	0	0	0	0	0	0.5	9	31	29808	384260	3.41758	0.870462	2.97488	0.0842872	1	0.692603	0.568465	0.155162	0.966085	0.0130782
Gm17277	1	3	155	166	0	0	0	0	0	0	1	0	0	0	0	0	0	0	0	1	1	0	1	1	16	29808	384260	5.19355	2.48214	12.8911	0.176025	0.98877	0.129555	0.962554	0.0746401	0.997143	0.0131385
Zmynd15	2	2	4	4	1	0	1	0	0	0	0	0	0	0	0	0	0	0	0	0	0	0	1	8	25	29808	384260	3.09877	1.07854	3.34214	0.1024	1	0.577327	0.693098	0.128722	0.974804	0.0131811
Mapk1	3	10	1752	2229	0	0	0	0	3	0	0	0	0	1	0	0	0	1	0	1	1	3	0.125	8	30	29808	384260	1.14057	4.3256	4.93364	0.523812	0.735723	0.000157872	0.999967	0.0251956	0.996219	0.0131978
4930412B13Rik	1	4	40	127	0	0	0	0	0	1	0	0	0	0	0	0	0	0	0	0	3	0	0.5	1	21	29808	384260	5.14634	2.50491	12.8911	0.177298	0.987243	0.0828588	0.974686	0.0746401	0.997143	0.0132335
Igdcc3	3	3	24596	24596	0	0	0	0	0	3	0	0	0	0	0	0	0	0	0	0	0	0	0.125	16	34	29808	384260	2.11801	1.17192	2.48214	0.104213	1	0.490941	0.727831	0.129555	0.962554	0.0135013
Gm10644	1	4	86	205	0	0	0	0	1	0	0	0	0	0	0	0	0	0	0	0	0	3	0.5	2	81	29808	384260	10.3612	0.651709	6.7525	0.0951673	0.996461	0.872375	0.248885	0.143709	0.989141	0.0136764
Psmb7	1	1	1	1	0	0	0	0	0	1	0	0	0	0	0	0	0	0	0	0	0	0	0.5	2	21	29808	384260	10.0476	0.672049	6.7525	0.0952381	1	0.803887	0.515602	0.143709	0.989141	0.0136866
Gm7995	2	3	5	6	0	0	0	0	2	0	0	0	0	0	0	1	0	0	0	0	0	0	0.5	4	10	29808	384260	1.66876	3.95668	6.60277	0.352	0.936	0.0439938	0.991821	0.0392496	0.996048	0.0138159
Nom1	1	4	3	239	0	0	0	0	0	1	0	0	0	0	0	0	0	0	0	3	0	0	0.5	1	20	29808	384260	4.90244	2.62953	12.8911	0.185494	0.985981	0.0722601	0.978901	0.0746401	0.997143	0.0138453
Mettl13	1	3	225	241	0	1	0	0	0	0	0	0	0	0	0	0	0	0	0	1	1	0	1	1	15	29808	384260	4.87097	2.64652	12.8911	0.186963	0.987259	0.11271	0.969306	0.0746401	0.997143	0.0139549
Sntb2	3	5	67	95	0	0	0	0	3	0	0	0	0	0	0	1	0	0	0	0	1	0	0.3125	10	25	29808	384260	1.51058	2.61931	3.95668	0.31744	0.91296	0.0473379	0.985532	0.0439938	0.991821	0.0139654
Snca	1	2	5	6	0	0	0	0	0	1	0	0	0	0	0	0	0	0	0	0	0	1	0.5	2	40	29808	384260	10.0023	0.675097	6.7525	0.0975	0.9975	0.815718	0.400524	0.143709	0.989141	0.0140116
Elk3	3	8	1386	1571	0	0	0	0	3	0	0	0	0	0	1	3	0	0	0	0	1	0	0.773437	16	105	29808	384260	2.49835	0.993512	2.48214	0.109241	0.977452	0.567126	0.572298	0.129555	0.962554	0.0141527
Birc3	1	1	63	63	0	0	0	0	1	0	0	0	0	0	0	0	0	0	0	0	0	0	0.5	3	44	29808	384260	14.2258	0.321547	4.57427	0.0681818	1	0.96707	0.145337	0.207623	0.976778	0.0141561
Cyp4f16	1	2	101	209	0	0	0	0	1	0	0	0	0	0	0	0	0	0	0	0	1	0	0.5	1	10	29808	384260	4.80952	2.68033	12.8911	0.19	0.99	0.182509	0.956006	0.0746401	0.997143	0.0141816
Gm10722	2	4	28	32	0	1	0	0	0	1	0	0	0	0	0	1	1	0	0	0	0	0	0.75	4	13	29808	384260	1.63653	4.03463	6.60277	0.361892	0.910367	0.0195081	0.99621	0.0392496	0.996048	0.0142041
3110035E14Rik	1	1	46	46	0	0	0	0	0	1	0	0	0	0	0	0	0	0	0	0	0	0	0.5	2	20	29808	384260	9.57143	0.705485	6.7525	0.1	1	0.788068	0.540751	0.143709	0.989141	0.0143709
Cd80	6	22	900	2123	0	0	0	0	4	2	0	0	2	0	5	4	0	0	2	3	0	0	0.849121	25	41	29808	384260	0.451966	6.93173	3.1329	0.999698	0.00141129	4.83618e-12	1	0.0144685	0.996154	0.0144641
Ank	3	7	94	128	0	0	0	0	3	0	0	0	0	0	0	0	0	0	1	3	0	0	0.125	16	90	29808	384260	2.44344	1.01584	2.48214	0.11202	0.977858	0.547549	0.601467	0.129555	0.962554	0.0145128
Dmgdh	2	2	249	249	0	0	0	0	0	2	0	0	0	0	0	0	0	0	0	0	0	0	0.25	6	14	29808	384260	2.31148	1.91996	4.43793	0.183673	1	0.295847	0.90322	0.0799079	0.988098	0.0146769
Blvra	1	2	1	593	0	0	0	0	1	0	0	0	0	0	1	0	0	0	0	0	0	0	0.75	2	38	29808	384260	9.5034	0.710535	6.7525	0.102493	0.99723	0.792926	0.434986	0.143709	0.989141	0.0147292
Gm16723	1	1	98	98	0	0	0	0	0	1	0	0	0	0	0	0	0	0	0	0	0	0	0.5	3	42	29808	384260	13.5806	0.336823	4.57427	0.0714286	1	0.961543	0.163764	0.207623	0.976778	0.0148302
Cog1	1	5	1	24680	0	0	0	0	0	1	0	0	0	0	0	0	0	0	0	0	1	3	0.5	1	23	29808	384260	4.52941	2.84609	12.8911	0.199292	0.982687	0.0352683	0.990031	0.0746401	0.997143	0.0148752
1700040I03Rik	1	1	103	103	0	0	0	0	1	0	0	0	0	0	0	0	0	0	0	0	0	0	0.5	1	5	29808	384260	4.63636	2.78044	12.8911	0.2	1	0.321496	0.941674	0.0746401	0.997143	0.014928
A530040E14Rik	1	1	22	22	0	0	0	0	1	0	0	0	0	0	0	0	0	0	0	0	0	0	0.5	1	5	29808	384260	4.63636	2.78044	12.8911	0.2	1	0.321496	0.941674	0.0746401	0.997143	0.014928
Adi1	1	1	36	36	0	0	0	0	1	0	0	0	0	0	0	0	0	0	0	0	0	0	0.5	1	5	29808	384260	4.63636	2.78044	12.8911	0.2	1	0.321496	0.941674	0.0746401	0.997143	0.014928
Pex19	1	1	22	22	0	0	0	0	1	0	0	0	0	0	0	0	0	0	0	0	0	0	0.5	1	5	29808	384260	4.63636	2.78044	12.8911	0.2	1	0.321496	0.941674	0.0746401	0.997143	0.014928
Ptar1	1	1	1	1	0	0	0	0	0	1	0	0	0	0	0	0	0	0	0	0	0	0	0.5	1	5	29808	384260	4.63636	2.78044	12.8911	0.2	1	0.321496	0.941674	0.0746401	0.997143	0.014928
Wbp7	1	1	31	31	0	0	0	0	0	0	0	1	0	0	0	0	0	0	0	0	0	0	1	1	5	29808	384260	4.63636	2.78044	12.8911	0.2	1	0.321496	0.941674	0.0746401	0.997143	0.014928
Zfp566	1	1	2	2	0	0	1	0	0	0	0	0	0	0	0	0	0	0	0	0	0	0	1	1	5	29808	384260	4.63636	2.78044	12.8911	0.2	1	0.321496	0.941674	0.0746401	0.997143	0.014928
Wdr62	2	2	25	25	0	0	0	0	0	2	0	0	0	0	0	0	0	0	0	0	0	0	0.25	9	29	29808	384260	3.1978	0.930288	2.97488	0.0963139	1	0.657369	0.609443	0.155162	0.966085	0.0149443
Meis1	3	6	39	151	0	0	0	0	0	3	0	0	0	0	0	1	0	0	1	1	0	0	0.3125	10	29	29808	384260	1.46421	2.70226	3.95668	0.342505	0.888118	0.0273399	0.991638	0.0439938	0.991821	0.0150681
Syap1	3	3	122	122	1	0	0	0	1	1	0	0	0	0	0	0	0	0	0	0	0	0	0.25	14	26	29808	384260	1.85106	1.53113	2.83422	0.156122	1	0.327894	0.85407	0.0967801	0.975281	0.0151095
Gm10390	1	2	37	96	0	0	0	0	1	0	0	0	0	0	1	0	0	0	0	0	0	0	0.75	2	37	29808	384260	9.25397	0.729687	6.7525	0.105186	0.997078	0.780619	0.452884	0.143709	0.989141	0.0151162
4930470G03Rik	1	1	103	103	0	0	0	0	1	0	0	0	0	0	0	0	0	0	0	0	0	0	0.5	2	19	29808	384260	9.09524	0.742421	6.7525	0.105263	1	0.770973	0.566602	0.143709	0.989141	0.0151272
Bpgm	1	1	90	90	0	0	0	0	0	1	0	0	0	0	0	0	0	0	0	0	0	0	0.5	2	19	29808	384260	9.09524	0.742421	6.7525	0.105263	1	0.770973	0.566602	0.143709	0.989141	0.0151272
E130317F20Rik	1	1	1	1	0	0	0	0	0	0	0	1	0	0	0	0	0	0	0	0	0	0	1	2	19	29808	384260	9.09524	0.742421	6.7525	0.105263	1	0.770973	0.566602	0.143709	0.989141	0.0151272
Ect2l	1	1	1	1	0	1	0	0	0	0	0	0	0	0	0	0	0	0	0	0	0	0	1	2	19	29808	384260	9.09524	0.742421	6.7525	0.105263	1	0.770973	0.566602	0.143709	0.989141	0.0151272
Evx1	1	1	26	26	0	1	0	0	0	0	0	0	0	0	0	0	0	0	0	0	0	0	1	2	19	29808	384260	9.09524	0.742421	6.7525	0.105263	1	0.770973	0.566602	0.143709	0.989141	0.0151272
Ifrd1	1	1	92	92	0	0	0	0	0	1	0	0	0	0	0	0	0	0	0	0	0	0	0.5	2	19	29808	384260	9.09524	0.742421	6.7525	0.105263	1	0.770973	0.566602	0.143709	0.989141	0.0151272
Igf2as	1	1	14	14	0	0	0	0	1	0	0	0	0	0	0	0	0	0	0	0	0	0	0.5	2	19	29808	384260	9.09524	0.742421	6.7525	0.105263	1	0.770973	0.566602	0.143709	0.989141	0.0151272
Wnt2b	1	1	91	91	0	0	0	0	0	1	0	0	0	0	0	0	0	0	0	0	0	0	0.5	2	19	29808	384260	9.09524	0.742421	6.7525	0.105263	1	0.770973	0.566602	0.143709	0.989141	0.0151272
Yipf2	1	1	56	56	0	0	0	0	0	1	0	0	0	0	0	0	0	0	0	0	0	0	0.5	2	19	29808	384260	9.09524	0.742421	6.7525	0.105263	1	0.770973	0.566602	0.143709	0.989141	0.0151272
Slc25a1	1	4	214	376	0	0	0	0	1	0	0	0	0	0	0	0	0	0	0	1	1	1	0.5	1	18	29808	384260	4.41463	2.92009	12.8911	0.20438	0.982825	0.0533052	0.985894	0.0746401	0.997143	0.0152549
Tfrc	1	4	66	195	0	0	0	0	0	1	0	0	0	0	0	0	0	0	1	0	2	0	0.5	1	18	29808	384260	4.41463	2.92009	12.8911	0.20438	0.982825	0.0533052	0.985894	0.0746401	0.997143	0.0152549
6330406I15Rik	2	4	167	246	0	0	0	0	0	2	0	0	0	0	0	1	0	0	0	1	0	0	0.5	8	51	29808	384260	3.23126	1.03432	3.34214	0.118574	0.986377	0.557938	0.637395	0.128722	0.974804	0.0152631
Cyp27b1	1	3	41	74	0	1	0	0	0	0	0	0	0	0	0	0	0	0	1	1	0	0	1	2	54	29808	384260	9.14132	0.738678	6.7525	0.107047	0.995986	0.788312	0.397444	0.143709	0.989141	0.0153836
1810013D10Rik	1	2	28	43	0	0	0	0	1	0	0	0	0	0	0	0	0	0	0	1	0	0	0.5	2	36	29808	384260	9.00454	0.7499	6.7525	0.108025	0.996914	0.767675	0.471208	0.143709	0.989141	0.0155242
Kif17	2	2	117	117	0	0	0	0	1	1	0	0	0	0	0	0	0	0	0	0	0	0	0.25	7	18	29808	384260	2.5493	1.49566	3.81287	0.151235	1	0.406894	0.834393	0.103514	0.982142	0.0156549
Clrn1	1	2	1	2	0	0	0	0	1	0	0	0	0	0	1	0	0	0	0	0	0	0	0.75	1	9	29808	384260	4.33333	2.97488	12.8911	0.209877	0.987654	0.155162	0.966085	0.0746401	0.997143	0.0156652
Cyp2b13	1	2	78	181	0	0	0	0	1	0	0	0	0	0	0	0	0	0	0	0	0	1	0.5	1	9	29808	384260	4.33333	2.97488	12.8911	0.209877	0.987654	0.155162	0.966085	0.0746401	0.997143	0.0156652
Krit1	1	2	60	82	0	0	0	0	0	1	0	0	0	0	0	0	0	0	0	0	0	1	0.5	1	9	29808	384260	4.33333	2.97488	12.8911	0.209877	0.987654	0.155162	0.966085	0.0746401	0.997143	0.0156652
AC114420.4	2	4	167	246	0	0	0	0	0	2	0	0	0	0	0	1	0	0	0	1	0	0	0.5	8	50	29808	384260	3.16802	1.05496	3.34214	0.122798	0.985582	0.542476	0.652537	0.128722	0.974804	0.0158068
Cln3	2	3	275	276	1	0	0	1	0	0	0	0	0	0	1	0	0	0	0	0	0	0	1	6	21	29808	384260	2.3432	1.89396	4.43793	0.198251	0.976676	0.224165	0.917141	0.0799079	0.988098	0.0158418
Myh11	3	4	180	226	0	1	0	0	0	2	0	0	0	0	0	1	0	0	0	0	0	0	0.5	12	27	29808	384260	1.69341	1.95032	3.30269	0.234111	0.960982	0.160305	0.938429	0.0680322	0.984963	0.0159271
B230364G03Rik	1	3	1	3	0	0	0	0	1	0	0	0	0	0	0	0	0	0	1	1	0	0	0.5	1	13	29808	384260	4.22581	3.05057	12.8911	0.213473	0.983159	0.0818577	0.980492	0.0746401	0.997143	0.0159336
Gm11820	1	4	90	1173	0	0	0	0	1	0	0	0	0	0	0	0	0	0	0	0	2	1	0.5	1	17	29808	384260	4.17073	3.09086	12.8911	0.215335	0.980831	0.0449839	0.98872	0.0746401	0.997143	0.0160726
Sbno2	3	3	36	36	0	0	0	0	1	2	0	0	0	0	0	0	0	0	0	0	0	0	0.125	16	32	29808	384260	1.99379	1.24494	2.48214	0.125	1	0.451649	0.761353	0.129555	0.962554	0.0161944
Angpt1	2	4	162	166	0	0	0	0	0	2	0	0	0	0	0	0	0	0	1	0	0	1	0.25	8	49	29808	384260	3.10479	1.07645	3.34214	0.127249	0.984724	0.526741	0.667642	0.128722	0.974804	0.0163797
Gp1bb	1	11	28	13826	0	1	0	0	0	0	0	0	0	0	0	0	0	0	3	6	0	1	1	1	44	29808	384260	3.97297	3.24471	12.8911	0.223443	0.975212	0.000834799	0.999769	0.0746401	0.997143	0.0166778
Vpreb2	1	8	15	812	0	1	0	0	0	0	0	0	0	0	0	0	0	1	1	0	2	3	1	1	32	29808	384260	3.96296	3.2529	12.8911	0.2243	0.97588	0.0040719	0.998914	0.0746401	0.997143	0.0167418
Gm15543	1	6	5	212	0	0	0	0	0	0	1	0	0	0	0	0	0	0	1	3	1	0	1	1	24	29808	384260	3.95082	3.2629	12.8911	0.225361	0.976719	0.012072	0.996914	0.0746401	0.997143	0.016821
Pja2	1	2	15	169	1	0	0	0	0	0	0	0	0	0	0	0	0	0	1	0	0	0	1	2	33	29808	384260	8.25624	0.817866	6.7525	0.117539	0.996327	0.724787	0.528538	0.143709	0.989141	0.0168914
Ppapdc3	1	2	137	140	0	0	0	0	1	0	0	0	0	0	0	0	0	0	0	0	0	1	0.5	2	33	29808	384260	8.25624	0.817866	6.7525	0.117539	0.996327	0.724787	0.528538	0.143709	0.989141	0.0168914
Cldn19	1	1	103	103	0	0	0	0	1	0	0	0	0	0	0	0	0	0	0	0	0	0	0.5	2	17	29808	384260	8.14286	0.829254	6.7525	0.117647	1	0.732534	0.620199	0.143709	0.989141	0.0169069
Gm12100	1	1	1	1	0	0	0	0	0	0	1	0	0	0	0	0	0	0	0	0	0	0	1	2	17	29808	384260	8.14286	0.829254	6.7525	0.117647	1	0.732534	0.620199	0.143709	0.989141	0.0169069
Oas1c	2	6	50108	50141	0	0	2	0	0	0	0	0	0	0	0	0	3	0	0	0	1	0	1	4	17	29808	384260	1.43583	4.59859	6.60277	0.430852	0.85313	0.0023921	0.999561	0.0392496	0.996048	0.0169108
Dennd2a	5	8	282	318	1	0	0	0	2	2	0	0	0	0	2	0	0	0	1	0	0	0	0.34375	29	68	29808	384260	1.47346	1.53331	2.25927	0.217318	0.931721	0.163601	0.912492	0.0779619	0.97266	0.0169425
Lztr1	2	2	56	56	0	1	0	0	0	1	0	0	0	0	0	0	0	0	0	0	0	0	0.5	6	13	29808	384260	2.14754	2.06652	4.43793	0.213018	1	0.267347	0.918142	0.0799079	0.988098	0.0170218
Gm17734	1	25	212	2526	0	0	0	0	1	0	0	0	0	0	1	0	0	0	10	10	2	1	0.75	1	97	29808	384260	3.86853	3.33231	12.8911	0.228231	0.972751	3.95563e-07	1	0.0746401	0.997143	0.0170352
Slx4	2	5	116	224	1	0	0	0	1	0	0	0	0	0	0	0	0	0	1	2	0	0	0.5	6	34	29808	384260	2.30183	1.928	4.43793	0.215369	0.958564	0.127919	0.948168	0.0799079	0.988098	0.0172097
Cdc73	1	6	113	165	0	0	0	0	0	1	0	0	0	0	0	2	0	0	0	0	1	2	0.875	2	95	29808	384260	8.16628	0.826876	6.7525	0.119851	0.993716	0.743999	0.396218	0.143709	0.989141	0.0172237
Acer1	2	2	10	10	0	0	0	0	2	0	0	0	0	0	0	0	0	0	0	0	0	0	0.25	9	27	29808	384260	2.97802	0.998944	2.97488	0.111111	1	0.618967	0.651127	0.155162	0.966085	0.0172402
Fam184b	2	2	112	112	0	0	0	0	1	1	0	0	0	0	0	0	0	0	0	0	0	0	0.25	9	27	29808	384260	2.97802	0.998944	2.97488	0.111111	1	0.618967	0.651127	0.155162	0.966085	0.0172402
Wsb1	1	1	1	1	0	0	0	0	0	1	0	0	0	0	0	0	0	0	0	0	0	0	0.5	3	36	29808	384260	11.6452	0.392805	4.57427	0.0833333	1	0.938747	0.232325	0.207623	0.976778	0.0173019
Me3	3	3	53	53	0	0	1	0	1	1	0	0	0	0	0	0	0	0	0	0	0	0	0.25	15	28	29808	384260	1.86093	1.42215	2.64652	0.153745	1	0.369779	0.82483	0.11271	0.969306	0.0173286
1810030O07Rik	1	2	63	73	0	0	0	0	0	1	0	0	0	0	0	0	0	0	0	1	0	0	0.5	2	32	29808	384260	8.0068	0.843345	6.7525	0.121094	0.996094	0.709068	0.548351	0.143709	0.989141	0.0174023
Acss3	2	2	89	89	0	0	0	0	0	2	0	0	0	0	0	0	0	0	0	0	0	0	0.25	4	6	29808	384260	1.4878	4.43793	6.60277	0.444444	1	0.0799079	0.988098	0.0392496	0.996048	0.0174442
Gm10718	1	2	1	2	1	0	0	0	0	0	0	0	0	0	0	0	1	0	0	0	0	0	1	1	8	29808	384260	3.85714	3.34214	12.8911	0.234375	0.984375	0.128722	0.974804	0.0746401	0.997143	0.0174938
Gm13165	1	2	14	15	0	0	0	0	1	0	0	0	0	0	1	0	0	0	0	0	0	0	0.75	1	8	29808	384260	3.85714	3.34214	12.8911	0.234375	0.984375	0.128722	0.974804	0.0746401	0.997143	0.0174938
Pno1	1	2	5	6	0	0	0	0	0	1	0	0	0	0	0	0	0	0	0	0	1	0	0.5	1	8	29808	384260	3.85714	3.34214	12.8911	0.234375	0.984375	0.128722	0.974804	0.0746401	0.997143	0.0174938
Pogk	1	2	182	188	0	0	1	0	0	0	0	0	0	1	0	0	0	0	0	0	0	0	1	1	8	29808	384260	3.85714	3.34214	12.8911	0.234375	0.984375	0.128722	0.974804	0.0746401	0.997143	0.0174938
40067	1	2	1	90	1	0	0	0	0	0	0	0	0	0	0	0	0	0	1	0	0	0	1	1	8	29808	384260	3.85714	3.34214	12.8911	0.234375	0.984375	0.128722	0.974804	0.0746401	0.997143	0.0174938
Sp9	1	2	1	98	1	0	0	0	0	0	0	0	0	0	0	0	0	0	1	0	0	0	1	1	8	29808	384260	3.85714	3.34214	12.8911	0.234375	0.984375	0.128722	0.974804	0.0746401	0.997143	0.0174938
Top2b	3	21	33	14730	0	0	0	0	1	2	0	0	0	0	3	1	3	0	3	8	0	0	0.773437	7	21	29808	384260	0.43662	12.8911	5.62852	0.987169	0.0461618	1.16234e-16	1	0.0178584	0.997645	0.0176293
Mtap4	3	3	8631	8631	0	0	0	0	0	3	0	0	0	0	0	0	0	0	0	0	0	0	0.125	27	73	29808	384260	2.69742	0.546683	1.47463	0.0505968	1	0.921199	0.183898	0.348873	0.839695	0.0176519
Hvcn1	2	3	42	43	0	1	0	0	0	1	0	0	0	0	0	0	1	0	0	0	0	0	0.5	10	52	29808	384260	3.49441	0.767035	2.68033	0.0967228	0.992888	0.766823	0.426887	0.182509	0.956006	0.0176528
4921518K17Rik	1	5	74	79	0	0	0	0	1	0	0	0	0	0	0	0	0	0	3	1	0	0	0.5	1	19	29808	384260	3.7451	3.44213	12.8911	0.236877	0.975102	0.0173702	0.995903	0.0746401	0.997143	0.0176805
Gm17547	1	5	8	27	0	0	0	0	1	0	0	0	0	0	0	0	0	0	2	2	0	0	0.5	1	19	29808	384260	3.7451	3.44213	12.8911	0.236877	0.975102	0.0173702	0.995903	0.0746401	0.997143	0.0176805
1700110K17Rik	2	6	94	261	0	0	0	0	2	0	0	0	0	0	0	0	0	0	0	0	4	0	0.25	9	90	29808	384260	3.40858	0.872762	2.97488	0.114265	0.98415	0.696955	0.452451	0.155162	0.966085	0.0177296
Tomm70a	3	122	126	10291	0	0	0	0	2	1	0	0	0	1	3	0	2	3	9	9	49	43	0.65625	7	15	29808	384260	0.0539964	104.239	5.62852	1	1.00579e-28	2.66731e-196	1	0.0178584	0.997645	0.0178584
Gm12059	1	2	1	87	0	0	0	0	1	0	0	0	0	0	0	0	0	0	0	0	0	1	0.5	2	31	29808	384260	7.75737	0.870462	6.7525	0.12487	0.995838	0.692603	0.568465	0.143709	0.989141	0.0179449
Gm14077	1	1	1	1	0	0	0	0	0	1	0	0	0	0	0	0	0	0	0	0	0	0	0.5	2	16	29808	384260	7.66667	0.88076	6.7525	0.125	1	0.710959	0.647803	0.143709	0.989141	0.0179636
Gm16229	1	1	10	10	0	0	0	0	1	0	0	0	0	0	0	0	0	0	0	0	0	0	0.5	2	16	29808	384260	7.66667	0.88076	6.7525	0.125	1	0.710959	0.647803	0.143709	0.989141	0.0179636
Gm17354	1	1	2	2	0	0	0	0	0	0	1	0	0	0	0	0	0	0	0	0	0	0	1	2	16	29808	384260	7.66667	0.88076	6.7525	0.125	1	0.710959	0.647803	0.143709	0.989141	0.0179636
Mex3b	1	1	56	56	1	0	0	0	0	0	0	0	0	0	0	0	0	0	0	0	0	0	1	2	16	29808	384260	7.66667	0.88076	6.7525	0.125	1	0.710959	0.647803	0.143709	0.989141	0.0179636
Toe1	2	2	4345	4345	0	1	0	0	0	1	0	0	0	0	0	0	0	0	0	0	0	0	0.5	5	9	29808	384260	1.78431	2.97488	5.30811	0.308642	1	0.155162	0.966085	0.0583264	0.992709	0.018002
Tpcn2	1	10	65	85039	0	0	0	0	0	1	0	0	0	0	0	0	0	0	0	0	3	6	0.5	2	150	29808	384260	7.78454	0.867424	6.7525	0.125611	0.992549	0.7244	0.386488	0.143709	0.989141	0.0180514
App	3	21	142	1435	1	0	0	0	1	1	0	0	1	0	0	5	0	0	2	6	2	2	0.9375	8	47	29808	384260	0.854309	5.77501	4.93364	0.718892	0.509263	3.81992e-10	1	0.0251956	0.996219	0.0181129
Klhl1	2	2	175	175	0	0	0	0	2	0	0	0	0	0	0	0	0	0	0	0	0	0	0.25	11	37	29808	384260	3.34234	0.729687	2.43886	0.0883857	1	0.780619	0.452884	0.21048	0.944614	0.0186034
Gm14418	1	1	10	10	0	0	0	0	1	0	0	0	0	0	0	0	0	0	0	0	0	0	0.5	1	4	29808	384260	3.72727	3.4586	12.8911	0.25	1	0.266767	0.96075	0.0746401	0.997143	0.01866
Gm16766	1	1	25	25	0	0	0	0	0	0	1	0	0	0	0	0	0	0	0	0	0	0	1	1	4	29808	384260	3.72727	3.4586	12.8911	0.25	1	0.266767	0.96075	0.0746401	0.997143	0.01866
Map3k13	2	9	37	898	0	0	0	0	0	2	0	0	0	0	0	3	1	0	1	2	0	0	0.8125	4	23	29808	384260	1.30019	5.07832	6.60277	0.48139	0.804466	0.000102704	0.999982	0.0392496	0.996048	0.0188944
Pclo	3	7	17527	17551	1	0	0	0	0	2	0	0	0	0	0	1	0	0	2	1	0	0	0.5	12	45	29808	384260	1.6274	2.02942	3.30269	0.278916	0.913031	0.0645669	0.973623	0.0680322	0.984963	0.0189753
Zfp644	3	7	1712	1811	0	0	0	0	3	0	0	0	0	0	0	0	0	0	1	3	0	0	0.125	12	45	29808	384260	1.6274	2.02942	3.30269	0.278916	0.913031	0.0645669	0.973623	0.0680322	0.984963	0.0189753
Large	2	2	3	3	0	1	0	0	0	1	0	0	0	0	0	0	0	0	0	0	0	0	0.5	10	31	29808	384260	3.07921	0.870462	2.68033	0.104058	1	0.692603	0.568465	0.182509	0.956006	0.0189915
Pdxdc1	4	8	593	701	0	0	0	0	2	2	0	0	0	0	0	2	1	0	0	1	0	0	0.34375	16	36	29808	384260	1.13496	2.89247	3.28283	0.510053	0.75013	0.00800791	0.99761	0.0374463	0.991133	0.0190996
2310015A10Rik	1	2	209	210	0	0	0	0	0	1	0	0	0	0	0	0	0	0	1	0	0	0	0.5	2	29	29808	384260	7.2585	0.930288	6.7525	0.133175	0.995244	0.657369	0.609443	0.143709	0.989141	0.0191384
Dbi	1	2	12	112	1	0	0	0	0	0	0	0	0	0	0	0	0	1	0	0	0	0	1	2	29	29808	384260	7.2585	0.930288	6.7525	0.133175	0.995244	0.657369	0.609443	0.143709	0.989141	0.0191384
Gm17211	1	1	5	5	0	0	0	0	0	0	1	0	0	0	0	0	0	0	0	0	0	0	1	2	15	29808	384260	7.19048	0.939089	6.7525	0.133333	1	0.687643	0.675825	0.143709	0.989141	0.0191612
Rdh11	1	1	2	2	0	0	0	1	0	0	0	0	0	0	0	0	0	0	0	0	0	0	1	2	15	29808	384260	7.19048	0.939089	6.7525	0.133333	1	0.687643	0.675825	0.143709	0.989141	0.0191612
Lmod1	3	3	93	93	0	1	0	0	2	0	0	0	0	0	0	0	0	0	0	0	0	0	0.25	20	44	29808	384260	2.19403	0.906179	1.98818	0.0939144	1	0.662813	0.555471	0.204171	0.92774	0.0191746
Airn	3	4	222	229	0	0	0	0	3	0	0	0	0	0	1	0	0	0	0	0	0	0	0.3125	11	21	29808	384260	1.43727	2.50491	3.60023	0.349037	0.924718	0.0828588	0.974686	0.0553864	0.988725	0.0193319
Snx4	3	11	108	867	0	0	0	0	1	2	0	0	0	0	1	2	0	0	0	0	5	0	0.65625	10	46	29808	384260	1.27473	3.10394	3.95668	0.440195	0.798349	0.00118554	0.999658	0.0439938	0.991821	0.0193659
Morc3	2	13	71	540	0	0	0	0	0	2	0	0	1	0	2	2	0	0	3	2	1	0	0.890625	4	32	29808	384260	1.25507	5.26087	6.60277	0.496457	0.784089	2.20577e-06	1	0.0392496	0.996048	0.0194857
Ssh1	2	2	103	103	0	1	0	0	1	0	0	0	0	0	0	0	0	0	0	0	0	0	0.5	12	42	29808	384260	3.47934	0.643026	2.2373	0.0816327	1	0.836236	0.367908	0.23883	0.931968	0.0194963
Sstr2	1	5	50	24729	0	0	0	0	1	0	0	0	0	0	0	0	0	0	0	0	1	3	0.5	1	17	29808	384260	3.35294	3.84472	12.8911	0.261492	0.969292	0.0112804	0.997608	0.0746401	0.997143	0.0195178
Fam20c	3	15	255	859	1	0	0	0	0	2	0	0	0	0	1	0	0	1	2	1	4	3	0.5	10	62	29808	384260	1.26228	3.13456	3.95668	0.444774	0.786527	0.000150168	0.999956	0.0439938	0.991821	0.0195673
Atp6ap2	2	3	1321	1323	0	0	0	0	0	2	0	0	0	0	0	0	0	0	1	0	0	0	0.25	10	49	29808	384260	3.2932	0.8139	2.68033	0.107948	0.9915	0.731292	0.473259	0.182509	0.956006	0.0197015
Iqcg	4	8	1025	1277	2	0	0	0	1	1	0	0	0	0	0	0	0	0	1	1	2	0	0.25	17	41	29808	384260	1.21659	2.54059	3.09086	0.440072	0.80285	0.0162879	0.994503	0.0449839	0.98872	0.0197962
Cryab	1	2	96	357	0	0	0	0	1	0	0	0	0	0	0	0	0	1	0	0	0	0	0.5	1	7	29808	384260	3.38095	3.81287	12.8911	0.265306	0.979592	0.103514	0.982142	0.0746401	0.997143	0.0198025
Gm10719	1	2	19	23	0	0	0	0	0	1	0	0	0	0	0	1	0	0	0	0	0	0	0.75	1	7	29808	384260	3.38095	3.81287	12.8911	0.265306	0.979592	0.103514	0.982142	0.0746401	0.997143	0.0198025
Vmn2r-ps69	1	2	1	169	0	0	0	0	0	1	0	0	0	0	0	1	0	0	0	0	0	0	0.75	1	7	29808	384260	3.38095	3.81287	12.8911	0.265306	0.979592	0.103514	0.982142	0.0746401	0.997143	0.0198025
Eif2ak4	2	2	68	68	0	0	0	0	0	2	0	0	0	0	0	0	0	0	0	0	0	0	0.25	6	12	29808	384260	1.98361	2.2373	4.43793	0.25	1	0.23883	0.931968	0.0799079	0.988098	0.019977
Cox6c	1	1	75	75	0	0	0	0	0	1	0	0	0	0	0	0	0	0	0	0	0	0	0.5	3	31	29808	384260	10.0323	0.455956	4.57427	0.0967742	1	0.90972	0.307397	0.207623	0.976778	0.0200925
D030016E14Rik	1	1	89	89	0	0	0	0	0	1	0	0	0	0	0	0	0	0	0	0	0	0	0.5	3	31	29808	384260	10.0323	0.455956	4.57427	0.0967742	1	0.90972	0.307397	0.207623	0.976778	0.0200925
Wdr73	1	1	1	1	0	0	0	0	0	0	1	0	0	0	0	0	0	0	0	0	0	0	1	3	31	29808	384260	10.0323	0.455956	4.57427	0.0967742	1	0.90972	0.307397	0.207623	0.976778	0.0200925
Macrod2	6	11	131	173	0	0	0	0	1	5	0	0	0	0	0	5	0	0	0	0	0	0	0.5	39	99	29808	384260	1.39285	1.44391	2.01115	0.233296	0.907893	0.153612	0.909829	0.0864826	0.965206	0.020176
Crnn	1	3	110	222	0	0	0	0	1	0	0	0	0	0	0	0	0	0	1	0	0	1	0.5	1	10	29808	384260	3.25806	3.95668	12.8911	0.271	0.972	0.0439938	0.991821	0.0746401	0.997143	0.0202275
Ola1	2	5	101	299	0	0	0	0	0	2	0	0	0	0	0	0	0	0	0	1	1	1	0.25	10	84	29808	384260	3.42865	0.781745	2.68033	0.110897	0.985998	0.778152	0.366682	0.182509	0.956006	0.0202397
Gm13824	3	6	292	310	0	0	0	0	3	0	0	0	0	0	0	0	0	0	0	0	2	1	0.125	13	44	29808	384260	1.7108	1.78313	3.05057	0.247317	0.93308	0.131118	0.941208	0.0818577	0.980492	0.0202448
BC057079	2	2	144	144	0	0	0	0	1	1	0	0	0	0	0	0	0	0	0	0	0	0	0.25	10	30	29808	384260	2.9802	0.899381	2.68033	0.111111	1	0.675376	0.588842	0.182509	0.956006	0.0202788
Ahcyl2	4	4	114	114	0	0	0	0	2	2	0	0	0	0	0	0	0	0	0	0	0	0	0.0625	28	48	29808	384260	1.71174	1.09883	1.88091	0.115789	1	0.510746	0.682686	0.17517	0.930501	0.0202828
Btbd16	1	7	28	301	0	0	0	0	0	1	0	0	0	0	0	0	0	0	0	0	3	3	0.5	2	92	29808	384260	6.79477	0.993779	6.7525	0.142601	0.990772	0.570468	0.578356	0.143709	0.989141	0.020493
Lifr	2	6	95	224	0	0	0	0	0	2	0	0	0	0	0	0	0	0	3	1	0	0	0.25	10	101	29808	384260	3.44603	0.777803	2.68033	0.112322	0.98458	0.793196	0.333932	0.182509	0.956006	0.0204998
Atp10a	1	2	1	2	0	0	0	0	0	1	0	0	0	0	0	0	0	0	0	1	0	0	0.5	2	27	29808	384260	6.75964	0.998944	6.7525	0.142661	0.994513	0.618967	0.651127	0.143709	0.989141	0.0205017
1700001K19Rik	1	1	58	58	0	0	0	0	1	0	0	0	0	0	0	0	0	0	0	0	0	0	0.5	2	14	29808	384260	6.71429	1.00569	6.7525	0.142857	1	0.662448	0.704153	0.143709	0.989141	0.0205298
Ahnak2	1	1	8	8	0	0	0	0	0	1	0	0	0	0	0	0	0	0	0	0	0	0	0.5	2	14	29808	384260	6.71429	1.00569	6.7525	0.142857	1	0.662448	0.704153	0.143709	0.989141	0.0205298
Gm15418	1	1	16	16	0	0	0	0	0	0	0	1	0	0	0	0	0	0	0	0	0	0	1	2	14	29808	384260	6.71429	1.00569	6.7525	0.142857	1	0.662448	0.704153	0.143709	0.989141	0.0205298
Triml2	1	1	8	8	1	0	0	0	0	0	0	0	0	0	0	0	0	0	0	0	0	0	1	2	14	29808	384260	6.71429	1.00569	6.7525	0.142857	1	0.662448	0.704153	0.143709	0.989141	0.0205298
Pvrl3	3	13	441	880	0	0	0	0	2	1	0	0	0	0	0	1	0	0	2	6	1	0	0.3125	9	39	29808	384260	1.01678	4.31902	4.39148	0.606438	0.648518	1.75752e-05	0.999996	0.0339153	0.9943	0.0205675
Fam111a	2	3	2	21	0	1	0	0	1	0	0	0	0	0	0	0	0	0	1	0	0	0	0.5	6	18	29808	384260	2.01005	2.20787	4.43793	0.259259	0.962963	0.165607	0.946695	0.0799079	0.988098	0.0207168
Prkaa2	1	1	1	1	0	0	0	0	1	0	0	0	0	0	0	0	0	0	0	0	0	0	0.5	3	30	29808	384260	9.70968	0.471104	4.57427	0.1	1	0.902438	0.324624	0.207623	0.976778	0.0207623
Wbscr27	1	1	17	17	0	0	0	0	0	1	0	0	0	0	0	0	0	0	0	0	0	0	0.5	3	30	29808	384260	9.70968	0.471104	4.57427	0.1	1	0.902438	0.324624	0.207623	0.976778	0.0207623
Epha4	3	3	98	98	1	0	0	0	0	2	0	0	0	0	0	0	0	0	0	0	0	0	0.25	30	81	29808	384260	2.69435	0.492756	1.32766	0.0508053	1	0.949561	0.127625	0.411158	0.793805	0.020889
Htr3a	1	2	26	27	0	1	0	0	0	0	0	0	0	0	0	0	0	0	0	0	0	1	1	2	26	29808	384260	6.5102	1.03722	6.7525	0.147929	0.994083	0.598554	0.672106	0.143709	0.989141	0.0212587
Iqcf4	1	2	44	90	0	1	0	0	0	0	0	0	0	0	0	0	0	0	0	0	0	1	1	2	26	29808	384260	6.5102	1.03722	6.7525	0.147929	0.994083	0.598554	0.672106	0.143709	0.989141	0.0212587
Trim66	3	4	27	286	1	0	0	0	1	1	0	0	0	0	1	0	0	0	0	0	0	0	0.5	12	24	29808	384260	1.50595	2.1931	3.30269	0.3125	0.9375	0.118823	0.958966	0.0680322	0.984963	0.0212601
Gm16761	3	13	872	2368	0	0	0	0	3	0	0	0	0	0	4	0	0	0	3	0	1	2	0.773437	10	51	29808	384260	1.19726	3.30477	3.95668	0.483828	0.759276	0.000246505	0.999932	0.0439938	0.991821	0.0212854
Spin1	2	4	27573	27669	0	0	0	0	0	2	0	0	0	0	0	0	0	0	0	2	0	0	0.25	8	42	29808	384260	2.66215	1.25543	3.34214	0.16635	0.976306	0.410379	0.77021	0.128722	0.974804	0.0214129
Flot1	1	1	1	1	0	0	0	0	0	1	0	0	0	0	0	0	0	0	0	0	0	0	0.5	3	29	29808	384260	9.3871	0.487294	4.57427	0.103448	1	0.894568	0.342631	0.207623	0.976778	0.0214782
Pdk1	2	2	13	13	0	0	0	0	2	0	0	0	0	0	0	0	0	0	0	0	0	0	0.25	12	40	29808	384260	3.31405	0.675097	2.2373	0.09	1	0.815718	0.400524	0.23883	0.931968	0.0214947
Phox2b	1	8	161	618	0	1	0	0	0	0	0	0	0	0	0	0	0	0	5	1	1	0	1	1	24	29808	384260	2.97531	4.3327	12.8911	0.288569	0.958885	0.000696664	0.999859	0.0746401	0.997143	0.0215388
Tcfl5	2	4	10471	19917	1	0	0	0	0	1	0	0	0	0	0	1	1	0	0	0	0	0	0.75	5	16	29808	384260	1.61693	3.28283	5.30811	0.370407	0.90654	0.0374463	0.991133	0.0583264	0.992709	0.0216045
Gm17106	5	11	1029	1390	0	0	0	0	5	0	0	0	0	0	2	0	0	0	1	1	2	0	0.226563	25	63	29808	384260	1.15506	2.26769	2.61931	0.458468	0.760459	0.0117537	0.99542	0.0473379	0.985532	0.0217029
Tnik	4	6	80	192	0	0	0	0	2	2	0	0	0	0	1	0	0	0	1	0	0	0	0.1875	21	46	29808	384260	1.4685	1.70577	2.50491	0.266156	0.926287	0.151537	0.929327	0.0828588	0.974686	0.0220534
2700046G09Rik	1	2	119	120	0	0	0	0	0	0	1	0	0	0	0	0	0	0	0	0	1	0	1	2	25	29808	384260	6.26077	1.07854	6.7525	0.1536	0.9936	0.577327	0.693098	0.143709	0.989141	0.0220737
Arpc5	1	2	650	767	0	0	0	0	0	1	0	0	0	0	0	0	0	1	0	0	0	0	0.5	2	25	29808	384260	6.26077	1.07854	6.7525	0.1536	0.9936	0.577327	0.693098	0.143709	0.989141	0.0220737
Nefh	1	2	1	2	0	0	0	0	0	1	0	0	0	0	0	0	0	0	0	1	0	0	0.5	2	25	29808	384260	6.26077	1.07854	6.7525	0.1536	0.9936	0.577327	0.693098	0.143709	0.989141	0.0220737
Gm17551	1	1	10	10	0	0	0	0	0	0	1	0	0	0	0	0	0	0	0	0	0	0	1	2	13	29808	384260	6.2381	1.08246	6.7525	0.153846	1	0.635219	0.732653	0.143709	0.989141	0.0221091
Myt1	1	1	5	5	0	0	0	0	0	1	0	0	0	0	0	0	0	0	0	0	0	0	0.5	2	13	29808	384260	6.2381	1.08246	6.7525	0.153846	1	0.635219	0.732653	0.143709	0.989141	0.0221091
Slc26a11	1	1	62	62	0	1	0	0	0	0	0	0	0	0	0	0	0	0	0	0	0	0	1	2	13	29808	384260	6.2381	1.08246	6.7525	0.153846	1	0.635219	0.732653	0.143709	0.989141	0.0221091
Ube2h	4	10	125	590	0	0	0	0	2	2	0	0	0	1	0	1	0	0	2	0	1	1	0.1875	19	63	29808	384260	1.34109	2.0634	2.76721	0.354629	0.846996	0.0279038	0.988246	0.0624021	0.98263	0.0221296
Acap2	3	6	147	155	0	0	0	0	2	1	0	0	0	0	0	0	0	0	1	2	0	0	0.125	9	18	29808	384260	1.01081	4.34452	4.39148	0.65625	0.65625	0.00315958	0.999387	0.0339153	0.9943	0.0222569
Ndst1	2	2	6423	6423	0	0	0	0	1	1	0	0	0	0	0	0	0	0	0	0	0	0	0.25	15	57	29808	384260	3.78146	0.474105	1.79281	0.0692521	1	0.934875	0.182566	0.324175	0.88729	0.0224498
Slc7a6	2	2	77	77	0	0	0	0	0	2	0	0	0	0	0	0	0	0	0	0	0	0	0.25	7	15	29808	384260	2.12676	1.79281	3.81287	0.217778	1	0.324175	0.88729	0.103514	0.982142	0.0225431
Arl6	2	14	699	994	0	0	0	0	2	0	0	0	0	0	1	2	0	1	2	1	5	0	0.8125	3	9	29808	384260	0.4372	19.9742	8.7327	0.972596	0.105334	3.90058e-14	1	0.023222	0.998234	0.0225856
Ap2m1	1	2	54	89	0	0	0	0	0	0	0	1	0	1	0	0	0	0	0	0	0	0	1	1	6	29808	384260	2.90476	4.43793	12.8911	0.305556	0.972222	0.0799079	0.988098	0.0746401	0.997143	0.0228067
Gm10419	1	2	56	740	1	0	0	0	0	0	0	0	0	0	0	0	0	0	0	1	0	0	1	1	6	29808	384260	2.90476	4.43793	12.8911	0.305556	0.972222	0.0799079	0.988098	0.0746401	0.997143	0.0228067
Gm16707	1	2	185	196	0	0	0	0	1	0	0	0	0	0	0	0	0	0	0	1	0	0	0.5	1	6	29808	384260	2.90476	4.43793	12.8911	0.305556	0.972222	0.0799079	0.988098	0.0746401	0.997143	0.0228067
Gm17713	1	2	42	51	0	0	0	0	0	0	1	0	0	0	1	0	0	0	0	0	0	0	1	1	6	29808	384260	2.90476	4.43793	12.8911	0.305556	0.972222	0.0799079	0.988098	0.0746401	0.997143	0.0228067
Tdp2	1	2	88	98	0	0	0	0	0	1	0	0	0	0	0	0	0	0	1	0	0	0	0.5	1	6	29808	384260	2.90476	4.43793	12.8911	0.305556	0.972222	0.0799079	0.988098	0.0746401	0.997143	0.0228067
Osbpl11	4	11	263	801	0	1	0	0	0	3	0	0	0	0	0	0	0	0	4	3	0	0	0.125	16	44	29808	384260	1.01175	3.24471	3.28283	0.611675	0.632174	0.000834799	0.999769	0.0374463	0.991133	0.022905
Ebpl	2	3	57	73	0	0	0	0	2	0	0	0	0	0	0	0	0	0	0	0	0	1	0.25	7	23	29808	384260	2.204	1.72998	3.81287	0.221501	0.971809	0.265141	0.893828	0.103514	0.982142	0.0229285
Dab2	1	2	2	3	0	0	0	0	1	0	0	0	0	0	0	0	0	0	1	0	0	0	0.5	2	24	29808	384260	6.01134	1.12329	6.7525	0.159722	0.993056	0.555288	0.714039	0.143709	0.989141	0.0229535
Foxj1	1	2	5	118	1	0	0	0	0	0	0	0	0	0	0	0	0	0	1	0	0	0	1	2	24	29808	384260	6.01134	1.12329	6.7525	0.159722	0.993056	0.555288	0.714039	0.143709	0.989141	0.0229535
Gm16998	1	2	2	3	0	0	0	0	1	0	0	0	0	0	0	0	0	0	0	0	1	0	0.5	2	24	29808	384260	6.01134	1.12329	6.7525	0.159722	0.993056	0.555288	0.714039	0.143709	0.989141	0.0229535
Gm17720	1	2	67	147	0	0	0	0	1	0	0	0	0	0	0	0	0	0	1	0	0	0	0.5	2	24	29808	384260	6.01134	1.12329	6.7525	0.159722	0.993056	0.555288	0.714039	0.143709	0.989141	0.0229535
Zbtb7b	2	2	41	41	0	0	0	0	2	0	0	0	0	0	0	0	0	0	0	0	0	0	0.25	10	28	29808	384260	2.78218	0.963394	2.68033	0.127551	1	0.63857	0.630221	0.182509	0.956006	0.0232792
Rras	2	7	357	530	0	1	0	0	1	0	0	0	0	0	0	0	1	0	0	0	4	0	0.5	4	15	29808	384260	1.08932	6.06139	6.60277	0.595627	0.721084	0.000208722	0.99997	0.0392496	0.996048	0.0233781
Plbd2	2	6	222	410	0	0	0	0	1	1	0	0	0	0	1	0	1	1	0	1	0	0	0.5	4	13	29808	384260	1.09996	6.00274	6.60277	0.596293	0.729935	0.000620292	0.999912	0.0392496	0.996048	0.0234043
Gm17625	1	7	1	415	0	0	0	0	0	0	0	1	0	0	0	0	0	0	3	0	2	1	1	1	19	29808	384260	2.69014	4.79199	12.8911	0.315092	0.951261	0.000836961	0.999849	0.0746401	0.997143	0.0235185
Ube2v2	1	4	28	146	0	0	0	0	1	0	0	0	0	0	1	0	0	0	2	0	0	0	0.75	1	11	29808	384260	2.70732	4.76159	12.8911	0.316987	0.956219	0.0112745	0.998135	0.0746401	0.997143	0.0236599
Scd4	1	1	11	11	0	0	0	0	1	0	0	0	0	0	0	0	0	0	0	0	0	0	0.5	4	45	29808	384260	11	0.314418	3.4586	0.0888889	1	0.969529	0.136852	0.266767	0.96075	0.0237126
Herc2	2	2	2	2	0	0	0	0	0	2	0	0	0	0	0	0	0	0	0	0	0	0	0.25	9	23	29808	384260	2.53846	1.17192	2.97488	0.153119	1	0.532443	0.734859	0.155162	0.966085	0.0237583
Zc3h7b	3	4	37	67	0	1	0	0	1	1	0	0	0	0	1	0	0	0	0	0	0	0	0.5	18	49	29808	384260	2.05107	1.07645	2.20787	0.143655	0.98179	0.526741	0.667642	0.165607	0.946695	0.0237903
1700054N08Rik	2	2	55	55	0	1	0	0	1	0	0	0	0	0	0	0	0	0	0	0	0	0	0.5	12	38	29808	384260	3.14876	0.710535	2.2373	0.099723	1	0.792926	0.434986	0.23883	0.931968	0.0238168
Map3k4	2	2	2	2	0	0	0	0	2	0	0	0	0	0	0	0	0	0	0	0	0	0	0.25	12	38	29808	384260	3.14876	0.710535	2.2373	0.099723	1	0.792926	0.434986	0.23883	0.931968	0.0238168
Ddx11	1	6	3	3720	0	0	0	1	0	0	0	0	0	0	0	0	1	0	0	0	2	2	1	2	67	29808	384260	5.7619	1.17192	6.7525	0.166259	0.987663	0.418628	0.732804	0.143709	0.989141	0.0238929
Snap23	1	1	50	50	0	0	0	0	0	1	0	0	0	0	0	0	0	0	0	0	0	0	0.5	2	12	29808	384260	5.7619	1.17192	6.7525	0.166667	1	0.605795	0.76117	0.143709	0.989141	0.0239515
Tmem98	1	1	214	214	0	0	0	0	0	1	0	0	0	0	0	0	0	0	0	0	0	0	0.5	2	12	29808	384260	5.7619	1.17192	6.7525	0.166667	1	0.605795	0.76117	0.143709	0.989141	0.0239515
Uhrf2	1	1	23	23	0	0	0	0	0	1	0	0	0	0	0	0	0	0	0	0	0	0	0.5	2	12	29808	384260	5.7619	1.17192	6.7525	0.166667	1	0.605795	0.76117	0.143709	0.989141	0.0239515
Rhbdf2	1	1	31	31	0	0	0	0	1	0	0	0	0	0	0	0	0	0	0	0	0	0	0.5	3	26	29808	384260	8.41935	0.543304	4.57427	0.115385	1	0.86694	0.401446	0.207623	0.976778	0.0239566
Eftud1	2	4	3	84	0	0	0	0	0	2	0	0	0	0	0	0	0	0	0	0	1	1	0.25	8	39	29808	384260	2.47245	1.35176	3.34214	0.188727	0.970786	0.358442	0.810998	0.128722	0.974804	0.0242933
Lmln	3	8	120	376	0	0	0	0	1	2	0	0	0	0	0	1	0	0	0	2	1	1	0.3125	11	37	29808	384260	1.27917	2.81451	3.60023	0.441354	0.810773	0.00933111	0.997142	0.0553864	0.988725	0.024445
Gm16908	1	7	115	16816	0	0	0	0	1	0	0	0	0	0	0	0	0	0	0	0	1	5	0.5	2	76	29808	384260	5.61435	1.20272	6.7525	0.170289	0.986683	0.376917	0.758251	0.143709	0.989141	0.0244721
Ccdc21	3	3	107	107	0	1	0	0	0	2	0	0	0	0	0	0	0	0	0	0	0	0	0.25	18	34	29808	384260	1.88398	1.17192	2.20787	0.148382	1	0.490941	0.727831	0.165607	0.946695	0.0245731
Lamp2	2	3	256	257	0	0	0	0	1	0	0	1	0	0	0	0	0	0	1	0	0	0	0.5	7	22	29808	384260	2.10859	1.80826	3.81287	0.239294	0.967787	0.244516	0.905827	0.103514	0.982142	0.0247703
Cfd	1	1	157	157	1	0	0	0	0	0	0	0	0	0	0	0	0	0	0	0	0	0	1	1	3	29808	384260	2.81818	4.57427	12.8911	0.333333	1	0.207623	0.976778	0.0746401	0.997143	0.02488
F730035M05Rik	1	1	30	30	0	0	0	0	0	1	0	0	0	0	0	0	0	0	0	0	0	0	0.5	1	3	29808	384260	2.81818	4.57427	12.8911	0.333333	1	0.207623	0.976778	0.0746401	0.997143	0.02488
Gm16108	1	1	5	5	0	0	0	0	1	0	0	0	0	0	0	0	0	0	0	0	0	0	0.5	1	3	29808	384260	2.81818	4.57427	12.8911	0.333333	1	0.207623	0.976778	0.0746401	0.997143	0.02488
Hoxd3	1	1	4	4	0	0	0	0	1	0	0	0	0	0	0	0	0	0	0	0	0	0	0.5	1	3	29808	384260	2.81818	4.57427	12.8911	0.333333	1	0.207623	0.976778	0.0746401	0.997143	0.02488
Nfkbid	1	1	106	106	0	0	0	1	0	0	0	0	0	0	0	0	0	0	0	0	0	0	1	1	3	29808	384260	2.81818	4.57427	12.8911	0.333333	1	0.207623	0.976778	0.0746401	0.997143	0.02488
Shd	1	1	9	9	0	0	0	0	0	1	0	0	0	0	0	0	0	0	0	0	0	0	0.5	1	3	29808	384260	2.81818	4.57427	12.8911	0.333333	1	0.207623	0.976778	0.0746401	0.997143	0.02488
Tmem14c	1	1	1308	1308	0	0	0	0	0	1	0	0	0	0	0	0	0	0	0	0	0	0	0.5	1	3	29808	384260	2.81818	4.57427	12.8911	0.333333	1	0.207623	0.976778	0.0746401	0.997143	0.02488
Uox	1	1	102	102	0	0	0	0	0	1	0	0	0	0	0	0	0	0	0	0	0	0	0.5	1	3	29808	384260	2.81818	4.57427	12.8911	0.333333	1	0.207623	0.976778	0.0746401	0.997143	0.02488
Zfp112	1	1	19	19	0	0	0	0	0	0	0	1	0	0	0	0	0	0	0	0	0	0	1	1	3	29808	384260	2.81818	4.57427	12.8911	0.333333	1	0.207623	0.976778	0.0746401	0.997143	0.02488
9130017N09Rik	1	1	156	156	0	1	0	0	0	0	0	0	0	0	0	0	0	0	0	0	0	0	1	3	25	29808	384260	8.09677	0.56495	4.57427	0.12	1	0.856206	0.422673	0.207623	0.976778	0.0249148
Htra4	1	1	44	44	0	0	0	0	0	1	0	0	0	0	0	0	0	0	0	0	0	0	0.5	3	25	29808	384260	8.09677	0.56495	4.57427	0.12	1	0.856206	0.422673	0.207623	0.976778	0.0249148
Pglyrp4	1	2	1	76	0	0	0	0	0	1	0	0	0	0	0	0	0	0	0	0	1	0	0.5	2	22	29808	384260	5.51247	1.22495	6.7525	0.173554	0.991736	0.508806	0.755484	0.143709	0.989141	0.0249413
Smarca2	2	4	24	29	0	0	0	0	0	2	0	0	0	0	0	1	0	0	1	0	0	0	0.5	9	48	29808	384260	2.70732	1.09883	2.97488	0.161911	0.977341	0.510746	0.682686	0.155162	0.966085	0.0251224
Rnf7	1	3	13	72	0	0	0	0	1	0	0	0	0	0	0	0	0	0	1	1	0	0	0.5	3	71	29808	384260	8.1384	0.562061	4.57427	0.12148	0.994795	0.912115	0.200808	0.207623	0.976778	0.025222
Med13l	5	12	66	813	0	0	0	0	2	3	0	0	0	0	0	1	0	0	0	2	2	2	0.109375	46	218	29808	384260	1.99407	0.715189	1.42613	0.0880934	0.974964	0.912172	0.139503	0.287512	0.848463	0.0253279
Arrb1	2	4	108	119	0	0	0	0	1	0	0	1	0	0	0	0	0	0	1	0	0	1	0.5	8	38	29808	384260	2.40921	1.38723	3.34214	0.197175	0.96857	0.341064	0.823973	0.128722	0.974804	0.0253808
Clcn2	2	2	311	311	0	0	0	0	1	1	0	0	0	0	0	0	0	0	0	0	0	0	0.25	8	18	29808	384260	2.23457	1.49566	3.34214	0.197531	1	0.406894	0.834393	0.128722	0.974804	0.0254266
Dgcr8	2	2	163	163	0	0	0	0	1	1	0	0	0	0	0	0	0	0	0	0	0	0	0.25	8	18	29808	384260	2.23457	1.49566	3.34214	0.197531	1	0.406894	0.834393	0.128722	0.974804	0.0254266
Lmo2	2	2	137	137	0	0	0	0	2	0	0	0	0	0	0	0	0	0	0	0	0	0	0.25	8	18	29808	384260	2.23457	1.49566	3.34214	0.197531	1	0.406894	0.834393	0.128722	0.974804	0.0254266
Tmem39a	3	9	69	352	0	0	0	0	3	0	0	0	0	0	2	0	1	1	1	0	0	1	0.5	9	23	29808	384260	0.864751	5.07832	4.39148	0.7515	0.50449	0.000102704	0.999982	0.0339153	0.9943	0.0254873
Galnt9	2	3	133	136	0	0	0	0	2	0	0	0	0	0	0	1	0	0	0	0	0	0	0.5	8	28	29808	384260	2.35006	1.42215	3.34214	0.198251	0.976676	0.369779	0.82483	0.128722	0.974804	0.0255193
C230096C10Rik	1	4	101	516	0	1	0	0	0	0	0	0	0	0	0	0	0	0	0	0	1	2	1	1	10	29808	384260	2.46341	5.23303	12.8911	0.3439	0.9477	0.00817884	0.998766	0.0746401	0.997143	0.0256687
Gm11476	2	6	225	527	0	0	0	0	0	2	0	0	0	0	0	1	0	0	0	2	1	0	0.5	8	57	29808	384260	2.42684	1.37716	3.34214	0.201081	0.960283	0.283736	0.840973	0.128722	0.974804	0.0258835
H2afy2	2	2	14	14	0	0	0	0	0	2	0	0	0	0	0	0	0	0	0	0	0	0	0.25	15	53	29808	384260	3.51656	0.509819	1.79281	0.0800997	1	0.916261	0.222219	0.324175	0.88729	0.0259663
Gm15851	1	6	164	247	0	0	0	0	1	0	0	0	0	0	0	0	0	0	2	1	2	0	0.5	2	61	29808	384260	5.24668	1.287	6.7525	0.181284	0.985234	0.337112	0.800253	0.143709	0.989141	0.0260521
Ky	1	3	526	645	1	0	0	0	0	0	0	0	0	0	0	0	0	0	2	0	0	0	1	2	31	29808	384260	5.25499	1.28497	6.7525	0.18133	0.98805	0.431535	0.777735	0.143709	0.989141	0.0260588
Myl10	1	3	1	68	0	0	0	0	1	0	0	0	0	0	0	0	0	0	0	1	0	1	0.5	2	31	29808	384260	5.25499	1.28497	6.7525	0.18133	0.98805	0.431535	0.777735	0.143709	0.989141	0.0260588
Cox8a	1	2	60	67	0	1	0	0	0	0	0	0	0	0	0	0	0	0	0	1	0	0	1	2	21	29808	384260	5.26304	1.283	6.7525	0.181406	0.99093	0.484398	0.775835	0.143709	0.989141	0.0260697
Slc5a6	1	2	1	72	0	0	0	0	0	1	0	0	0	0	0	0	0	0	0	0	1	0	0.5	2	21	29808	384260	5.26304	1.283	6.7525	0.181406	0.99093	0.484398	0.775835	0.143709	0.989141	0.0260697
Spnb3	3	4	42891	42921	2	0	0	0	0	1	0	0	0	0	0	1	0	0	0	0	0	0	0.75	10	15	29808	384260	1.1304	3.50024	3.95668	0.592593	0.802469	0.0306936	0.993163	0.0439938	0.991821	0.0260704
Cd86	4	13	311	920	0	0	1	0	1	2	0	0	0	0	1	1	0	2	1	1	2	1	0.5	16	47	29808	384260	0.915604	3.58543	3.28283	0.696802	0.530064	0.000112969	0.999971	0.0374463	0.991133	0.0260927
Pphln1	2	5	61	6535	0	0	0	0	0	2	0	0	0	0	0	3	0	0	0	0	0	0	0.8125	6	26	29808	384260	1.76181	2.51896	4.43793	0.326677	0.915719	0.0541831	0.982823	0.0799079	0.988098	0.0261041
A930006I01Rik	1	1	1	1	0	0	0	0	1	0	0	0	0	0	0	0	0	0	0	0	0	0	0.5	2	11	29808	384260	5.28571	1.2775	6.7525	0.181818	1	0.573997	0.78952	0.143709	0.989141	0.0261289
Magel2	1	1	82	82	1	0	0	0	0	0	0	0	0	0	0	0	0	0	0	0	0	0	1	2	11	29808	384260	5.28571	1.2775	6.7525	0.181818	1	0.573997	0.78952	0.143709	0.989141	0.0261289
Slc22a4	1	1	1	1	0	0	0	0	0	1	0	0	0	0	0	0	0	0	0	0	0	0	0.5	2	11	29808	384260	5.28571	1.2775	6.7525	0.181818	1	0.573997	0.78952	0.143709	0.989141	0.0261289
Grin2a	5	30	254	2162	0	1	0	0	2	2	0	0	0	0	1	0	0	0	4	6	8	6	0.1875	24	135	29808	384260	0.949821	2.87212	2.728	0.63739	0.552259	6.34698e-07	1	0.0410344	0.987928	0.0261549
Fam190a	4	6	416	421	0	0	0	0	1	3	0	0	0	0	0	2	0	0	0	0	0	0	0.34375	33	98	29808	384260	1.99203	0.801589	1.59679	0.103531	0.981312	0.769576	0.364312	0.255296	0.883043	0.0264311
Chaf1b	2	11	100	372	1	1	0	0	0	0	0	0	0	0	0	3	1	0	1	0	2	2	1	4	20	29808	384260	0.927488	7.11898	6.60277	0.677877	0.617402	7.62083e-07	1	0.0392496	0.996048	0.0266064
Foxk1	2	6	102	269	0	0	0	0	1	1	0	0	0	0	0	1	0	0	2	1	0	0	0.5	8	56	29808	384260	2.38434	1.40171	3.34214	0.206861	0.958376	0.270679	0.850511	0.128722	0.974804	0.0266276
Luzp2	1	2	1	97	0	0	0	0	1	0	0	0	0	0	1	0	0	0	0	0	0	0	0.75	3	45	29808	384260	7.62058	0.600252	4.57427	0.128889	0.995556	0.863148	0.322543	0.207623	0.976778	0.0267603
4932414N04Rik	2	3	2	3	0	0	0	0	0	2	0	0	0	0	0	0	0	0	0	0	1	0	0.25	7	21	29808	384260	2.01318	1.89396	3.81287	0.259259	0.962963	0.224165	0.917141	0.103514	0.982142	0.0268369
2010109A12Rik	1	2	1	94	1	0	0	0	0	0	0	0	0	0	0	0	0	0	0	0	1	0	1	1	5	29808	384260	2.42857	5.30811	12.8911	0.36	0.96	0.0583264	0.992709	0.0746401	0.997143	0.0268704
4931403G20Rik	1	2	78	171	0	0	0	0	0	0	1	0	0	0	0	0	0	0	1	0	0	0	1	1	5	29808	384260	2.42857	5.30811	12.8911	0.36	0.96	0.0583264	0.992709	0.0746401	0.997143	0.0268704
Trappc1	1	2	24	101	0	0	0	0	1	0	0	0	0	0	0	0	1	0	0	0	0	0	0.5	1	5	29808	384260	2.42857	5.30811	12.8911	0.36	0.96	0.0583264	0.992709	0.0746401	0.997143	0.0268704
Cntnap4	2	3	41	81	0	0	0	0	0	2	0	0	0	0	1	0	0	0	0	0	0	0	0.5	13	66	29808	384260	3.41812	0.604576	2.06652	0.101107	0.992358	0.885102	0.248588	0.267347	0.918142	0.0270307
Gm15713	1	26	41	3397	0	0	0	0	0	0	1	0	0	0	0	0	0	0	0	0	16	9	1	1	58	29808	384260	2.22605	5.79102	12.8911	0.363764	0.926449	3.14232e-12	1	0.0746401	0.997143	0.0271514
Usp46	2	8	7	108	0	0	0	0	1	1	0	0	0	0	2	0	0	0	2	0	0	2	0.6875	8	74	29808	384260	2.37174	1.40915	3.34214	0.211327	0.953394	0.221098	0.872876	0.128722	0.974804	0.0272024
Plbd1	2	3	91	161	0	0	0	0	1	1	0	0	0	0	0	1	0	0	0	0	0	0	0.5	8	27	29808	384260	2.26643	1.47463	3.34214	0.21135	0.973988	0.348873	0.839695	0.128722	0.974804	0.0272054
Gm17578	1	1	68	68	0	0	0	0	1	0	0	0	0	0	0	0	0	0	0	0	0	0	0.5	5	59	29808	384260	11.5882	0.239936	2.78044	0.0847458	1	0.989716	0.057361	0.321496	0.941674	0.0272454
E130309D02Rik	2	7	98	932	0	1	0	1	0	0	0	0	0	0	0	0	0	0	1	3	0	1	1	5	23	29808	384260	1.33969	3.96221	5.30811	0.470561	0.820797	0.00244713	0.99947	0.0583264	0.992709	0.0274461
Smc3	2	6	3	1733	0	0	0	0	0	2	0	0	0	0	0	2	0	0	0	0	2	0	0.6875	6	30	29808	384260	1.69874	2.61249	4.43793	0.34464	0.90112	0.0314546	0.990069	0.0799079	0.988098	0.0275395
Anks1	4	5	33114	33175	0	0	0	0	3	1	0	0	0	0	0	1	0	0	0	0	0	0	0.1875	24	45	29808	384260	1.50443	1.45776	2.1931	0.231938	0.956849	0.272806	0.858844	0.118823	0.958966	0.0275596
Gm17298	1	3	68	176	0	0	0	0	0	0	0	1	0	0	0	0	0	0	0	0	1	1	1	1	7	29808	384260	2.29032	5.62852	12.8911	0.370262	0.944606	0.0178584	0.997645	0.0746401	0.997143	0.0276364
Mettl22	1	3	79	277	0	0	0	0	1	0	0	0	0	0	1	0	0	0	0	0	1	0	0.75	1	7	29808	384260	2.29032	5.62852	12.8911	0.370262	0.944606	0.0178584	0.997645	0.0746401	0.997143	0.0276364
Zfp101	1	3	1	89	0	0	0	0	1	0	0	0	0	0	0	1	0	0	0	1	0	0	0.75	1	7	29808	384260	2.29032	5.62852	12.8911	0.370262	0.944606	0.0178584	0.997645	0.0746401	0.997143	0.0276364
Gpc1	1	3	103	49299	0	0	0	0	1	0	0	0	0	0	0	0	0	0	0	0	2	0	0.5	2	29	29808	384260	4.91705	1.37328	6.7525	0.192956	0.986387	0.390557	0.809518	0.143709	0.989141	0.0277295
Sgcd	2	2	4	4	0	0	0	0	2	0	0	0	0	0	0	0	0	0	0	0	0	0	0.25	16	57	29808	384260	3.54658	0.474105	1.68145	0.0787935	1	0.934875	0.182566	0.352197	0.870445	0.0277508
Tnk2	4	17	452	2918	1	0	0	0	2	1	0	0	0	0	4	0	0	0	2	0	3	4	0.773437	16	57	29808	384260	0.850351	3.86057	3.28283	0.746033	0.457847	4.19398e-06	0.999999	0.0374463	0.991133	0.0279362
Unc5cl	3	9	219	575	0	0	0	0	1	2	0	0	0	0	1	0	1	0	1	0	1	2	0.3125	12	47	29808	384260	1.32604	2.49064	3.30269	0.41423	0.824194	0.0125686	0.995615	0.0680322	0.984963	0.028181
Gm1574	1	1	77	77	0	0	0	0	1	0	0	0	0	0	0	0	0	0	0	0	0	0	0.5	3	22	29808	384260	7.12903	0.64164	4.57427	0.136364	1	0.818526	0.491194	0.207623	0.976778	0.0283123
Usp44	1	1	166	166	0	1	0	0	0	0	0	0	0	0	0	0	0	0	0	0	0	0	1	3	22	29808	384260	7.12903	0.64164	4.57427	0.136364	1	0.818526	0.491194	0.207623	0.976778	0.0283123
Gtf2e1	1	6	1	745	0	0	0	0	0	1	0	0	0	0	1	0	0	0	0	1	1	2	0.75	1	13	29808	384260	2.14754	6.00274	12.8911	0.381375	0.927937	0.000620292	0.999912	0.0746401	0.997143	0.0284659
Camkk2	2	2	315	315	0	0	0	0	2	0	0	0	0	0	0	0	0	0	0	0	0	0	0.25	9	21	29808	384260	2.31868	1.283	2.97488	0.183673	1	0.484398	0.775835	0.155162	0.966085	0.0284991
Gm13990	1	7	1	38088	0	0	0	0	0	1	0	0	0	0	0	0	0	0	0	0	2	4	0.5	1	15	29808	384260	2.12676	6.06139	12.8911	0.383039	0.925441	0.000208722	0.99997	0.0746401	0.997143	0.0285901
Slc35b4	1	3	78	182	0	0	0	0	0	0	0	1	0	0	0	0	0	0	0	1	0	1	1	2	28	29808	384260	4.74808	1.42215	6.7525	0.199344	0.985423	0.369779	0.82483	0.143709	0.989141	0.0286475
Zfp438	1	3	104	204	0	0	0	0	0	1	0	0	0	0	0	0	0	0	1	0	0	1	0.5	2	28	29808	384260	4.74808	1.42215	6.7525	0.199344	0.985423	0.369779	0.82483	0.143709	0.989141	0.0286475
Gm12942	1	2	189	190	1	0	0	0	0	0	0	0	0	0	0	0	0	0	0	0	1	0	1	2	19	29808	384260	4.76417	1.41735	6.7525	0.199446	0.98892	0.433398	0.815378	0.143709	0.989141	0.0286622
Ankrd39	1	1	26	26	0	0	0	0	0	1	0	0	0	0	0	0	0	0	0	0	0	0	0.5	2	10	29808	384260	4.80952	1.40398	6.7525	0.2	1	0.539635	0.817491	0.143709	0.989141	0.0287418
Ccdc116	1	1	4	4	0	0	1	0	0	0	0	0	0	0	0	0	0	0	0	0	0	0	1	2	10	29808	384260	4.80952	1.40398	6.7525	0.2	1	0.539635	0.817491	0.143709	0.989141	0.0287418
Gm16733	1	1	104	104	0	0	0	0	1	0	0	0	0	0	0	0	0	0	0	0	0	0	0.5	2	10	29808	384260	4.80952	1.40398	6.7525	0.2	1	0.539635	0.817491	0.143709	0.989141	0.0287418
Gpr114	1	1	43	43	0	0	0	0	1	0	0	0	0	0	0	0	0	0	0	0	0	0	0.5	2	10	29808	384260	4.80952	1.40398	6.7525	0.2	1	0.539635	0.817491	0.143709	0.989141	0.0287418
Hist1h1c	1	1	132	132	1	0	0	0	0	0	0	0	0	0	0	0	0	0	0	0	0	0	1	2	10	29808	384260	4.80952	1.40398	6.7525	0.2	1	0.539635	0.817491	0.143709	0.989141	0.0287418
Mcat	1	1	56	56	0	0	0	0	1	0	0	0	0	0	0	0	0	0	0	0	0	0	0.5	2	10	29808	384260	4.80952	1.40398	6.7525	0.2	1	0.539635	0.817491	0.143709	0.989141	0.0287418
Rp1l1	1	1	100	100	0	0	0	0	1	0	0	0	0	0	0	0	0	0	0	0	0	0	0.5	2	10	29808	384260	4.80952	1.40398	6.7525	0.2	1	0.539635	0.817491	0.143709	0.989141	0.0287418
Stac3	1	1	53	53	1	0	0	0	0	0	0	0	0	0	0	0	0	0	0	0	0	0	1	2	10	29808	384260	4.80952	1.40398	6.7525	0.2	1	0.539635	0.817491	0.143709	0.989141	0.0287418
Tk2	2	2	50	50	0	0	0	0	0	2	0	0	0	0	0	0	0	0	0	0	0	0	0.25	6	10	29808	384260	1.65574	2.68033	4.43793	0.36	1	0.182509	0.956006	0.0799079	0.988098	0.0287668
Boc	3	29	144	2243	0	0	0	0	1	2	0	0	0	0	5	5	0	0	9	7	0	0	0.98877	9	58	29808	384260	0.680148	6.45666	4.39148	0.849405	0.320882	1.27741e-14	1	0.0339153	0.9943	0.0288078
Prkca	2	2	141	141	0	0	0	0	0	2	0	0	0	0	0	0	0	0	0	0	0	0	0.25	15	50	29808	384260	3.31788	0.540347	1.79281	0.09	1	0.899129	0.256414	0.324175	0.88729	0.0291757
1600002D24Rik	4	17	144	1007	0	0	0	0	4	0	0	0	0	0	1	0	2	0	2	5	0	3	0.1875	16	54	29808	384260	0.805674	4.07465	3.28283	0.788722	0.401626	2.07675e-06	1	0.0374463	0.991133	0.0295347
C430039J16Rik	1	1	1	1	0	0	0	0	0	0	1	0	0	0	0	0	0	0	0	0	0	0	1	3	21	29808	384260	6.80645	0.672049	4.57427	0.142857	1	0.803887	0.515602	0.207623	0.976778	0.0296604
Gm16145	1	1	1	1	0	0	0	0	1	0	0	0	0	0	0	0	0	0	0	0	0	0	0.5	3	21	29808	384260	6.80645	0.672049	4.57427	0.142857	1	0.803887	0.515602	0.207623	0.976778	0.0296604
RP23-118M23.1	1	1	176	176	0	0	0	0	0	1	0	0	0	0	0	0	0	0	0	0	0	0	0.5	3	21	29808	384260	6.80645	0.672049	4.57427	0.142857	1	0.803887	0.515602	0.207623	0.976778	0.0296604
Rbl2	1	1	31	31	0	0	0	0	0	1	0	0	0	0	0	0	0	0	0	0	0	0	0.5	3	21	29808	384260	6.80645	0.672049	4.57427	0.142857	1	0.803887	0.515602	0.207623	0.976778	0.0296604
Znhit1	1	1	182	182	1	0	0	0	0	0	0	0	0	0	0	0	0	0	0	0	0	0	1	3	21	29808	384260	6.80645	0.672049	4.57427	0.142857	1	0.803887	0.515602	0.207623	0.976778	0.0296604
C4a	2	2	5212	5212	0	0	0	0	0	0	0	2	0	0	0	0	0	0	0	0	0	0	1	5	7	29808	384260	1.39216	3.81287	5.30811	0.510204	1	0.103514	0.982142	0.0583264	0.992709	0.0297584
Rgs11	2	2	107	107	1	0	0	0	0	0	0	1	0	0	0	0	0	0	0	0	0	0	1	5	7	29808	384260	1.39216	3.81287	5.30811	0.510204	1	0.103514	0.982142	0.0583264	0.992709	0.0297584
Vwa5b2	2	2	120	120	1	1	0	0	0	0	0	0	0	0	0	0	0	0	0	0	0	0	1	5	7	29808	384260	1.39216	3.81287	5.30811	0.510204	1	0.103514	0.982142	0.0583264	0.992709	0.0297584
Sfswap	2	11	64	466	0	1	0	0	0	1	0	0	0	0	0	0	0	0	5	4	0	0	0.5	9	122	29808	384260	2.53846	1.17192	2.97488	0.192464	0.957711	0.3502	0.755861	0.155162	0.966085	0.0298631
Nod1	3	3	82	82	0	0	0	1	1	1	0	0	0	0	0	0	0	0	0	0	0	0	0.25	21	41	29808	384260	1.94787	0.972324	1.89396	0.134371	1	0.616019	0.606867	0.224165	0.917141	0.0301213
Alox12	1	2	14	19	0	1	0	0	0	0	0	0	0	0	0	0	0	1	0	0	0	0	1	2	18	29808	384260	4.51474	1.49566	6.7525	0.209877	0.987654	0.406894	0.834393	0.143709	0.989141	0.0301612
Kazn	4	6	1316	1329	0	0	0	0	2	2	0	0	0	0	0	1	0	0	1	0	0	0	0.1875	26	62	29808	384260	1.59921	1.26628	2.02504	0.207022	0.949379	0.35065	0.789489	0.14593	0.945817	0.0302107
Asb8	2	2	93	93	0	0	0	0	2	0	0	0	0	0	0	0	0	0	0	0	0	0	0.25	11	29	29808	384260	2.62162	0.930288	2.43886	0.143876	1	0.657369	0.609443	0.21048	0.944614	0.030283
Parp9	4	6	603	677	0	0	0	0	1	3	0	0	0	0	1	0	0	1	0	0	0	0	0.1875	21	41	29808	384260	1.30922	1.91328	2.50491	0.366885	0.878769	0.103184	0.956567	0.0828588	0.974686	0.0303997
Atp8a1	3	11	172	588	0	0	0	0	2	1	0	0	0	0	0	2	0	0	1	1	3	1	0.5	14	78	29808	384260	1.54693	1.83216	2.83422	0.314767	0.881238	0.0447314	0.978754	0.0967801	0.975281	0.0304632
Ptcra	1	4	26	29	0	0	0	0	1	0	0	0	0	0	0	0	0	0	1	2	0	0	0.5	3	77	29808	384260	6.6727	0.685521	4.57427	0.146971	0.991358	0.846405	0.288649	0.207623	0.976778	0.0305146
Scmh1	2	4	92	1127	0	0	0	0	2	0	0	0	0	0	2	0	0	0	0	0	0	0	0.6875	8	34	29808	384260	2.15628	1.54996	3.34214	0.237162	0.957089	0.272169	0.872081	0.128722	0.974804	0.030528
Atp6v1c2	1	3	109	302	0	0	0	0	1	0	0	0	0	0	0	0	0	0	0	0	2	0	0.5	2	26	29808	384260	4.41014	1.53113	6.7525	0.213473	0.983159	0.327894	0.85407	0.143709	0.989141	0.030678
Rimbp2	3	5	280	487	0	1	0	0	1	1	0	0	0	0	0	1	0	0	1	0	0	0	0.5	14	35	29808	384260	1.51314	1.87307	2.83422	0.31744	0.91296	0.139329	0.942061	0.0967801	0.975281	0.0307219
Golga4	3	6	2267	2504	0	0	0	0	0	3	0	0	0	0	0	1	0	0	2	0	0	0	0.3125	13	36	29808	384260	1.40045	2.17828	3.05057	0.375469	0.870131	0.0644586	0.975895	0.0818577	0.980492	0.030735
Rxra	3	8	16	198	0	0	0	0	2	1	0	0	0	0	1	0	0	0	1	2	1	0	0.3125	21	125	29808	384260	2.26909	0.834677	1.89396	0.137357	0.968503	0.751238	0.367967	0.224165	0.917141	0.0307906
D030028A08Rik	2	2	68	68	0	0	0	0	0	2	0	0	0	0	0	0	0	0	0	0	0	0	0.25	16	54	29808	384260	3.36025	0.500395	1.68145	0.0877915	1	0.921336	0.211688	0.352197	0.870445	0.0309199
Pknox1	3	6	183	831	0	0	0	0	0	3	0	0	0	0	0	2	0	0	1	0	0	0	0.5	10	19	29808	384260	0.961045	4.11706	3.95668	0.704206	0.605704	0.00409708	0.999163	0.0439938	0.991821	0.0309807
Cbfa2t2	3	4	25	104	0	0	0	0	3	0	0	0	0	0	1	0	0	0	0	0	0	0	0.3125	27	88	29808	384260	2.45801	0.599928	1.47463	0.0889467	0.991138	0.908748	0.189396	0.348873	0.839695	0.0310311
Plcb4	3	3	11682	11682	0	0	0	0	2	1	0	0	0	0	0	0	0	0	0	0	0	0	0.125	23	47	29808	384260	2.03896	0.848461	1.72998	0.11719	1	0.705316	0.505492	0.265141	0.893828	0.0310719
Ttc34	1	1	18	18	0	1	0	0	0	0	0	0	0	0	0	0	0	0	0	0	0	0	1	3	20	29808	384260	6.48387	0.705485	4.57427	0.15	1	0.788068	0.540751	0.207623	0.976778	0.0311434
D10Bwg1379e	2	2	174	174	0	1	0	0	0	1	0	0	0	0	0	0	0	0	0	0	0	0	0.5	13	38	29808	384260	2.9084	0.710535	2.06652	0.117036	1	0.792926	0.434986	0.267347	0.918142	0.0312892
Gm16631	2	9	113	1758	0	0	0	0	1	1	0	0	0	0	0	0	0	0	0	3	2	2	0.25	12	168	29808	384260	3.20598	0.697854	2.2373	0.131405	0.977928	0.901754	0.163639	0.23883	0.931968	0.0313835
Cltc	2	2	122	122	0	0	0	0	1	1	0	0	0	0	0	0	0	0	0	0	0	0	0.25	9	20	29808	384260	2.20879	1.34683	2.97488	0.2025	1	0.459249	0.795829	0.155162	0.966085	0.0314203
Cd200r1	1	3	116	188	0	0	0	0	1	0	0	0	0	0	0	0	0	1	0	0	1	0	0.5	1	6	29808	384260	1.96774	6.55123	12.8911	0.421296	0.925926	0.0119016	0.998649	0.0746401	0.997143	0.0314456
Pdcd2	1	3	396	418	1	0	0	0	0	0	0	0	0	1	0	0	0	0	0	0	0	1	1	1	6	29808	384260	1.96774	6.55123	12.8911	0.421296	0.925926	0.0119016	0.998649	0.0746401	0.997143	0.0314456
Jak2	2	3	125	150	1	0	0	0	1	0	0	0	0	0	0	0	0	0	1	0	0	0	0.5	9	31	29808	384260	2.31514	1.28497	2.97488	0.203921	0.97553	0.431535	0.777735	0.155162	0.966085	0.0316408
Nup155	2	3	5	6	1	0	0	0	0	1	0	0	0	0	0	0	0	0	0	0	0	1	0.5	7	19	29808	384260	1.82235	2.09228	3.81287	0.307188	0.949993	0.184622	0.937598	0.103514	0.982142	0.0317983
Brd2	1	2	45	193	0	0	1	0	0	0	0	0	0	0	0	0	0	0	0	0	1	0	1	2	17	29808	384260	4.26531	1.58312	6.7525	0.221453	0.986159	0.379801	0.852781	0.143709	0.989141	0.0318248
1700088E04Rik	1	1	88	88	0	0	0	1	0	0	0	0	0	0	0	0	0	0	0	0	0	0	1	2	9	29808	384260	4.33333	1.55827	6.7525	0.222222	1	0.5025	0.844838	0.143709	0.989141	0.0319353
Cnpy4	1	1	42	42	0	1	0	0	0	0	0	0	0	0	0	0	0	0	0	0	0	0	1	2	9	29808	384260	4.33333	1.55827	6.7525	0.222222	1	0.5025	0.844838	0.143709	0.989141	0.0319353
Ddx55	1	1	15	15	0	0	0	0	0	1	0	0	0	0	0	0	0	0	0	0	0	0	0.5	2	9	29808	384260	4.33333	1.55827	6.7525	0.222222	1	0.5025	0.844838	0.143709	0.989141	0.0319353
Maged2	1	1	160	160	0	0	1	0	0	0	0	0	0	0	0	0	0	0	0	0	0	0	1	2	9	29808	384260	4.33333	1.55827	6.7525	0.222222	1	0.5025	0.844838	0.143709	0.989141	0.0319353
Psmb2	1	1	61	61	0	1	0	0	0	0	0	0	0	0	0	0	0	0	0	0	0	0	1	2	9	29808	384260	4.33333	1.55827	6.7525	0.222222	1	0.5025	0.844838	0.143709	0.989141	0.0319353
Thyn1	1	1	1	1	0	0	0	0	0	1	0	0	0	0	0	0	0	0	0	0	0	0	0.5	2	9	29808	384260	4.33333	1.55827	6.7525	0.222222	1	0.5025	0.844838	0.143709	0.989141	0.0319353
Zfp768	1	1	22	22	1	0	0	0	0	0	0	0	0	0	0	0	0	0	0	0	0	0	1	2	9	29808	384260	4.33333	1.55827	6.7525	0.222222	1	0.5025	0.844838	0.143709	0.989141	0.0319353
Mettl1	1	3	5	38	0	0	1	0	0	0	0	0	0	0	0	0	0	0	1	1	0	0	1	3	55	29808	384260	6.30697	0.725272	4.57427	0.154873	0.991399	0.798424	0.383194	0.207623	0.976778	0.0321552
4933431K23Rik	2	2	71	71	0	0	0	0	0	2	0	0	0	0	0	0	0	0	0	0	0	0	0.25	8	16	29808	384260	1.98765	1.68145	3.34214	0.25	1	0.352197	0.870445	0.128722	0.974804	0.0321805
Pcsk7	2	2	92	92	0	0	0	0	0	2	0	0	0	0	0	0	0	0	0	0	0	0	0.25	8	16	29808	384260	1.98765	1.68145	3.34214	0.25	1	0.352197	0.870445	0.128722	0.974804	0.0321805
Frs2	1	1	8	8	0	0	0	0	0	1	0	0	0	0	0	0	0	0	0	0	0	0	0.5	4	33	29808	384260	8.07317	0.428406	3.4586	0.121212	1	0.922695	0.275213	0.266767	0.96075	0.0323354
Gm17263	1	6	3	417	0	0	0	0	1	0	0	0	0	0	1	0	0	0	0	0	1	3	0.75	2	48	29808	384260	4.13037	1.63484	6.7525	0.225361	0.976719	0.173268	0.91612	0.143709	0.989141	0.0323864
P2rx7	2	2	43	43	1	0	0	0	0	1	0	0	0	0	0	0	0	0	0	0	0	0	0.5	11	28	29808	384260	2.53153	0.963394	2.43886	0.154337	1	0.63857	0.630221	0.21048	0.944614	0.0324849
Gm1401	1	6	171	579	0	0	0	0	0	0	0	1	0	0	0	0	0	0	1	2	1	1	1	1	11	29808	384260	1.81967	7.08431	12.8911	0.435526	0.903158	0.000259419	0.999969	0.0746401	0.997143	0.0325077
AU021092	1	2	63	111	1	0	0	0	0	0	0	0	0	0	0	1	0	0	0	0	0	0	1	1	4	29808	384260	1.95238	6.60277	12.8911	0.4375	0.9375	0.0392496	0.996048	0.0746401	0.997143	0.032655
Gm12160	1	2	3	4	0	0	0	0	1	0	0	0	0	0	0	0	0	0	0	1	0	0	0.5	1	4	29808	384260	1.95238	6.60277	12.8911	0.4375	0.9375	0.0392496	0.996048	0.0746401	0.997143	0.032655
Paf1	1	2	18	19	1	0	0	0	0	0	0	0	0	0	1	0	0	0	0	0	0	0	1	1	4	29808	384260	1.95238	6.60277	12.8911	0.4375	0.9375	0.0392496	0.996048	0.0746401	0.997143	0.032655
Wbp1	1	2	17	18	0	0	0	1	0	0	0	0	0	0	0	0	0	0	0	1	0	0	1	1	4	29808	384260	1.95238	6.60277	12.8911	0.4375	0.9375	0.0392496	0.996048	0.0746401	0.997143	0.032655
Abi3	1	1	120	120	0	0	0	0	0	1	0	0	0	0	0	0	0	0	0	0	0	0	0.5	3	19	29808	384260	6.16129	0.742421	4.57427	0.157895	1	0.770973	0.566602	0.207623	0.976778	0.0327826
Pdhx	1	1	2	2	0	0	0	0	1	0	0	0	0	0	0	0	0	0	0	0	0	0	0.5	3	19	29808	384260	6.16129	0.742421	4.57427	0.157895	1	0.770973	0.566602	0.207623	0.976778	0.0327826
Tbca	1	7	55	379	0	0	0	0	1	0	0	0	0	0	0	0	0	0	1	4	1	0	0.5	2	55	29808	384260	4.06506	1.66111	6.7525	0.2284	0.975419	0.14023	0.931409	0.143709	0.989141	0.0328231
Zdhhc17	2	3	69	70	0	0	0	0	0	2	0	0	0	0	0	0	0	0	1	0	0	0	0.25	11	44	29808	384260	2.69137	0.906179	2.43886	0.15625	0.984375	0.662813	0.555471	0.21048	0.944614	0.0328875
Pank1	2	2	45	45	0	0	0	0	2	0	0	0	0	0	0	0	0	0	0	0	0	0	0.25	13	37	29808	384260	2.83206	0.729687	2.06652	0.123448	1	0.780619	0.452884	0.267347	0.918142	0.0330035
Pnp2	1	3	3	369	0	1	0	0	0	0	0	0	0	0	0	0	0	0	0	0	2	0	1	2	24	29808	384260	4.0722	1.6582	6.7525	0.229745	0.980324	0.285961	0.881177	0.143709	0.989141	0.0330164
Txn1	1	2	17	18	0	0	0	0	0	1	0	0	0	0	0	0	0	0	0	0	1	0	0.5	3	36	29808	384260	6.09985	0.7499	4.57427	0.159722	0.993056	0.767675	0.471208	0.207623	0.976778	0.033162
Gm17336	1	5	41	271	0	0	0	0	1	0	0	0	0	0	0	0	0	0	1	0	1	2	0.5	1	9	29808	384260	1.78431	7.2247	12.8911	0.445071	0.90176	0.000776206	0.999911	0.0746401	0.997143	0.0332201
Lrrc69	1	5	50	219	0	0	0	0	1	0	0	0	0	0	0	1	0	0	0	0	0	3	0.75	1	9	29808	384260	1.78431	7.2247	12.8911	0.445071	0.90176	0.000776206	0.999911	0.0746401	0.997143	0.0332201
Cenpo	1	1	17	17	0	0	1	0	0	0	0	0	0	0	0	0	0	0	0	0	0	0	1	4	32	29808	384260	7.82927	0.441752	3.4586	0.125	1	0.916459	0.290932	0.266767	0.96075	0.0333459
Dnajc14	2	14	115	767	1	0	0	0	0	1	0	0	0	0	0	3	0	1	4	3	1	0	0.9375	4	18	29808	384260	0.657499	10.0423	6.60277	0.851766	0.368467	3.34186e-10	1	0.0392496	0.996048	0.0334315
2410137F16Rik	2	3	115	218	0	0	0	0	0	2	0	0	0	0	0	0	0	0	0	1	0	0	0.25	9	30	29808	384260	2.24069	1.32766	2.97488	0.216	0.973	0.411158	0.793805	0.155162	0.966085	0.033515
Sim2	2	15	122	976	0	0	0	0	1	1	0	0	0	0	0	1	0	0	8	4	0	0	0.5	5	40	29808	384260	1.09349	4.85427	5.30811	0.575922	0.713222	1.00858e-06	1	0.0583264	0.992709	0.0335915
Cnot6l	1	2	580	717	0	0	0	0	1	0	0	0	0	0	0	0	0	1	0	0	0	0	0.5	2	16	29808	384260	4.01587	1.68145	6.7525	0.234375	0.984375	0.352197	0.870445	0.143709	0.989141	0.0336818
Dtx4	1	2	1	20	0	0	0	0	1	0	0	0	0	0	0	0	0	0	0	1	0	0	0.5	2	16	29808	384260	4.01587	1.68145	6.7525	0.234375	0.984375	0.352197	0.870445	0.143709	0.989141	0.0336818
Brdt	2	3	26	70	0	1	0	0	1	0	0	0	0	0	0	0	0	0	0	0	0	1	0.5	5	9	29808	384260	1.20873	4.39148	5.30811	0.58299	0.828532	0.0339153	0.9943	0.0583264	0.992709	0.0340037
Gm15645	2	3	154	188	0	0	0	0	0	2	0	0	0	0	0	1	0	0	0	0	0	0	0.5	5	9	29808	384260	1.20873	4.39148	5.30811	0.58299	0.828532	0.0339153	0.9943	0.0583264	0.992709	0.0340037
Zfp612	1	3	19	130	0	0	0	0	1	0	0	0	0	0	0	0	1	0	0	0	0	1	0.5	2	23	29808	384260	3.90323	1.72998	6.7525	0.238843	0.978631	0.265141	0.893828	0.143709	0.989141	0.0343239
Gm17265	3	6	55	148	0	0	0	0	1	0	0	2	0	0	2	0	0	0	0	0	0	1	0.875	15	46	29808	384260	1.55151	1.70577	2.64652	0.305383	0.906864	0.151537	0.929327	0.11271	0.969306	0.0344197
Fcrl1	1	1	164	164	0	0	0	0	0	1	0	0	0	0	0	0	0	0	0	0	0	0	0.5	3	18	29808	384260	5.83871	0.783439	4.57427	0.166667	1	0.752498	0.593106	0.207623	0.976778	0.0346039
Rft1	1	1	97	97	0	0	0	0	1	0	0	0	0	0	0	0	0	0	0	0	0	0	0.5	3	18	29808	384260	5.83871	0.783439	4.57427	0.166667	1	0.752498	0.593106	0.207623	0.976778	0.0346039
Bmp4	1	4	36	266	0	0	1	0	0	0	0	0	0	0	0	0	0	0	0	1	2	0	1	2	30	29808	384260	3.84553	1.75593	6.7525	0.241165	0.975644	0.206195	0.913049	0.143709	0.989141	0.0346576
Six4	1	5	3	92	0	1	0	0	0	0	0	0	0	0	0	0	0	0	0	0	2	2	1	2	37	29808	384260	3.81046	1.7721	6.7525	0.242589	0.973814	0.163407	0.92861	0.143709	0.989141	0.0348622
Btla	1	23	18	1241	0	0	0	0	0	1	0	0	0	0	0	0	0	0	0	0	12	10	0.5	1	37	29808	384260	1.60606	8.02655	12.8911	0.467502	0.872705	8.41578e-14	1	0.0746401	0.997143	0.0348944
Mobkl2b	3	3	223	223	0	0	0	0	2	1	0	0	0	0	0	0	0	0	0	0	0	0	0.125	20	36	29808	384260	1.79602	1.10699	1.98818	0.171468	1	0.528792	0.693583	0.204171	0.92774	0.0350088
RP24-180B11.8	1	2	44	45	0	0	0	0	0	1	0	0	0	0	0	0	0	0	1	0	0	0	0.5	3	34	29808	384260	5.7619	0.793882	4.57427	0.168685	0.992215	0.739781	0.509059	0.207623	0.976778	0.0350229
Ryk	1	2	20	121	0	0	0	0	0	1	0	0	0	0	0	0	0	0	1	0	0	0	0.5	5	89	29808	384260	9.15126	0.303831	2.78044	0.109203	0.996844	0.992071	0.0318436	0.321496	0.941674	0.0351083
2410131K14Rik	1	7	115	410	1	0	0	0	0	0	0	0	0	0	0	1	0	0	0	0	1	4	1	3	114	29808	384260	5.70241	0.802165	4.57427	0.170289	0.986683	0.778607	0.342537	0.207623	0.976778	0.0353559
Las1l	1	1	42	42	1	0	0	0	0	0	0	0	0	0	0	0	0	0	0	0	0	0	1	4	30	29808	384260	7.34146	0.471104	3.4586	0.133333	1	0.902438	0.324624	0.266767	0.96075	0.0355688
Slc35f3	1	1	17	17	0	0	0	0	0	1	0	0	0	0	0	0	0	0	0	0	0	0	0.5	5	45	29808	384260	8.84314	0.314418	2.78044	0.111111	1	0.969529	0.136852	0.321496	0.941674	0.0357217
Epb4.1l1	3	3	35	35	0	0	0	0	2	1	0	0	0	0	0	0	0	0	0	0	0	0	0.125	24	48	29808	384260	1.99585	0.830821	1.6582	0.125	1	0.718537	0.489254	0.285961	0.881177	0.0357451
Tiparp	1	4	34	142	0	0	0	0	1	0	0	0	0	0	0	0	0	0	0	2	0	1	0.5	3	65	29808	384260	5.63415	0.811884	4.57427	0.172223	0.987992	0.740873	0.433103	0.207623	0.976778	0.0357575
Smarca5	1	2	1	2	0	0	0	1	0	0	0	0	0	0	0	0	0	0	0	1	0	0	1	2	15	29808	384260	3.76644	1.79281	6.7525	0.248889	0.982222	0.324175	0.88729	0.143709	0.989141	0.0357676
Morc2a	1	1	40	40	0	0	1	0	0	0	0	0	0	0	0	0	0	0	0	0	0	0	1	2	8	29808	384260	3.85714	1.75065	6.7525	0.25	1	0.462371	0.871278	0.143709	0.989141	0.0359273
Nop14	1	1	4	4	0	0	0	0	0	1	0	0	0	0	0	0	0	0	0	0	0	0	0.5	2	8	29808	384260	3.85714	1.75065	6.7525	0.25	1	0.462371	0.871278	0.143709	0.989141	0.0359273
Nr5a1	1	1	545	545	0	0	0	0	0	1	0	0	0	0	0	0	0	0	0	0	0	0	0.5	2	8	29808	384260	3.85714	1.75065	6.7525	0.25	1	0.462371	0.871278	0.143709	0.989141	0.0359273
Tagln3	1	1	87	87	0	0	0	0	0	1	0	0	0	0	0	0	0	0	0	0	0	0	0.5	2	8	29808	384260	3.85714	1.75065	6.7525	0.25	1	0.462371	0.871278	0.143709	0.989141	0.0359273
Ino80c	1	2	117	229	0	0	0	0	1	0	0	0	0	0	0	0	0	0	1	0	0	0	0.5	4	57	29808	384260	7.29501	0.474105	3.4586	0.135426	0.995075	0.934875	0.182566	0.266767	0.96075	0.0361272
Elf1	3	3	45	45	1	0	0	0	1	1	0	0	0	0	0	0	0	0	0	0	0	0	0.25	26	54	29808	384260	2.0728	0.738678	1.53113	0.111619	1	0.788312	0.397444	0.327894	0.85407	0.0365992
Ntrk1	1	1	3	3	0	1	0	0	0	0	0	0	0	0	0	0	0	0	0	0	0	0	1	3	17	29808	384260	5.51613	0.829254	4.57427	0.176471	1	0.732534	0.620199	0.207623	0.976778	0.0366394
Thap3	1	1	81	81	0	0	0	0	1	0	0	0	0	0	0	0	0	0	0	0	0	0	0.5	3	17	29808	384260	5.51613	0.829254	4.57427	0.176471	1	0.732534	0.620199	0.207623	0.976778	0.0366394
Sec11c	1	1	7	7	0	0	0	0	1	0	0	0	0	0	0	0	0	0	0	0	0	0	0.5	4	29	29808	384260	7.09756	0.487294	3.4586	0.137931	1	0.894568	0.342631	0.266767	0.96075	0.0367954
Cenpq	1	4	22471	22479	0	0	0	0	0	1	0	0	0	0	0	0	0	0	2	1	0	0	0.5	3	63	29808	384260	5.46105	0.837617	4.57427	0.177298	0.987243	0.718785	0.460515	0.207623	0.976778	0.0368111
6430710C18Rik	1	2	7	26	0	0	0	0	0	0	1	0	0	0	0	0	0	0	1	0	0	0	1	3	32	29808	384260	5.42396	0.843345	4.57427	0.178711	0.991211	0.709068	0.548351	0.207623	0.976778	0.0371045
Atp6v1b2	1	2	89	90	0	0	0	0	1	0	0	0	0	0	0	0	0	0	0	1	0	0	0.5	3	32	29808	384260	5.42396	0.843345	4.57427	0.178711	0.991211	0.709068	0.548351	0.207623	0.976778	0.0371045
Alms1-ps1	1	1	1	1	0	0	0	0	1	0	0	0	0	0	0	0	0	0	0	0	0	0	0.5	1	2	29808	384260	1.90909	6.7525	12.8911	0.5	1	0.143709	0.989141	0.0746401	0.997143	0.0373201
Gas2l2	1	1	59	59	0	0	0	0	0	1	0	0	0	0	0	0	0	0	0	0	0	0	0.5	1	2	29808	384260	1.90909	6.7525	12.8911	0.5	1	0.143709	0.989141	0.0746401	0.997143	0.0373201
Gm8289	1	1	1	1	0	0	0	0	0	0	1	0	0	0	0	0	0	0	0	0	0	0	1	1	2	29808	384260	1.90909	6.7525	12.8911	0.5	1	0.143709	0.989141	0.0746401	0.997143	0.0373201
Mfsd9	1	1	1	1	0	1	0	0	0	0	0	0	0	0	0	0	0	0	0	0	0	0	1	1	2	29808	384260	1.90909	6.7525	12.8911	0.5	1	0.143709	0.989141	0.0746401	0.997143	0.0373201
Mthfd2	1	1	766	766	0	0	0	0	0	0	0	1	0	0	0	0	0	0	0	0	0	0	1	1	2	29808	384260	1.90909	6.7525	12.8911	0.5	1	0.143709	0.989141	0.0746401	0.997143	0.0373201
Slc17a1	1	1	1	1	0	0	0	0	0	1	0	0	0	0	0	0	0	0	0	0	0	0	0.5	1	2	29808	384260	1.90909	6.7525	12.8911	0.5	1	0.143709	0.989141	0.0746401	0.997143	0.0373201
Gm9929	1	5	12	260	0	0	0	0	0	0	1	0	0	0	0	0	0	0	1	1	2	0	1	2	34	29808	384260	3.50233	1.928	6.7525	0.261492	0.969292	0.127919	0.948168	0.143709	0.989141	0.0375788
Edil3	2	2	141	141	0	0	0	0	1	1	0	0	0	0	0	0	0	0	0	0	0	0	0.25	15	44	29808	384260	2.92053	0.613863	1.79281	0.116219	1	0.854663	0.337187	0.324175	0.88729	0.0376753
4632411P08Rik	2	5	128	364	0	0	0	0	2	0	0	0	0	0	0	0	0	0	0	0	0	3	0.25	6	20	29808	384260	1.3568	3.27088	4.43793	0.47178	0.83692	0.0210991	0.994774	0.0799079	0.988098	0.0376989
Xkr4	2	5	11	75	0	0	0	0	1	1	0	0	0	0	0	1	0	1	0	0	0	1	0.5	6	20	29808	384260	1.3568	3.27088	4.43793	0.47178	0.83692	0.0210991	0.994774	0.0799079	0.988098	0.0376989
Abcc2	2	2	76	76	0	0	0	0	0	2	0	0	0	0	0	0	0	0	0	0	0	0	0.25	10	22	29808	384260	2.18812	1.22495	2.68033	0.206612	1	0.508806	0.755484	0.182509	0.956006	0.0377085
Ankrd35	2	2	97	97	1	0	0	0	0	1	0	0	0	0	0	0	0	0	0	0	0	0	0.5	10	22	29808	384260	2.18812	1.22495	2.68033	0.206612	1	0.508806	0.755484	0.182509	0.956006	0.0377085
Adrbk2	3	12	109	4361	0	0	0	0	2	1	0	0	0	0	2	4	0	0	1	2	0	0	0.910156	10	28	29808	384260	0.712789	5.55098	3.95668	0.860329	0.327593	3.13562e-06	0.999999	0.0439938	0.991821	0.0378491
Nipal2	2	5	76	337	0	0	0	0	0	2	0	0	0	0	2	0	0	0	1	0	0	0	0.6875	7	28	29808	384260	1.62966	2.33967	3.81287	0.367188	0.896484	0.0694989	0.976402	0.103514	0.982142	0.0380091
1700125G22Rik	1	1	38	38	0	0	0	0	0	0	0	1	0	0	0	0	0	0	0	0	0	0	1	4	28	29808	384260	6.85366	0.504635	3.4586	0.142857	1	0.886063	0.36143	0.266767	0.96075	0.0381095
5830418K08Rik	1	1	84	84	0	1	0	0	0	0	0	0	0	0	0	0	0	0	0	0	0	0	1	4	28	29808	384260	6.85366	0.504635	3.4586	0.142857	1	0.886063	0.36143	0.266767	0.96075	0.0381095
Eif5b	1	1	12	12	0	0	0	0	0	1	0	0	0	0	0	0	0	0	0	0	0	0	0.5	4	28	29808	384260	6.85366	0.504635	3.4586	0.142857	1	0.886063	0.36143	0.266767	0.96075	0.0381095
AK129341	1	2	38	148	0	0	0	0	0	1	0	0	0	0	0	0	0	0	1	0	0	0	0.5	2	14	29808	384260	3.51701	1.91996	6.7525	0.265306	0.979592	0.295847	0.90322	0.143709	0.989141	0.0381269
Gm17660	1	2	51	59	0	0	0	1	0	0	0	0	0	0	0	0	0	0	0	1	0	0	1	2	14	29808	384260	3.51701	1.91996	6.7525	0.265306	0.979592	0.295847	0.90322	0.143709	0.989141	0.0381269
Elavl3	2	2	863	863	0	0	0	1	1	0	0	0	0	0	0	0	0	0	0	0	0	0	0.5	12	30	29808	384260	2.4876	0.899381	2.2373	0.16	1	0.675376	0.588842	0.23883	0.931968	0.0382128
Pggt1b	1	2	16	3881	0	0	0	0	0	1	0	0	0	0	0	0	0	0	0	1	0	0	0.5	3	31	29808	384260	5.25499	0.870462	4.57427	0.184183	0.990635	0.692603	0.568465	0.207623	0.976778	0.0382406
Fam159a	1	1	13	13	0	0	0	0	0	1	0	0	0	0	0	0	0	0	0	0	0	0	0.5	5	42	29808	384260	8.2549	0.336823	2.78044	0.119048	1	0.961543	0.163764	0.321496	0.941674	0.0382735
Iqcb1	1	4	94	301	0	0	0	0	0	1	0	0	0	0	0	1	0	1	0	1	0	0	0.75	1	6	29808	384260	1.4878	8.66453	12.8911	0.517747	0.868056	0.00135125	0.999876	0.0746401	0.997143	0.0386447
Gm13154	2	3	92	95	0	0	0	0	0	2	0	0	0	0	0	0	0	0	0	0	0	1	0.25	8	22	29808	384260	1.84827	1.80826	3.34214	0.300526	0.951916	0.244516	0.905827	0.128722	0.974804	0.0386843
3200002M19Rik	1	1	184	184	0	1	0	0	0	0	0	0	0	0	0	0	0	0	0	0	0	0	1	3	16	29808	384260	5.19355	0.88076	4.57427	0.1875	1	0.710959	0.647803	0.207623	0.976778	0.0389293
4933439K11Rik	1	1	5	5	0	0	0	0	0	0	1	0	0	0	0	0	0	0	0	0	0	0	1	3	16	29808	384260	5.19355	0.88076	4.57427	0.1875	1	0.710959	0.647803	0.207623	0.976778	0.0389293
Gpsm2	1	1	1	1	0	0	0	0	0	1	0	0	0	0	0	0	0	0	0	0	0	0	0.5	3	16	29808	384260	5.19355	0.88076	4.57427	0.1875	1	0.710959	0.647803	0.207623	0.976778	0.0389293
Keap1	1	1	1	1	0	0	0	1	0	0	0	0	0	0	0	0	0	0	0	0	0	0	1	3	16	29808	384260	5.19355	0.88076	4.57427	0.1875	1	0.710959	0.647803	0.207623	0.976778	0.0389293
Tmprss11a	1	1	145	145	0	0	0	0	0	1	0	0	0	0	0	0	0	0	0	0	0	0	0.5	3	16	29808	384260	5.19355	0.88076	4.57427	0.1875	1	0.710959	0.647803	0.207623	0.976778	0.0389293
4930519F16Rik	3	3	109	109	0	0	0	0	3	0	0	0	0	0	0	0	0	0	0	0	0	0	0.125	27	56	29808	384260	2.07011	0.712344	1.47463	0.11208	1	0.808128	0.369268	0.348873	0.839695	0.0391017
Vps11	2	22	789	836417	0	1	0	0	0	1	0	0	0	0	0	0	1	0	0	0	0	19	0.5	4	9	29808	384260	0.210904	31.307	6.60277	0.999955	0.000402961	1.67166e-25	1	0.0392496	0.996048	0.0392478
Zc3h7a	2	8	23	465	0	0	0	0	2	0	0	0	0	0	0	0	0	0	2	1	1	2	0.25	9	74	29808	384260	2.11111	1.40915	2.97488	0.253104	0.937122	0.221098	0.872876	0.155162	0.966085	0.0392721
Sh3tc2	2	2	175	175	0	1	0	0	0	1	0	0	0	0	0	0	0	0	0	0	0	0	0.5	19	63	29808	384260	3.30366	0.429023	1.41735	0.0909549	1	0.955603	0.13447	0.433398	0.815378	0.0394197
Gm12724	1	1	1	1	0	0	0	0	0	1	0	0	0	0	0	0	0	0	0	0	0	0	0.5	4	27	29808	384260	6.60976	0.523256	3.4586	0.148148	1	0.876872	0.381033	0.266767	0.96075	0.039521
Mtf2	2	15	93	3482	1	0	0	0	0	1	0	0	0	0	1	0	0	0	7	5	0	0	0.75	6	55	29808	384260	1.25622	3.53278	4.43793	0.498444	0.779912	4.09696e-05	0.999989	0.0799079	0.988098	0.0398296
Sema3c	2	3	56	133	0	0	0	0	0	2	0	0	0	0	0	0	0	0	0	1	0	0	0.25	5	8	29808	384260	1.0759	4.93364	5.30811	0.683594	0.755859	0.0251956	0.996219	0.0583264	0.992709	0.0398716
Prelid2	2	6	57	124	0	0	0	0	1	1	0	0	0	0	0	0	0	0	0	0	3	1	0.25	8	43	29808	384260	1.83182	1.8245	3.34214	0.310384	0.91751	0.121435	0.946654	0.128722	0.974804	0.0399532
Gsc2	1	5	1293	1402	0	0	0	0	0	1	0	0	0	1	0	0	0	1	1	1	0	0	0.5	1	7	29808	384260	1.39216	9.25983	12.8911	0.537336	0.848218	0.000250912	0.999978	0.0746401	0.997143	0.0401068
Znrf3	1	1	118	118	0	0	0	0	0	1	0	0	0	0	0	0	0	0	0	0	0	0	0.5	5	40	29808	384260	7.86275	0.353622	2.78044	0.125	1	0.955088	0.184282	0.321496	0.941674	0.040187
Mras	4	7	387	801	0	0	1	0	2	1	0	0	0	0	1	1	0	0	0	0	1	0	0.5	27	71	29808	384260	1.51505	1.2873	1.95032	0.252621	0.921589	0.315159	0.808557	0.160305	0.938429	0.0404964
RP23-243J8.2	1	1	1	1	0	0	0	0	0	0	1	0	0	0	0	0	0	0	0	0	0	0	1	7	72	29808	384260	10.1549	0.196675	1.99722	0.0972222	1	0.996249	0.0247049	0.419005	0.896486	0.0407366
Gm6994	1	5	121	364	0	0	0	0	0	1	0	0	0	0	1	1	0	0	1	0	0	1	0.875	2	31	29808	384260	3.19421	2.11398	6.7525	0.283557	0.963492	0.0964567	0.964047	0.143709	0.989141	0.0407497
Gm16990	1	3	1142	1166	0	0	0	0	0	1	0	0	0	0	0	1	0	0	0	0	1	0	0.75	2	19	29808	384260	3.22734	2.09228	6.7525	0.283715	0.969092	0.184622	0.937598	0.143709	0.989141	0.0407724
Gm16703	1	2	1	126	0	0	0	0	0	1	0	0	0	0	0	0	0	0	0	1	0	0	0.5	2	13	29808	384260	3.26757	2.06652	6.7525	0.284024	0.976331	0.267347	0.918142	0.143709	0.989141	0.0408168
Rassf6	1	2	134	142	0	0	0	0	0	1	0	0	0	0	0	0	0	0	1	0	0	0	0.5	2	13	29808	384260	3.26757	2.06652	6.7525	0.284024	0.976331	0.267347	0.918142	0.143709	0.989141	0.0408168
Phc3	1	1	5	5	1	0	0	0	0	0	0	0	0	0	0	0	0	0	0	0	0	0	1	4	26	29808	384260	6.36585	0.543304	3.4586	0.153846	1	0.86694	0.401446	0.266767	0.96075	0.041041
Col11a1	1	4	1	137	0	0	0	0	0	1	0	0	0	0	0	0	0	0	0	1	0	2	0.5	3	56	29808	384260	4.85523	0.942133	4.57427	0.197673	0.983986	0.630732	0.561931	0.207623	0.976778	0.0410415
2310050B05Rik	1	1	355	355	0	0	0	0	1	0	0	0	0	0	0	0	0	0	0	0	0	0	0.5	2	7	29808	384260	3.38095	1.99722	6.7525	0.285714	1	0.419005	0.896486	0.143709	0.989141	0.0410597
Disp2	1	1	13	13	1	0	0	0	0	0	0	0	0	0	0	0	0	0	0	0	0	0	1	2	7	29808	384260	3.38095	1.99722	6.7525	0.285714	1	0.419005	0.896486	0.143709	0.989141	0.0410597
Fnip1	1	1	40	40	0	0	0	0	1	0	0	0	0	0	0	0	0	0	0	0	0	0	0.5	2	7	29808	384260	3.38095	1.99722	6.7525	0.285714	1	0.419005	0.896486	0.143709	0.989141	0.0410597
Gm11773	1	1	13	13	0	0	0	0	1	0	0	0	0	0	0	0	0	0	0	0	0	0	0.5	2	7	29808	384260	3.38095	1.99722	6.7525	0.285714	1	0.419005	0.896486	0.143709	0.989141	0.0410597
Gm15559	1	1	47	47	0	0	0	0	1	0	0	0	0	0	0	0	0	0	0	0	0	0	0.5	2	7	29808	384260	3.38095	1.99722	6.7525	0.285714	1	0.419005	0.896486	0.143709	0.989141	0.0410597
Gm15978	1	1	4	4	0	0	0	0	1	0	0	0	0	0	0	0	0	0	0	0	0	0	0.5	2	7	29808	384260	3.38095	1.99722	6.7525	0.285714	1	0.419005	0.896486	0.143709	0.989141	0.0410597
Il13ra1	1	1	30	30	0	0	0	0	0	1	0	0	0	0	0	0	0	0	0	0	0	0	0.5	2	7	29808	384260	3.38095	1.99722	6.7525	0.285714	1	0.419005	0.896486	0.143709	0.989141	0.0410597
Nxph4	1	1	88	88	0	0	0	0	1	0	0	0	0	0	0	0	0	0	0	0	0	0	0.5	2	7	29808	384260	3.38095	1.99722	6.7525	0.285714	1	0.419005	0.896486	0.143709	0.989141	0.0410597
Prrc2a	1	1	27	27	0	1	0	0	0	0	0	0	0	0	0	0	0	0	0	0	0	0	1	2	7	29808	384260	3.38095	1.99722	6.7525	0.285714	1	0.419005	0.896486	0.143709	0.989141	0.0410597
Syde1	1	1	143	143	0	0	0	0	1	0	0	0	0	0	0	0	0	0	0	0	0	0	0.5	2	7	29808	384260	3.38095	1.99722	6.7525	0.285714	1	0.419005	0.896486	0.143709	0.989141	0.0410597
Gm10069	3	5	79	192	0	0	0	0	0	2	1	0	0	0	0	0	0	0	0	0	1	1	0.25	17	45	29808	384260	1.60314	1.45776	2.33699	0.279799	0.928939	0.272806	0.858844	0.147219	0.955016	0.0411917
4930579G22Rik	1	3	34	77	0	0	0	0	1	0	0	0	0	0	0	0	0	0	0	0	1	1	0.5	3	42	29808	384260	4.81894	0.949228	4.57427	0.199344	0.985423	0.632092	0.589621	0.207623	0.976778	0.0413884
Pde4d	9	16	652	964	0	0	0	0	6	3	0	0	0	0	3	3	0	0	0	0	0	1	0.303619	83	193	29808	384260	1.3134	1.07482	1.41166	0.206078	0.906372	0.428989	0.666883	0.201154	0.882621	0.0414534
BC005561	1	2	61	71	1	0	0	0	0	0	0	0	0	0	1	0	0	0	0	0	0	0	1	1	3	29808	384260	1.47619	8.7327	12.8911	0.555556	0.888889	0.023222	0.998234	0.0746401	0.997143	0.0414668
Ifrd2	1	2	131	183	0	0	0	1	0	0	0	0	0	0	0	0	0	0	0	1	0	0	1	1	3	29808	384260	1.47619	8.7327	12.8911	0.555556	0.888889	0.023222	0.998234	0.0746401	0.997143	0.0414668
7530420F21Rik	1	1	36	36	0	0	0	0	0	1	0	0	0	0	0	0	0	0	0	0	0	0	0.5	3	15	29808	384260	4.87097	0.939089	4.57427	0.2	1	0.687643	0.675825	0.207623	0.976778	0.0415246
Asb4	1	1	7	7	0	0	0	0	1	0	0	0	0	0	0	0	0	0	0	0	0	0	0.5	3	15	29808	384260	4.87097	0.939089	4.57427	0.2	1	0.687643	0.675825	0.207623	0.976778	0.0415246
Tagln2	1	1	51	51	0	0	0	0	1	0	0	0	0	0	0	0	0	0	0	0	0	0	0.5	3	15	29808	384260	4.87097	0.939089	4.57427	0.2	1	0.687643	0.675825	0.207623	0.976778	0.0415246
Hspa4	2	3	17	253	0	0	0	0	0	2	0	0	0	0	0	0	0	1	0	0	0	0	0.25	13	52	29808	384260	2.69416	0.767035	2.06652	0.15625	0.984375	0.766823	0.426887	0.267347	0.918142	0.041773
Paqr8	2	3	8	17	0	0	0	0	2	0	0	0	0	0	1	0	0	0	0	0	0	0	0.5	12	45	29808	384260	2.52493	0.886087	2.2373	0.175407	0.981037	0.677457	0.538621	0.23883	0.931968	0.0418925
Dnajb14	2	6	69	255	0	0	0	0	2	0	0	0	0	0	0	0	0	0	2	2	0	0	0.25	9	53	29808	384260	2.00883	1.4809	2.97488	0.270821	0.934641	0.232495	0.877419	0.155162	0.966085	0.0420211
She	2	3	63	64	0	0	0	0	0	2	0	0	0	0	0	0	0	0	0	1	0	0	0.25	14	59	29808	384260	2.8394	0.676184	1.91996	0.142196	0.986639	0.834897	0.329489	0.295847	0.90322	0.0420683
Gnb1l	3	8	106	1571	0	0	0	0	0	3	0	0	0	1	0	2	0	0	1	0	1	0	0.5	11	25	29808	384260	0.865421	4.16009	3.60023	0.762352	0.500364	0.0009029	0.99981	0.0553864	0.988725	0.0422239
Bag3	1	1	8	8	0	0	0	0	1	0	0	0	0	0	0	0	0	0	0	0	0	0	0.5	5	38	29808	384260	7.47059	0.372185	2.78044	0.131579	1	0.94755	0.207074	0.321496	0.941674	0.0423021
4930405D11Rik	1	3	1	31	0	0	0	0	0	1	0	0	0	0	0	1	0	0	0	0	0	1	0.75	3	41	29808	384260	4.70447	0.972324	4.57427	0.203842	0.984722	0.616019	0.606867	0.207623	0.976778	0.0423223
Kdm3b	2	2	253	253	0	0	0	0	2	0	0	0	0	0	0	0	0	0	0	0	0	0	0.25	14	37	29808	384260	2.63121	0.729687	1.91996	0.14317	1	0.780619	0.452884	0.295847	0.90322	0.0423564
Leprel1	2	10	81	675	0	0	0	0	1	1	0	0	0	0	2	1	0	0	0	2	2	1	0.8125	5	21	29808	384260	0.860221	6.17064	5.30811	0.728086	0.561594	8.32044e-06	0.999999	0.0583264	0.992709	0.0424666
Kcnt2	2	7	75	2120	0	0	0	0	2	0	0	0	0	0	0	1	0	0	1	0	0	3	0.5	8	48	29808	384260	1.75639	1.90285	3.34214	0.330204	0.904225	0.0838801	0.963664	0.128722	0.974804	0.0425045
Gm13270	1	1	1	1	0	0	0	0	1	0	0	0	0	0	0	0	0	0	0	0	0	0	0.5	4	25	29808	384260	6.12195	0.56495	3.4586	0.16	1	0.856206	0.422673	0.266767	0.96075	0.0426827
Htr2c	2	3	6262	6369	2	0	0	0	0	0	0	0	0	0	0	1	0	0	0	0	0	0	1	11	38	29808	384260	2.3252	1.04888	2.43886	0.202872	0.975744	0.565014	0.658936	0.21048	0.944614	0.0427005
Slc24a6	3	11	1004	17137	0	1	0	0	1	1	0	0	0	0	6	1	0	0	1	0	0	0	0.980469	10	19	29808	384260	0.528142	7.4917	3.95668	0.978146	0.0828262	4.65056e-07	1	0.0439938	0.991821	0.0430324
Kctd15	1	3	22	109	0	0	0	0	0	1	0	0	0	0	0	0	0	0	0	0	2	0	0.5	3	40	29808	384260	4.59001	0.996571	4.57427	0.208547	0.983969	0.599476	0.62419	0.207623	0.976778	0.0432992
2510009E07Rik	2	9	162	252	0	1	0	0	1	0	0	0	1	0	1	0	0	0	2	3	0	0	0.75	6	31	29808	384260	1.17654	3.772	4.43793	0.544077	0.755102	0.000873235	0.999795	0.0799079	0.988098	0.0434761
Iqcf3	1	2	37	83	0	0	0	0	0	1	0	0	0	0	0	0	0	0	0	1	0	0	0.5	3	27	29808	384260	4.57911	0.998944	4.57427	0.209877	0.987654	0.618967	0.651127	0.207623	0.976778	0.0435753
Mis18bp1	1	2	25	26	0	0	0	0	1	0	0	0	0	0	0	0	0	0	1	0	0	0	0.5	3	27	29808	384260	4.57911	0.998944	4.57427	0.209877	0.987654	0.618967	0.651127	0.207623	0.976778	0.0435753
5430407P10Rik	2	3	25	122	0	0	0	0	2	0	0	0	0	0	0	0	0	0	0	0	0	1	0.25	12	44	29808	384260	2.46894	0.906179	2.2373	0.182569	0.979715	0.662813	0.555471	0.23883	0.931968	0.043603
Rfc4	1	6	398	703	0	0	0	0	0	1	0	0	0	0	0	1	0	0	0	0	2	2	0.75	2	34	29808	384260	2.92818	2.30604	6.7525	0.304933	0.955716	0.051832	0.981612	0.143709	0.989141	0.0438216
Ikzf5	1	7	1	274	0	0	0	0	1	0	0	0	0	0	0	0	0	0	3	3	0	0	0.5	3	90	29808	384260	4.50295	1.01584	4.57427	0.211254	0.979133	0.547549	0.601467	0.207623	0.976778	0.0438612
Acot3	1	2	1	31	0	0	0	0	0	1	0	0	0	0	0	0	0	0	1	0	0	0	0.5	2	12	29808	384260	3.01814	2.2373	6.7525	0.305556	0.972222	0.23883	0.931968	0.143709	0.989141	0.0439111
Echs1	1	2	192	419	0	0	0	0	0	0	0	1	0	0	1	0	0	0	0	0	0	0	1	2	12	29808	384260	3.01814	2.2373	6.7525	0.305556	0.972222	0.23883	0.931968	0.143709	0.989141	0.0439111
Lox	1	2	100	321	0	0	0	0	0	1	0	0	0	0	0	0	0	0	0	0	1	0	0.5	2	12	29808	384260	3.01814	2.2373	6.7525	0.305556	0.972222	0.23883	0.931968	0.143709	0.989141	0.0439111
Pcdh12	1	2	2	45	1	0	0	0	0	0	0	0	0	0	0	0	0	1	0	0	0	0	1	2	12	29808	384260	3.01814	2.2373	6.7525	0.305556	0.972222	0.23883	0.931968	0.143709	0.989141	0.0439111
Ifnar1	1	4	1	254	0	0	0	0	0	1	0	0	0	0	1	0	0	0	0	1	1	0	0.75	1	5	29808	384260	1.2439	10.3635	12.8911	0.5904	0.8192	0.000692728	0.999947	0.0746401	0.997143	0.0440675
Gm17337	1	5	60	1312	0	0	0	0	1	0	0	0	0	0	0	0	0	0	2	1	0	1	0.5	4	112	29808	384260	5.89718	0.586483	3.4586	0.166264	0.988132	0.933585	0.135947	0.266767	0.96075	0.0443537
Cdadc1	1	1	1	1	0	0	0	0	0	1	0	0	0	0	0	0	0	0	0	0	0	0	0.5	3	14	29808	384260	4.54839	1.00569	4.57427	0.214286	1	0.662448	0.704153	0.207623	0.976778	0.0444907
Tnfaip8l3	1	1	1	1	0	0	0	0	1	0	0	0	0	0	0	0	0	0	0	0	0	0	0.5	3	14	29808	384260	4.54839	1.00569	4.57427	0.214286	1	0.662448	0.704153	0.207623	0.976778	0.0444907
F420014N23Rik	1	1	5	5	0	0	0	0	1	0	0	0	0	0	0	0	0	0	0	0	0	0	0.5	5	36	29808	384260	7.07843	0.392805	2.78044	0.138889	1	0.938747	0.232325	0.321496	0.941674	0.0446523
Gdap1l1	1	3	5	108	0	0	0	0	1	0	0	0	0	0	0	0	0	0	0	0	1	1	0.5	2	17	29808	384260	2.8894	2.33699	6.7525	0.313047	0.961734	0.147219	0.955016	0.143709	0.989141	0.0449877
Gm9793	1	6	31	303	0	0	0	0	0	0	1	0	0	0	0	1	0	1	0	1	2	0	1	1	7	29808	384260	1.16393	11.0755	12.8911	0.603431	0.793139	2.23973e-05	0.999998	0.0746401	0.997143	0.0450402
Gtdc1	2	5	796	1064	0	0	0	0	1	0	0	1	0	0	0	0	0	0	0	2	0	1	0.5	8	33	29808	384260	1.68264	1.98625	3.34214	0.351211	0.904312	0.116957	0.953865	0.128722	0.974804	0.0452086
Pigp	1	4	75	320	0	0	0	0	0	1	0	0	0	0	0	0	0	0	1	2	0	0	0.5	2	22	29808	384260	2.82346	2.39157	6.7525	0.316987	0.956219	0.0941728	0.969968	0.143709	0.989141	0.0455539
Oat	1	7	9	282	0	0	0	0	1	0	0	0	0	0	0	0	0	0	3	3	0	0	0.5	3	86	29808	384260	4.30304	1.06303	4.57427	0.220067	0.977266	0.500259	0.647578	0.207623	0.976778	0.045691
Camk2b	3	5	22726	22765	0	0	0	0	0	3	0	0	0	0	0	2	0	0	0	0	0	0	0.5	19	53	29808	384260	1.68987	1.23813	2.09228	0.248498	0.941103	0.392906	0.767505	0.184622	0.937598	0.0458782
Txnrd2	2	6	146	1072	0	0	0	0	0	2	0	0	0	0	1	2	0	0	0	0	1	0	0.8125	7	29	29808	384260	1.41099	2.70226	3.81287	0.445495	0.843966	0.0273399	0.991638	0.103514	0.982142	0.046115
Ly86	1	3	52	54	0	0	0	0	1	0	0	0	0	0	0	0	0	0	0	0	2	0	0.5	5	99	29808	384260	6.895	0.403254	2.78044	0.143992	0.992605	0.982371	0.0525024	0.321496	0.941674	0.0462929
Calcoco2	1	1	1	1	0	0	0	0	0	1	0	0	0	0	0	0	0	0	0	0	0	0	0.5	6	48	29808	384260	7.88525	0.294808	2.32463	0.125	1	0.975856	0.114056	0.37214	0.920092	0.0465175
A930028C08Rik	1	2	107	108	0	0	0	0	0	0	0	1	0	0	0	0	0	0	0	0	1	0	1	3	25	29808	384260	4.24117	1.07854	4.57427	0.2256	0.9856	0.577327	0.693098	0.207623	0.976778	0.0468397
Abo	1	2	1	2	0	0	0	0	1	0	0	0	0	0	0	0	0	0	0	0	0	1	0.5	3	25	29808	384260	4.24117	1.07854	4.57427	0.2256	0.9856	0.577327	0.693098	0.207623	0.976778	0.0468397
Gm281	1	2	1	29	0	0	0	0	0	1	0	0	0	0	0	0	0	0	0	0	1	0	0.5	3	25	29808	384260	4.24117	1.07854	4.57427	0.2256	0.9856	0.577327	0.693098	0.207623	0.976778	0.0468397
Isoc2a	1	2	104	147	0	0	0	0	1	0	0	0	0	0	0	0	0	0	0	0	1	0	0.5	3	25	29808	384260	4.24117	1.07854	4.57427	0.2256	0.9856	0.577327	0.693098	0.207623	0.976778	0.0468397
Mta1	2	2	2108	2108	0	0	0	0	1	1	0	0	0	0	0	0	0	0	0	0	0	0	0.25	13	31	29808	384260	2.37405	0.870462	2.06652	0.175858	1	0.692603	0.568465	0.267347	0.918142	0.0470151
Ulk4	4	8	126	246	0	0	0	0	2	2	0	0	0	0	0	0	0	0	0	0	3	1	0.0625	33	112	29808	384260	1.71426	0.931473	1.59679	0.184493	0.946099	0.638367	0.497383	0.255296	0.883043	0.0471003
B3galnt2	2	5	4	29	0	0	0	0	1	1	0	0	0	0	0	0	0	0	3	0	0	0	0.25	8	32	29808	384260	1.63181	2.04812	3.34214	0.367188	0.896484	0.106464	0.959157	0.128722	0.974804	0.0472652
Gm13791	2	3	165	202	0	0	0	0	2	0	0	0	0	0	0	0	0	0	0	0	0	1	0.25	10	30	29808	384260	2.01884	1.32766	2.68033	0.259259	0.962963	0.411158	0.793805	0.182509	0.956006	0.0473171
C1rl	1	2	1	36	0	0	0	0	1	0	0	0	0	0	0	0	0	0	0	1	0	0	0.5	4	43	29808	384260	5.50639	0.628106	3.4586	0.177393	0.991347	0.845699	0.352309	0.266767	0.96075	0.0473226
Six3	1	5	147	264	0	0	0	0	0	1	0	0	0	0	0	0	0	0	2	2	0	0	0.5	2	26	29808	384260	2.68067	2.51896	6.7525	0.329823	0.949417	0.0541831	0.982823	0.143709	0.989141	0.0473985
Gm17682	1	2	198	199	0	0	0	0	0	0	1	0	0	0	0	0	0	0	0	0	0	1	1	2	11	29808	384260	2.76871	2.43886	6.7525	0.330579	0.966942	0.21048	0.944614	0.143709	0.989141	0.0475072
Gpc2	1	2	36	37	0	0	0	0	0	1	0	0	0	0	0	1	0	0	0	0	0	0	0.75	2	11	29808	384260	2.76871	2.43886	6.7525	0.330579	0.966942	0.21048	0.944614	0.143709	0.989141	0.0475072
Irs3	1	2	383	395	0	1	0	0	0	0	0	0	0	0	0	0	0	1	0	0	0	0	1	2	11	29808	384260	2.76871	2.43886	6.7525	0.330579	0.966942	0.21048	0.944614	0.143709	0.989141	0.0475072
Peli3	1	2	1	3	0	0	0	0	1	0	0	0	0	0	0	0	0	0	1	0	0	0	0.5	2	11	29808	384260	2.76871	2.43886	6.7525	0.330579	0.966942	0.21048	0.944614	0.143709	0.989141	0.0475072
Actg2	1	1	14	14	0	0	0	0	1	0	0	0	0	0	0	0	0	0	0	0	0	0	0.5	2	6	29808	384260	2.90476	2.32463	6.7525	0.333333	1	0.37214	0.920092	0.143709	0.989141	0.047903
Nkain4	1	1	40	40	0	0	0	0	1	0	0	0	0	0	0	0	0	0	0	0	0	0	0.5	2	6	29808	384260	2.90476	2.32463	6.7525	0.333333	1	0.37214	0.920092	0.143709	0.989141	0.047903
RP23-115O3.9	1	1	4	4	0	0	0	1	0	0	0	0	0	0	0	0	0	0	0	0	0	0	1	2	6	29808	384260	2.90476	2.32463	6.7525	0.333333	1	0.37214	0.920092	0.143709	0.989141	0.047903
Sdf2	1	1	109	109	0	0	0	0	1	0	0	0	0	0	0	0	0	0	0	0	0	0	0.5	2	6	29808	384260	2.90476	2.32463	6.7525	0.333333	1	0.37214	0.920092	0.143709	0.989141	0.047903
Zfp54	1	1	80	80	1	0	0	0	0	0	0	0	0	0	0	0	0	0	0	0	0	0	1	2	6	29808	384260	2.90476	2.32463	6.7525	0.333333	1	0.37214	0.920092	0.143709	0.989141	0.047903
9130017K11Rik	1	1	61	61	0	0	0	0	1	0	0	0	0	0	0	0	0	0	0	0	0	0	0.5	3	13	29808	384260	4.22581	1.08246	4.57427	0.230769	1	0.635219	0.732653	0.207623	0.976778	0.047913
Bud13	1	1	119	119	0	0	0	0	0	1	0	0	0	0	0	0	0	0	0	0	0	0	0.5	3	13	29808	384260	4.22581	1.08246	4.57427	0.230769	1	0.635219	0.732653	0.207623	0.976778	0.047913
Ccdc90b	1	1	97	97	0	0	0	0	0	1	0	0	0	0	0	0	0	0	0	0	0	0	0.5	3	13	29808	384260	4.22581	1.08246	4.57427	0.230769	1	0.635219	0.732653	0.207623	0.976778	0.047913
Gm13187	1	1	106	106	0	0	0	0	0	1	0	0	0	0	0	0	0	0	0	0	0	0	0.5	3	13	29808	384260	4.22581	1.08246	4.57427	0.230769	1	0.635219	0.732653	0.207623	0.976778	0.047913
Hiatl1	1	1	1	1	0	0	0	0	0	1	0	0	0	0	0	0	0	0	0	0	0	0	0.5	3	13	29808	384260	4.22581	1.08246	4.57427	0.230769	1	0.635219	0.732653	0.207623	0.976778	0.047913
Slc41a3	1	1	168	168	0	0	0	0	1	0	0	0	0	0	0	0	0	0	0	0	0	0	0.5	3	13	29808	384260	4.22581	1.08246	4.57427	0.230769	1	0.635219	0.732653	0.207623	0.976778	0.047913
Rilpl1	3	4	284	489	0	0	0	0	1	2	0	0	0	0	0	1	0	0	0	0	0	0	0.3125	19	41	29808	384260	1.627	1.28598	2.09228	0.259722	0.953881	0.393133	0.78409	0.184622	0.937598	0.0479504
Senp5	2	2	76	76	0	0	0	0	0	2	0	0	0	0	0	0	0	0	0	0	0	0	0.25	11	23	29808	384260	2.08108	1.17192	2.43886	0.228733	1	0.532443	0.734859	0.21048	0.944614	0.0481437
Mkl2	3	13	97	795	1	0	0	0	1	1	0	0	0	0	1	0	0	1	4	1	0	3	0.5	14	70	29808	384260	1.17649	2.40904	2.83422	0.498348	0.747324	0.00400868	0.998501	0.0967801	0.975281	0.0482302
Gm6588	1	37	21	5068	0	0	1	0	0	0	0	0	0	1	0	0	1	0	3	1	14	16	1	1	36	29808	384260	0.973046	13.2482	12.8911	0.647365	0.72542	1.49833e-28	1	0.0746401	0.997143	0.0483194
Cnga3	1	1	12625	12625	0	0	0	0	0	1	0	0	0	0	0	0	0	0	0	0	0	0	0.5	4	22	29808	384260	5.39024	0.64164	3.4586	0.181818	1	0.818526	0.491194	0.266767	0.96075	0.048503
Mtmr6	1	1	115	115	0	0	0	0	0	1	0	0	0	0	0	0	0	0	0	0	0	0	0.5	4	22	29808	384260	5.39024	0.64164	3.4586	0.181818	1	0.818526	0.491194	0.266767	0.96075	0.048503
Ptpn18	1	1	15	15	0	1	0	0	0	0	0	0	0	0	0	0	0	0	0	0	0	0	1	4	22	29808	384260	5.39024	0.64164	3.4586	0.181818	1	0.818526	0.491194	0.266767	0.96075	0.048503
Zcchc14	1	1	90	90	0	1	0	0	0	0	0	0	0	0	0	0	0	0	0	0	0	0	1	4	22	29808	384260	5.39024	0.64164	3.4586	0.181818	1	0.818526	0.491194	0.266767	0.96075	0.048503
Nek10	2	8	14	306	0	0	0	0	0	2	0	0	0	0	0	1	0	0	0	0	0	5	0.5	6	25	29808	384260	1.06679	4.16009	4.43793	0.607509	0.703278	0.0009029	0.99981	0.0799079	0.988098	0.0485448
4931406G06Rik	1	10	96	746	0	0	0	0	1	0	0	0	0	0	1	0	1	2	1	1	2	1	0.75	1	10	29808	384260	1	12.8911	12.8911	0.651322	0.736099	1.07503e-08	1	0.0746401	0.997143	0.0486147
Brwd3	1	2	248	250	0	0	0	1	0	0	0	0	0	0	0	0	0	0	0	0	0	1	1	3	24	29808	384260	4.0722	1.12329	4.57427	0.234375	0.984375	0.555288	0.714039	0.207623	0.976778	0.0486616
Gm17406	1	2	13	39	0	0	0	0	1	0	0	0	0	0	0	0	0	0	0	0	1	0	0.5	3	24	29808	384260	4.0722	1.12329	4.57427	0.234375	0.984375	0.555288	0.714039	0.207623	0.976778	0.0486616
Phf3	1	2	25	26	0	0	0	0	0	1	0	0	0	0	0	0	0	0	1	0	0	0	0.5	3	24	29808	384260	4.0722	1.12329	4.57427	0.234375	0.984375	0.555288	0.714039	0.207623	0.976778	0.0486616
Tbc1d8	2	2	224	224	0	0	0	0	1	1	0	0	0	0	0	0	0	0	0	0	0	0	0.25	16	43	29808	384260	2.67702	0.628106	1.68145	0.138453	1	0.845699	0.352309	0.352197	0.870445	0.0487627
Zfyve9	2	2	195	195	0	0	0	0	1	1	0	0	0	0	0	0	0	0	0	0	0	0	0.25	16	43	29808	384260	2.67702	0.628106	1.68145	0.138453	1	0.845699	0.352309	0.352197	0.870445	0.0487627
Gm5146	1	3	10	25	0	1	0	0	0	0	0	0	0	0	0	0	0	0	0	0	2	0	1	3	35	29808	384260	4.01769	1.13853	4.57427	0.235732	0.979219	0.51006	0.710777	0.207623	0.976778	0.0489434
Npl	4	9	10085	10309	0	0	0	0	1	3	0	0	0	0	0	0	0	0	1	0	2	2	0.0625	28	92	29808	384260	1.47671	1.27372	1.88091	0.280345	0.895776	0.288879	0.816395	0.17517	0.930501	0.049108
Ciita	2	3	74	115	0	0	0	0	1	1	0	0	0	0	1	0	0	0	0	0	0	0	0.5	8	19	29808	384260	1.59737	2.09228	3.34214	0.382563	0.925354	0.184622	0.937598	0.128722	0.974804	0.0492443
Ptprb	2	4	105	165	0	0	0	0	0	2	0	0	0	0	1	0	0	0	0	1	0	0	0.5	8	25	29808	384260	1.58717	2.10572	3.34214	0.383713	0.900385	0.132089	0.952662	0.128722	0.974804	0.0493923
Hcls1	2	4	301	349	1	0	0	0	0	1	0	0	0	0	0	0	1	0	0	1	0	0	0.5	5	8	29808	384260	0.813486	6.52514	5.30811	0.848389	0.481201	0.00378109	0.999541	0.0583264	0.992709	0.0494835
Ppp2r5a	2	5	74	405	0	1	0	1	0	0	0	0	0	0	1	0	0	0	1	1	0	0	1	11	59	29808	384260	2.19237	1.11243	2.43886	0.23521	0.951965	0.482413	0.689768	0.21048	0.944614	0.049507
Kcns3	1	7	1	180	0	0	0	0	1	0	0	0	0	0	0	2	0	0	1	0	0	3	0.875	2	34	29808	384260	2.51576	2.68408	6.7525	0.34582	0.940384	0.0183885	0.994211	0.143709	0.989141	0.0496974
Lrrc15	1	7	4	917	0	0	0	0	1	0	0	0	0	0	0	0	1	0	0	0	3	2	0.5	2	34	29808	384260	2.51576	2.68408	6.7525	0.34582	0.940384	0.0183885	0.994211	0.143709	0.989141	0.0496974
Rsrc2	1	3	11	125	0	1	0	0	0	0	0	0	0	0	0	0	0	0	2	0	0	0	1	2	15	29808	384260	2.55146	2.64652	6.7525	0.349037	0.951407	0.11271	0.969306	0.143709	0.989141	0.0501598
Rbm26	1	1	33	33	0	0	0	0	0	1	0	0	0	0	0	0	0	0	0	0	0	0	0.5	5	32	29808	384260	6.29412	0.441752	2.78044	0.15625	1	0.916459	0.290932	0.321496	0.941674	0.0502338
Adam19	3	5	1390	1446	0	0	0	0	0	3	0	0	1	0	0	0	0	0	0	1	0	0	0.125	17	41	29808	384260	1.46096	1.59963	2.33699	0.343022	0.901236	0.21591	0.896816	0.147219	0.955016	0.0504994
Ap2b1	2	2	38	38	0	0	0	0	1	1	0	0	0	0	0	0	0	0	0	0	0	0	0.25	10	19	29808	384260	1.89109	1.41735	2.68033	0.277008	1	0.433398	0.815378	0.182509	0.956006	0.0505565
1810035L17Rik	1	2	6	8	0	1	0	0	0	0	0	0	0	0	0	0	0	0	0	0	1	0	1	3	23	29808	384260	3.90323	1.17192	4.57427	0.243856	0.982987	0.532443	0.734859	0.207623	0.976778	0.0506301
Gm16682	1	2	40	133	0	0	0	0	0	1	0	0	0	0	0	0	0	0	1	0	0	0	0.5	3	23	29808	384260	3.90323	1.17192	4.57427	0.243856	0.982987	0.532443	0.734859	0.207623	0.976778	0.0506301
Zbtb45	1	2	96	97	0	0	0	0	1	0	0	0	0	0	0	0	0	0	1	0	0	0	0.5	3	23	29808	384260	3.90323	1.17192	4.57427	0.243856	0.982987	0.532443	0.734859	0.207623	0.976778	0.0506301
Efha2	1	2	2	14	0	0	0	0	0	1	0	0	0	0	0	0	0	0	1	0	0	0	0.5	4	40	29808	384260	5.12311	0.675097	3.4586	0.19	0.99	0.815718	0.400524	0.266767	0.96075	0.0506857
4932431P20Rik	1	1	234	234	0	1	0	0	0	0	0	0	0	0	0	0	0	0	0	0	0	0	1	4	21	29808	384260	5.14634	0.672049	3.4586	0.190476	1	0.803887	0.515602	0.266767	0.96075	0.0508127
Als2cr4	1	1	8	8	0	1	0	0	0	0	0	0	0	0	0	0	0	0	0	0	0	0	1	4	21	29808	384260	5.14634	0.672049	3.4586	0.190476	1	0.803887	0.515602	0.266767	0.96075	0.0508127
Cbr3	2	7	252	1039	0	0	0	0	1	1	0	0	0	0	0	0	0	1	2	2	0	0	0.25	6	21	29808	384260	1.02309	4.33777	4.43793	0.639515	0.67923	0.00147724	0.999707	0.0799079	0.988098	0.0511023
Kcnj6	6	26	750	4628	0	0	0	0	1	5	0	0	0	2	4	6	0	0	0	0	5	3	0.894943	34	81	29808	384260	0.555848	4.14869	2.30604	0.986927	0.0366445	3.38463e-09	1	0.051832	0.981612	0.0511544
Jup	4	6	74	555	0	0	0	0	3	1	0	0	0	0	0	1	0	0	0	0	0	1	0.1875	24	44	29808	384260	1.22992	1.78313	2.1931	0.432351	0.841983	0.131118	0.941208	0.118823	0.958966	0.0513732
Car7	1	2	37	40	0	1	0	0	0	0	0	0	0	0	0	0	0	0	0	0	0	1	1	2	10	29808	384260	2.51927	2.68033	6.7525	0.36	0.96	0.182509	0.956006	0.143709	0.989141	0.0517352
Dus3l	1	2	10292	10340	0	0	0	0	0	1	0	0	0	0	0	0	0	0	0	1	0	0	0.5	2	10	29808	384260	2.51927	2.68033	6.7525	0.36	0.96	0.182509	0.956006	0.143709	0.989141	0.0517352
Ept1	1	2	23	35	0	0	0	0	1	0	0	0	0	0	0	0	0	0	0	0	0	1	0.5	2	10	29808	384260	2.51927	2.68033	6.7525	0.36	0.96	0.182509	0.956006	0.143709	0.989141	0.0517352
Fam123c	1	2	2	77	0	1	0	0	0	0	0	0	0	0	0	0	0	0	0	0	0	1	1	2	10	29808	384260	2.51927	2.68033	6.7525	0.36	0.96	0.182509	0.956006	0.143709	0.989141	0.0517352
Sh3bp5l	1	2	1	12	0	0	0	0	0	1	0	0	0	0	1	0	0	0	0	0	0	0	0.75	2	10	29808	384260	2.51927	2.68033	6.7525	0.36	0.96	0.182509	0.956006	0.143709	0.989141	0.0517352
Wipi2	2	3	424	446	0	0	0	0	1	1	0	0	0	0	0	0	0	0	0	0	1	0	0.25	11	34	29808	384260	2.08108	1.17192	2.43886	0.246285	0.966136	0.490941	0.727831	0.21048	0.944614	0.0518381
Nrg1	1	1	1	1	0	0	0	0	0	1	0	0	0	0	0	0	0	0	0	0	0	0	0.5	5	31	29808	384260	6.09804	0.455956	2.78044	0.16129	1	0.90972	0.307397	0.321496	0.941674	0.0518541
1810019J16Rik	1	1	48	48	0	0	0	0	0	1	0	0	0	0	0	0	0	0	0	0	0	0	0.5	3	12	29808	384260	3.90323	1.17192	4.57427	0.25	1	0.605795	0.76117	0.207623	0.976778	0.0519058
2210414B05Rik	1	1	52	52	0	0	0	0	0	1	0	0	0	0	0	0	0	0	0	0	0	0	0.5	3	12	29808	384260	3.90323	1.17192	4.57427	0.25	1	0.605795	0.76117	0.207623	0.976778	0.0519058
Abca9	1	1	1	1	0	1	0	0	0	0	0	0	0	0	0	0	0	0	0	0	0	0	1	3	12	29808	384260	3.90323	1.17192	4.57427	0.25	1	0.605795	0.76117	0.207623	0.976778	0.0519058
Atp2a1	1	1	1	1	0	0	0	0	0	1	0	0	0	0	0	0	0	0	0	0	0	0	0.5	3	12	29808	384260	3.90323	1.17192	4.57427	0.25	1	0.605795	0.76117	0.207623	0.976778	0.0519058
Cd19	1	1	2	2	0	1	0	0	0	0	0	0	0	0	0	0	0	0	0	0	0	0	1	3	12	29808	384260	3.90323	1.17192	4.57427	0.25	1	0.605795	0.76117	0.207623	0.976778	0.0519058
Crb3	1	1	3	3	0	0	0	0	1	0	0	0	0	0	0	0	0	0	0	0	0	0	0.5	3	12	29808	384260	3.90323	1.17192	4.57427	0.25	1	0.605795	0.76117	0.207623	0.976778	0.0519058
Dntt	1	1	1	1	0	0	0	0	1	0	0	0	0	0	0	0	0	0	0	0	0	0	0.5	3	12	29808	384260	3.90323	1.17192	4.57427	0.25	1	0.605795	0.76117	0.207623	0.976778	0.0519058
Gm9631	1	1	31	31	1	0	0	0	0	0	0	0	0	0	0	0	0	0	0	0	0	0	1	3	12	29808	384260	3.90323	1.17192	4.57427	0.25	1	0.605795	0.76117	0.207623	0.976778	0.0519058
Palb2	1	1	8	8	0	0	0	0	1	0	0	0	0	0	0	0	0	0	0	0	0	0	0.5	3	12	29808	384260	3.90323	1.17192	4.57427	0.25	1	0.605795	0.76117	0.207623	0.976778	0.0519058
Pcbp4	1	1	1	1	0	0	0	0	1	0	0	0	0	0	0	0	0	0	0	0	0	0	0.5	3	12	29808	384260	3.90323	1.17192	4.57427	0.25	1	0.605795	0.76117	0.207623	0.976778	0.0519058
Prmt1	1	1	10	10	0	0	0	0	1	0	0	0	0	0	0	0	0	0	0	0	0	0	0.5	3	12	29808	384260	3.90323	1.17192	4.57427	0.25	1	0.605795	0.76117	0.207623	0.976778	0.0519058
Spint1	1	1	1	1	0	0	0	0	1	0	0	0	0	0	0	0	0	0	0	0	0	0	0.5	3	12	29808	384260	3.90323	1.17192	4.57427	0.25	1	0.605795	0.76117	0.207623	0.976778	0.0519058
Wdr78	1	1	57	57	0	0	0	0	1	0	0	0	0	0	0	0	0	0	0	0	0	0	0.5	3	12	29808	384260	3.90323	1.17192	4.57427	0.25	1	0.605795	0.76117	0.207623	0.976778	0.0519058
Fbxo47	2	3	101	103	0	0	0	0	1	1	0	0	0	0	0	0	0	0	0	1	0	0	0.25	13	46	29808	384260	2.3839	0.866866	2.06652	0.19446	0.977429	0.691624	0.521954	0.267347	0.918142	0.0519883
St6gal1	4	19	76	2232	0	0	0	0	2	2	0	0	0	0	3	2	0	0	0	2	4	4	0.746094	18	45	29808	384260	0.53487	5.45944	2.92009	0.977041	0.0696137	6.23914e-09	1	0.0533052	0.985894	0.0520814
Snd1	5	11	96	332	0	0	0	0	2	3	0	0	0	0	1	2	0	0	0	1	2	0	0.363281	33	84	29808	384260	1.16739	1.70145	1.98625	0.447525	0.769026	0.0677186	0.965604	0.116957	0.953865	0.0523412
Swap70	2	4	155	207	0	0	0	0	2	0	0	0	0	0	0	0	0	0	0	2	0	0	0.25	15	80	29808	384260	2.71701	0.659846	1.79281	0.161911	0.977341	0.866264	0.258425	0.324175	0.88729	0.0524875
Pak6	2	3	4	18	0	0	0	1	0	1	0	0	0	0	0	0	0	0	0	1	0	0	0.5	9	23	29808	384260	1.7196	1.72998	2.97488	0.339525	0.940084	0.265141	0.893828	0.155162	0.966085	0.0526814
Cpeb3	3	5	206	219	0	0	0	0	2	1	0	0	0	0	0	2	0	0	0	0	0	0	0.5	21	60	29808	384260	1.73134	1.09392	1.89396	0.235169	0.945978	0.49693	0.676367	0.224165	0.917141	0.0527167
Gprasp1	2	6	464	583	0	0	0	0	1	0	0	1	0	0	1	0	0	1	1	0	1	0	0.75	7	26	29808	384260	1.26553	3.01287	3.81287	0.511058	0.799014	0.017177	0.995261	0.103514	0.982142	0.0529017
Anxa3	2	5	132	188	0	0	0	0	0	2	0	0	0	0	0	0	0	1	0	0	1	1	0.25	6	15	29808	384260	1.01929	4.35396	4.43793	0.66304	0.68256	0.00683658	0.998715	0.0799079	0.988098	0.0529821
Piwil4	1	3	60	439	0	0	0	0	0	1	0	0	0	0	0	0	0	0	0	0	1	1	0.5	3	32	29808	384260	3.6743	1.24494	4.57427	0.255707	0.975281	0.451649	0.761353	0.207623	0.976778	0.0530907
Coil	2	2	91	91	0	0	0	0	0	2	0	0	0	0	0	0	0	0	0	0	0	0	0.25	15	37	29808	384260	2.45695	0.729687	1.79281	0.164354	1	0.780619	0.452884	0.324175	0.88729	0.0532795
Gm17609	1	1	37	37	0	0	0	0	0	1	0	0	0	0	0	0	0	0	0	0	0	0	0.5	4	20	29808	384260	4.90244	0.705485	3.4586	0.2	1	0.788068	0.540751	0.266767	0.96075	0.0533534
Nrcam	3	4	74	75	1	0	0	0	1	1	0	0	0	0	0	0	0	0	0	0	1	0	0.25	20	43	29808	384260	1.62128	1.2263	1.98818	0.26208	0.9532	0.427521	0.756082	0.204171	0.92774	0.0535091
Cacna2d1	2	2	180	180	0	0	0	0	0	2	0	0	0	0	0	0	0	0	0	0	0	0	0.25	16	41	29808	384260	2.5528	0.658671	1.68145	0.15229	1	0.82625	0.383981	0.352197	0.870445	0.0536361
Mcm3ap	2	3	121	122	1	0	1	0	0	0	0	0	0	0	0	1	0	0	0	0	0	0	1	8	18	29808	384260	1.51374	2.20787	3.34214	0.41701	0.912209	0.165607	0.946695	0.128722	0.974804	0.0536784
Efna5	2	3	81	116	0	0	0	0	2	0	0	0	0	0	0	0	0	0	0	1	0	0	0.25	13	45	29808	384260	2.33218	0.886087	2.06652	0.202151	0.97589	0.677457	0.538621	0.267347	0.918142	0.0540445
Car6	1	2	46	49	1	0	0	0	0	0	0	0	0	0	0	0	0	0	0	1	0	0	1	4	37	29808	384260	4.73984	0.729687	3.4586	0.204529	0.988313	0.780619	0.452884	0.266767	0.96075	0.0545616
Pomt1	1	2	181	184	0	0	0	0	0	1	0	0	0	0	0	0	0	0	0	1	0	0	0.5	4	37	29808	384260	4.73984	0.729687	3.4586	0.204529	0.988313	0.780619	0.452884	0.266767	0.96075	0.0545616
Mov10	3	3	128	128	0	1	0	0	2	0	0	0	0	0	0	0	0	0	0	0	0	0	0.25	18	26	29808	384260	1.44199	1.53113	2.20787	0.331816	1	0.327894	0.85407	0.165607	0.946695	0.0549511
Elfn1	2	6	24	982	0	0	0	0	2	0	0	0	0	0	2	0	0	0	0	1	0	1	0.6875	9	44	29808	384260	1.66835	1.78313	2.97488	0.35581	0.895456	0.131118	0.941208	0.155162	0.966085	0.0552082
5730422E09Rik	3	15	229	47767	0	0	0	0	0	3	0	0	0	0	0	1	0	1	1	2	6	1	0.3125	14	73	29808	384260	1.06435	2.66287	2.83422	0.57052	0.678811	0.00079816	0.999726	0.0967801	0.975281	0.055215
Gfra1	3	5	223	382	0	0	1	0	1	1	0	0	0	0	0	0	1	0	0	1	0	0	0.25	14	26	29808	384260	1.12516	2.51896	2.83422	0.571831	0.760736	0.0541831	0.982823	0.0967801	0.975281	0.0553419
Enpp6	1	1	130	130	0	0	0	0	1	0	0	0	0	0	0	0	0	0	0	0	0	0	0.5	6	40	29808	384260	6.57377	0.353622	2.32463	0.15	1	0.955088	0.184282	0.37214	0.920092	0.055821
Uck1	1	2	45	48	1	0	0	0	0	0	0	0	0	0	0	0	0	0	0	0	1	0	1	4	36	29808	384260	4.61208	0.7499	3.4586	0.209877	0.987654	0.767675	0.471208	0.266767	0.96075	0.0559883
Pcnp	2	18	28	1273	0	0	0	0	2	0	0	0	0	0	4	2	1	1	0	0	4	4	0.964844	5	20	29808	384260	0.457264	11.6084	5.30811	0.960536	0.135305	9.73005e-14	1	0.0583264	0.992709	0.0560246
Gm16890	1	1	38	38	0	0	0	0	1	0	0	0	0	0	0	0	0	0	0	0	0	0	0.5	4	19	29808	384260	4.65854	0.742421	3.4586	0.210526	1	0.770973	0.566602	0.266767	0.96075	0.0561614
St8sia6	1	1	1	1	0	0	0	0	0	1	0	0	0	0	0	0	0	0	0	0	0	0	0.5	4	19	29808	384260	4.65854	0.742421	3.4586	0.210526	1	0.770973	0.566602	0.266767	0.96075	0.0561614
Fgf7	1	3	216	289	0	0	1	0	0	0	0	0	0	0	1	0	0	0	0	0	1	0	1	3	30	29808	384260	3.44537	1.32766	4.57427	0.271	0.972	0.411158	0.793805	0.207623	0.976778	0.0562658
Gm15226	1	3	1	109	0	0	0	0	0	0	0	1	0	0	0	0	0	0	0	0	0	2	1	3	30	29808	384260	3.44537	1.32766	4.57427	0.271	0.972	0.411158	0.793805	0.207623	0.976778	0.0562658
Abca7	2	2	76	76	0	0	0	0	0	2	0	0	0	0	0	0	0	0	0	0	0	0	0.25	10	18	29808	384260	1.79208	1.49566	2.68033	0.308642	1	0.406894	0.834393	0.182509	0.956006	0.0563299
Sertad2	2	2	53	53	0	0	0	0	2	0	0	0	0	0	0	0	0	0	0	0	0	0	0.25	20	57	29808	384260	2.8408	0.474105	1.34683	0.123115	1	0.934875	0.182566	0.459249	0.795829	0.0565404
E130018N17Rik	1	15	87	1570	0	0	0	0	0	0	1	0	0	0	0	0	0	0	11	1	1	1	1	2	61	29808	384260	2.11952	3.18586	6.7525	0.393497	0.914894	0.00012633	0.999963	0.143709	0.989141	0.0565491
Hmgn1	1	4	29	103	0	0	0	0	0	1	0	0	0	0	0	0	0	0	2	1	0	0	0.5	2	17	29808	384260	2.18467	3.09086	6.7525	0.393865	0.929407	0.0449839	0.98872	0.143709	0.989141	0.0566019
Gm15024	1	1	116	116	0	0	0	0	0	1	0	0	0	0	0	0	0	0	0	0	0	0	0.5	3	11	29808	384260	3.58065	1.2775	4.57427	0.272727	1	0.573997	0.78952	0.207623	0.976778	0.0566244
Mfsd2a	1	1	69	69	1	0	0	0	0	0	0	0	0	0	0	0	0	0	0	0	0	0	1	3	11	29808	384260	3.58065	1.2775	4.57427	0.272727	1	0.573997	0.78952	0.207623	0.976778	0.0566244
Rian	1	1	1	1	0	0	0	0	0	1	0	0	0	0	0	0	0	0	0	0	0	0	0.5	3	11	29808	384260	3.58065	1.2775	4.57427	0.272727	1	0.573997	0.78952	0.207623	0.976778	0.0566244
Slc35a5	1	3	28	100	0	0	0	0	1	0	0	0	0	0	0	0	1	0	1	0	0	0	0.5	2	13	29808	384260	2.21352	3.05057	6.7525	0.394174	0.936277	0.0818577	0.980492	0.143709	0.989141	0.0566464
Rsph1	2	2	36	36	0	0	0	0	0	2	0	0	0	0	0	0	0	0	0	0	0	0	0.25	17	44	29808	384260	2.57895	0.613863	1.58312	0.149277	1	0.854663	0.337187	0.379801	0.852781	0.0566956
Cd5	1	2	79	127	0	0	0	0	1	0	0	0	0	0	1	0	0	0	0	0	0	0	0.75	2	9	29808	384260	2.26984	2.97488	6.7525	0.395062	0.950617	0.155162	0.966085	0.143709	0.989141	0.056774
Homer2	1	1	208	208	0	0	0	0	0	1	0	0	0	0	0	0	0	0	0	0	0	0	0.5	5	28	29808	384260	5.5098	0.504635	2.78044	0.178571	1	0.886063	0.36143	0.321496	0.941674	0.0574099
Izumo1	1	1	68	68	0	0	0	0	0	1	0	0	0	0	0	0	0	0	0	0	0	0	0.5	5	28	29808	384260	5.5098	0.504635	2.78044	0.178571	1	0.886063	0.36143	0.321496	0.941674	0.0574099
Parn	4	9	463	581	0	0	0	0	0	4	0	0	0	0	0	3	0	0	0	1	1	0	0.5	20	38	29808	384260	0.854027	3.07898	2.62953	0.795092	0.435477	0.00339594	0.999032	0.0722601	0.978901	0.0574534
Ccdc36	1	1	22	22	1	0	0	0	0	0	0	0	0	0	0	0	0	0	0	0	0	0	1	2	5	29808	384260	2.42857	2.78044	6.7525	0.4	1	0.321496	0.941674	0.143709	0.989141	0.0574836
Cd274	1	1	32	32	0	0	0	0	1	0	0	0	0	0	0	0	0	0	0	0	0	0	0.5	2	5	29808	384260	2.42857	2.78044	6.7525	0.4	1	0.321496	0.941674	0.143709	0.989141	0.0574836
Cpxm1	1	1	42	42	0	1	0	0	0	0	0	0	0	0	0	0	0	0	0	0	0	0	1	2	5	29808	384260	2.42857	2.78044	6.7525	0.4	1	0.321496	0.941674	0.143709	0.989141	0.0574836
Cyp2w1	1	1	37	37	1	0	0	0	0	0	0	0	0	0	0	0	0	0	0	0	0	0	1	2	5	29808	384260	2.42857	2.78044	6.7525	0.4	1	0.321496	0.941674	0.143709	0.989141	0.0574836
Ganab	1	1	158	158	0	0	0	0	1	0	0	0	0	0	0	0	0	0	0	0	0	0	0.5	2	5	29808	384260	2.42857	2.78044	6.7525	0.4	1	0.321496	0.941674	0.143709	0.989141	0.0574836
Gm11724	1	1	92	92	0	0	0	0	1	0	0	0	0	0	0	0	0	0	0	0	0	0	0.5	2	5	29808	384260	2.42857	2.78044	6.7525	0.4	1	0.321496	0.941674	0.143709	0.989141	0.0574836
Gm12811	1	1	44	44	0	0	0	0	1	0	0	0	0	0	0	0	0	0	0	0	0	0	0.5	2	5	29808	384260	2.42857	2.78044	6.7525	0.4	1	0.321496	0.941674	0.143709	0.989141	0.0574836
Gm17357	1	1	62	62	0	0	0	0	0	0	1	0	0	0	0	0	0	0	0	0	0	0	1	2	5	29808	384260	2.42857	2.78044	6.7525	0.4	1	0.321496	0.941674	0.143709	0.989141	0.0574836
Mx1	1	1	90	90	0	0	1	0	0	0	0	0	0	0	0	0	0	0	0	0	0	0	1	2	5	29808	384260	2.42857	2.78044	6.7525	0.4	1	0.321496	0.941674	0.143709	0.989141	0.0574836
Ocel1	1	1	221	221	0	1	0	0	0	0	0	0	0	0	0	0	0	0	0	0	0	0	1	2	5	29808	384260	2.42857	2.78044	6.7525	0.4	1	0.321496	0.941674	0.143709	0.989141	0.0574836
Pcmtd2	1	1	2	2	0	0	0	1	0	0	0	0	0	0	0	0	0	0	0	0	0	0	1	2	5	29808	384260	2.42857	2.78044	6.7525	0.4	1	0.321496	0.941674	0.143709	0.989141	0.0574836
Pdzd11	1	1	5	5	0	0	0	1	0	0	0	0	0	0	0	0	0	0	0	0	0	0	1	2	5	29808	384260	2.42857	2.78044	6.7525	0.4	1	0.321496	0.941674	0.143709	0.989141	0.0574836
Stfa2	1	1	2	2	0	0	0	0	1	0	0	0	0	0	0	0	0	0	0	0	0	0	0.5	2	5	29808	384260	2.42857	2.78044	6.7525	0.4	1	0.321496	0.941674	0.143709	0.989141	0.0574836
Pde5a	1	2	1	81	0	0	0	0	1	0	0	0	0	0	0	0	0	0	1	0	0	0	0.5	4	35	29808	384260	4.48432	0.771264	3.4586	0.21551	0.986939	0.754069	0.48994	0.266767	0.96075	0.057491
Wsb2	1	2	30	36	0	0	0	0	0	0	0	1	0	0	0	0	0	0	0	0	1	0	1	4	35	29808	384260	4.48432	0.771264	3.4586	0.21551	0.986939	0.754069	0.48994	0.266767	0.96075	0.057491
Nab2	1	2	150	160	0	0	0	0	1	0	0	0	0	0	0	1	0	0	0	0	0	0	0.75	3	20	29808	384260	3.39631	1.34683	4.57427	0.2775	0.9775	0.459249	0.795829	0.207623	0.976778	0.0576154
Zfp326	1	2	2	428	0	0	0	0	0	1	0	0	0	0	0	0	0	0	1	0	0	0	0.5	3	20	29808	384260	3.39631	1.34683	4.57427	0.2775	0.9775	0.459249	0.795829	0.207623	0.976778	0.0576154
Msh4	2	2	164	164	0	0	1	0	1	0	0	0	0	0	0	0	0	0	0	0	0	0	0.5	11	21	29808	384260	1.9009	1.283	2.43886	0.274376	1	0.484398	0.775835	0.21048	0.944614	0.0577507
Dirc2	3	6	84	1344	0	0	0	0	1	2	0	0	0	0	0	0	0	0	1	1	0	1	0.125	15	35	29808	384260	1.1813	2.24034	2.64652	0.51476	0.778995	0.0579393	0.978887	0.11271	0.969306	0.0580186
Ppp4r2	1	4	3	238	0	0	0	0	0	1	0	0	0	0	0	0	0	0	0	0	2	1	0.5	3	38	29808	384260	3.2974	1.38723	4.57427	0.280323	0.966424	0.341064	0.823973	0.207623	0.976778	0.0582015
AI480653	5	16	604	2509	0	0	0	0	2	3	0	0	0	0	0	2	0	1	0	0	4	4	0.226563	27	56	29808	384260	0.655749	3.69959	2.42601	0.948117	0.13363	1.32957e-05	0.999997	0.0615708	0.979785	0.0583763
Mtus2	6	10	677	838	0	0	0	0	4	2	0	0	0	0	3	0	0	0	1	0	0	0	0.253906	55	127	29808	384260	1.39316	1.02439	1.42715	0.226753	0.916363	0.523403	0.601589	0.257773	0.85977	0.0584508
U90926	1	13	55	791	0	0	0	0	1	0	0	0	0	0	0	0	1	1	3	5	0	2	0.5	1	9	29808	384260	0.694656	18.5576	12.8911	0.78372	0.567736	7.85214e-13	1	0.0746401	0.997143	0.0584969
Mapk10	2	3	120	132	0	0	0	0	2	0	0	0	0	0	1	0	0	0	0	0	0	0	0.5	14	49	29808	384260	2.35896	0.8139	1.91996	0.198251	0.976676	0.731292	0.473259	0.295847	0.90322	0.058652
Cul4a	2	3	49	104	0	0	0	0	0	2	0	0	0	0	1	0	0	0	0	0	0	0	0.5	8	17	29808	384260	1.43011	2.33699	3.34214	0.455933	0.895787	0.147219	0.955016	0.128722	0.974804	0.0586886
Frmpd4	6	8	3109	3139	0	0	0	0	5	1	0	0	0	0	1	1	0	0	0	0	0	0	0.144531	41	58	29808	384260	1.06458	1.79721	1.91328	0.569324	0.730824	0.0865054	0.959792	0.103184	0.956567	0.0587451
Gnl3l	1	1	6	6	0	0	0	0	0	1	0	0	0	0	0	0	0	0	0	0	0	0	0.5	6	38	29808	384260	6.2459	0.372185	2.32463	0.157895	1	0.94755	0.207074	0.37214	0.920092	0.058759
Alas2	1	1	34688	34688	0	0	0	0	1	0	0	0	0	0	0	0	0	0	0	0	0	0	0.5	4	18	29808	384260	4.41463	0.783439	3.4586	0.222222	1	0.752498	0.593106	0.266767	0.96075	0.0592815
Mapk8	1	1	77	77	0	0	0	0	1	0	0	0	0	0	0	0	0	0	0	0	0	0	0.5	4	18	29808	384260	4.41463	0.783439	3.4586	0.222222	1	0.752498	0.593106	0.266767	0.96075	0.0592815
Gm4117	1	6	71	283	0	0	0	0	1	0	0	0	0	0	0	0	0	0	2	0	1	2	0.5	3	55	29808	384260	3.20518	1.42715	4.57427	0.28576	0.961476	0.257773	0.85977	0.207623	0.976778	0.0593303
Krt17	1	4	60	145	0	0	0	0	0	1	0	0	0	0	0	0	0	1	0	2	0	0	0.5	2	16	29808	384260	2.05691	3.28283	6.7525	0.413818	0.921143	0.0374463	0.991133	0.143709	0.989141	0.0594694
Gm11161	1	4	1	117	0	0	0	0	0	1	0	0	0	0	0	0	0	0	0	0	2	1	0.5	4	65	29808	384260	4.25996	0.811884	3.4586	0.22435	0.979099	0.740873	0.433103	0.266767	0.96075	0.0598492
Vkorc1l1	2	4	11	54	0	0	0	0	2	0	0	0	0	0	0	0	0	0	1	1	0	0	0.25	13	57	29808	384260	2.23255	0.925633	2.06652	0.225307	0.960664	0.644328	0.547034	0.267347	0.918142	0.0602352
4930420K17Rik	1	2	1	2	0	0	0	0	0	1	0	0	0	0	0	0	0	0	1	0	0	0	0.5	3	19	29808	384260	3.22734	1.41735	4.57427	0.290859	0.975069	0.433398	0.815378	0.207623	0.976778	0.060389
Tesc	1	2	66	201	0	0	0	0	1	0	0	0	0	0	0	0	0	1	0	0	0	0	0.5	3	19	29808	384260	3.22734	1.41735	4.57427	0.290859	0.975069	0.433398	0.815378	0.207623	0.976778	0.060389
Thoc3	1	2	1	125	0	0	0	0	1	0	0	0	0	0	0	0	0	0	0	1	0	0	0.5	3	19	29808	384260	3.22734	1.41735	4.57427	0.290859	0.975069	0.433398	0.815378	0.207623	0.976778	0.060389
Slco5a1	2	8	348	621	0	0	0	0	2	0	0	0	0	0	0	0	0	0	1	5	0	0	0.25	10	68	29808	384260	1.74807	1.53331	2.68033	0.333494	0.899666	0.163601	0.912492	0.182509	0.956006	0.0608657
Cald1	2	3	57	58	0	0	0	0	2	0	0	0	0	0	0	0	0	0	0	1	0	0	0.25	13	42	29808	384260	2.17705	0.949228	2.06652	0.228107	0.970346	0.632092	0.589621	0.267347	0.918142	0.0609837
Rcan1	4	18	251	4699	0	0	0	0	4	0	0	0	0	0	2	0	0	1	1	2	2	6	0.34375	19	45	29808	384260	0.53487	5.1736	2.76721	0.978669	0.0662611	3.43453e-08	1	0.0624021	0.98263	0.061071
Prkdc	4	10	249	1500	0	1	0	0	0	3	0	0	0	0	0	4	0	0	0	2	0	0	0.773437	20	39	29808	384260	0.789666	3.32993	2.62953	0.84835	0.345834	0.00117178	0.999687	0.0722601	0.978901	0.0613019
Cd180	1	3	75	77	0	0	0	0	1	0	0	0	0	0	0	0	0	0	0	2	0	0	0.5	3	27	29808	384260	3.10198	1.47463	4.57427	0.297668	0.965706	0.348873	0.839695	0.207623	0.976778	0.0618027
Cdca3	1	1	8	8	0	0	1	0	0	0	0	0	0	0	0	0	0	0	0	0	0	0	1	5	26	29808	384260	5.11765	0.543304	2.78044	0.192308	1	0.86694	0.401446	0.321496	0.941674	0.0618263
Mageb16	1	1	1	1	0	0	0	0	1	0	0	0	0	0	0	0	0	0	0	0	0	0	0.5	5	26	29808	384260	5.11765	0.543304	2.78044	0.192308	1	0.86694	0.401446	0.321496	0.941674	0.0618263
Tmie	1	1	1	1	0	0	0	0	0	1	0	0	0	0	0	0	0	0	0	0	0	0	0.5	5	26	29808	384260	5.11765	0.543304	2.78044	0.192308	1	0.86694	0.401446	0.321496	0.941674	0.0618263
Car8	1	1	8	8	0	0	0	0	0	1	0	0	0	0	0	0	0	0	0	0	0	0	0.5	6	36	29808	384260	5.91803	0.392805	2.32463	0.166667	1	0.938747	0.232325	0.37214	0.920092	0.0620235
Kcne2	1	40	208	2855	0	0	0	0	1	0	0	0	0	0	3	0	0	0	12	23	0	1	0.9375	1	23	29808	384260	0.57606	22.3781	12.8911	0.831036	0.476171	2.39797e-39	1	0.0746401	0.997143	0.0620286
Adra1d	1	1	2	2	0	0	0	0	1	0	0	0	0	0	0	0	0	0	0	0	0	0	0.5	3	10	29808	384260	3.25806	1.40398	4.57427	0.3	1	0.539635	0.817491	0.207623	0.976778	0.0622869
Cpsf4	1	1	17	17	0	0	0	0	1	0	0	0	0	0	0	0	0	0	0	0	0	0	0.5	3	10	29808	384260	3.25806	1.40398	4.57427	0.3	1	0.539635	0.817491	0.207623	0.976778	0.0622869
Eif2c5	1	1	96	96	0	0	0	0	0	1	0	0	0	0	0	0	0	0	0	0	0	0	0.5	3	10	29808	384260	3.25806	1.40398	4.57427	0.3	1	0.539635	0.817491	0.207623	0.976778	0.0622869
Gal3st4	1	1	36	36	0	0	0	0	0	1	0	0	0	0	0	0	0	0	0	0	0	0	0.5	3	10	29808	384260	3.25806	1.40398	4.57427	0.3	1	0.539635	0.817491	0.207623	0.976778	0.0622869
Gm10565	1	1	1	1	0	0	0	0	0	0	1	0	0	0	0	0	0	0	0	0	0	0	1	3	10	29808	384260	3.25806	1.40398	4.57427	0.3	1	0.539635	0.817491	0.207623	0.976778	0.0622869
Gm12992	1	1	101	101	0	0	0	0	0	1	0	0	0	0	0	0	0	0	0	0	0	0	0.5	3	10	29808	384260	3.25806	1.40398	4.57427	0.3	1	0.539635	0.817491	0.207623	0.976778	0.0622869
Gnrhr	1	1	90	90	1	0	0	0	0	0	0	0	0	0	0	0	0	0	0	0	0	0	1	3	10	29808	384260	3.25806	1.40398	4.57427	0.3	1	0.539635	0.817491	0.207623	0.976778	0.0622869
Hfe	1	1	40	40	0	0	0	0	1	0	0	0	0	0	0	0	0	0	0	0	0	0	0.5	3	10	29808	384260	3.25806	1.40398	4.57427	0.3	1	0.539635	0.817491	0.207623	0.976778	0.0622869
Hsdl1	1	1	7	7	0	1	0	0	0	0	0	0	0	0	0	0	0	0	0	0	0	0	1	3	10	29808	384260	3.25806	1.40398	4.57427	0.3	1	0.539635	0.817491	0.207623	0.976778	0.0622869
Mro	1	1	95	95	0	0	0	0	1	0	0	0	0	0	0	0	0	0	0	0	0	0	0.5	3	10	29808	384260	3.25806	1.40398	4.57427	0.3	1	0.539635	0.817491	0.207623	0.976778	0.0622869
Slco1b2	1	1	1	1	0	0	0	0	0	0	0	1	0	0	0	0	0	0	0	0	0	0	1	3	10	29808	384260	3.25806	1.40398	4.57427	0.3	1	0.539635	0.817491	0.207623	0.976778	0.0622869
St6galnac4	1	1	7	7	0	0	0	0	0	1	0	0	0	0	0	0	0	0	0	0	0	0	0.5	3	10	29808	384260	3.25806	1.40398	4.57427	0.3	1	0.539635	0.817491	0.207623	0.976778	0.0622869
Tm7sf2	1	1	52	52	0	1	0	0	0	0	0	0	0	0	0	0	0	0	0	0	0	0	1	3	10	29808	384260	3.25806	1.40398	4.57427	0.3	1	0.539635	0.817491	0.207623	0.976778	0.0622869
Utp3	1	10	90	435	0	1	0	0	0	0	0	0	0	0	0	0	0	1	2	4	2	0	1	1	6	29808	384260	0.60396	21.3443	12.8911	0.838494	0.484517	8.60599e-11	1	0.0746401	0.997143	0.0625853
Il10rb	1	4	32	297	0	0	0	0	0	1	0	0	0	0	0	0	0	0	0	0	2	1	0.5	2	15	29808	384260	1.92915	3.50024	6.7525	0.435832	0.911348	0.0306936	0.993163	0.143709	0.989141	0.062633
Gm16613	1	1	80	80	0	0	0	0	0	1	0	0	0	0	0	0	0	0	0	0	0	0	0.5	4	17	29808	384260	4.17073	0.829254	3.4586	0.235294	1	0.732534	0.620199	0.266767	0.96075	0.0627687
Zscan21	1	1	28	28	0	0	0	0	0	1	0	0	0	0	0	0	0	0	0	0	0	0	0.5	4	17	29808	384260	4.17073	0.829254	3.4586	0.235294	1	0.732534	0.620199	0.266767	0.96075	0.0627687
Nbeal2	2	5	188	240	0	1	0	0	1	0	0	0	0	0	0	0	0	0	1	1	1	0	0.5	7	19	29808	384260	1.10771	3.44213	3.81287	0.6064	0.735557	0.0173702	0.995903	0.103514	0.982142	0.0627709
Hhla1	1	2	1	33	0	0	0	0	0	1	0	0	0	0	0	0	0	0	0	1	0	0	0.5	2	8	29808	384260	2.02041	3.34214	6.7525	0.4375	0.9375	0.128722	0.974804	0.143709	0.989141	0.0628727
Smpd2	1	2	75	144	0	0	0	1	0	0	0	0	0	0	0	0	0	0	0	0	0	1	1	2	8	29808	384260	2.02041	3.34214	6.7525	0.4375	0.9375	0.128722	0.974804	0.143709	0.989141	0.0628727
Clybl	3	6	311	351	0	0	0	0	2	1	0	0	0	0	2	0	0	0	0	0	1	0	0.5	22	73	29808	384260	1.68096	1.07573	1.80826	0.258231	0.928437	0.498769	0.660296	0.244516	0.905827	0.0631416
Slc25a27	1	2	14	119	0	0	0	0	0	1	0	0	0	0	0	1	0	0	0	0	0	0	0.75	3	18	29808	384260	3.05837	1.49566	4.57427	0.305556	0.972222	0.406894	0.834393	0.207623	0.976778	0.0634405
U1	1	511	156	173064	0	0	0	0	0	0	0	1	0	0	0	0	3	1	140	169	99	98	1	3	4165	29808	384260	2.89168	1.58187	4.57427	0.308021	0.946857	1.92782e-22	1	0.207623	0.976778	0.0639522
Rell1	3	6	161	259	0	0	0	0	2	0	0	1	0	0	0	3	0	0	0	0	0	0	0.8125	15	33	29808	384260	1.11399	2.37571	2.64652	0.567649	0.737167	0.0461347	0.984079	0.11271	0.969306	0.0639797
9330182L06Rik	2	2	164	164	0	0	0	0	2	0	0	0	0	0	0	0	0	0	0	0	0	0	0.25	9	14	29808	384260	1.54945	1.91996	2.97488	0.413265	1	0.295847	0.90322	0.155162	0.966085	0.064123
Kcnj15	2	10	30	1577	0	0	0	0	2	0	0	0	0	0	1	0	0	0	0	4	2	1	0.5	6	22	29808	384260	0.753287	5.89142	4.43793	0.803362	0.458606	1.23593e-05	0.999998	0.0799079	0.988098	0.064195
1700001P01Rik	1	1	26	26	0	0	0	0	1	0	0	0	0	0	0	0	0	0	0	0	0	0	0.5	5	25	29808	384260	4.92157	0.56495	2.78044	0.2	1	0.856206	0.422673	0.321496	0.941674	0.0642992
Ccdc28b	1	1	42	42	0	0	0	0	0	0	0	1	0	0	0	0	0	0	0	0	0	0	1	5	25	29808	384260	4.92157	0.56495	2.78044	0.2	1	0.856206	0.422673	0.321496	0.941674	0.0642992
Trpc5	1	1	166	166	0	0	0	0	0	1	0	0	0	0	0	0	0	0	0	0	0	0	0.5	5	25	29808	384260	4.92157	0.56495	2.78044	0.2	1	0.856206	0.422673	0.321496	0.941674	0.0642992
Irf5	1	4	83	308	0	0	0	0	0	1	0	0	0	0	0	0	0	0	0	0	2	1	0.5	4	60	29808	384260	3.93278	0.879428	3.4586	0.241165	0.975644	0.683093	0.50307	0.266767	0.96075	0.0643349
Mboat1	2	3	61	74	0	0	0	1	1	0	0	0	0	0	0	0	0	0	0	0	1	0	0.5	8	16	29808	384260	1.34648	2.48214	3.34214	0.5	0.875	0.129555	0.962554	0.128722	0.974804	0.064361
Zfp605	2	5	861	907	0	0	1	0	0	1	0	0	0	0	0	0	0	0	3	0	0	0	0.5	9	33	29808	384260	1.49774	1.98625	2.97488	0.415042	0.871078	0.116957	0.953865	0.155162	0.966085	0.0643987
Sfpq	1	2	1	212	0	0	0	0	0	1	0	0	0	0	0	0	0	0	0	1	0	0	0.5	4	31	29808	384260	3.97329	0.870462	3.4586	0.241415	0.983351	0.692603	0.568465	0.266767	0.96075	0.0644016
Mecr	2	3	333	363	1	1	0	0	0	0	0	0	0	0	0	1	0	0	0	0	0	0	1	7	12	29808	384260	1.15448	3.30269	3.81287	0.623843	0.801505	0.0680322	0.984963	0.103514	0.982142	0.0645765
4930461G14Rik	1	1	64	64	0	0	0	0	1	0	0	0	0	0	0	0	0	0	0	0	0	0	0.5	8	57	29808	384260	7.04938	0.248341	1.75065	0.140351	1	0.987989	0.0651253	0.462371	0.871278	0.0648942
Dcun1d3	1	3	1	198	0	0	0	0	1	0	0	0	0	0	1	0	0	0	0	1	0	0	0.75	2	11	29808	384260	1.87558	3.60023	6.7525	0.452292	0.912847	0.0553864	0.988725	0.143709	0.989141	0.0649984
Pappa	1	3	1	124	0	0	0	0	0	1	0	0	0	0	0	1	0	0	0	1	0	0	0.75	2	11	29808	384260	1.87558	3.60023	6.7525	0.452292	0.912847	0.0553864	0.988725	0.143709	0.989141	0.0649984
Tmem85	1	3	1	37	0	0	0	0	0	1	0	0	0	0	0	0	0	0	1	1	0	0	0.5	2	11	29808	384260	1.87558	3.60023	6.7525	0.452292	0.912847	0.0553864	0.988725	0.143709	0.989141	0.0649984
Ret	1	3	81	176	1	0	0	0	0	0	0	0	0	0	0	0	0	0	0	2	0	0	1	4	45	29808	384260	3.90323	0.886087	3.4586	0.243665	0.977701	0.677457	0.538621	0.266767	0.96075	0.0650018
Apobec3	2	4	2	61	0	0	0	0	0	2	0	0	0	0	0	0	0	0	0	0	1	1	0.25	14	62	29808	384260	2.25584	0.851105	1.91996	0.221622	0.961745	0.70723	0.47452	0.295847	0.90322	0.0655662
Ube3c	2	2	46	46	0	0	0	0	0	2	0	0	0	0	0	0	0	0	0	0	0	0	0.25	16	37	29808	384260	2.30435	0.729687	1.68145	0.186998	1	0.780619	0.452884	0.352197	0.870445	0.0658601
Agfg2	1	3	1	108	0	0	0	0	1	0	0	0	0	0	0	0	0	0	2	0	0	0	0.5	3	25	29808	384260	2.87305	1.59213	4.57427	0.318528	0.960256	0.306902	0.867911	0.207623	0.976778	0.0661337
B3gnt5	1	4	21	120	0	0	0	1	0	0	0	0	0	0	0	0	0	0	0	1	2	0	1	2	14	29808	384260	1.80139	3.74848	6.7525	0.460225	0.899625	0.0247191	0.994845	0.143709	0.989141	0.0661385
Gm16978	1	2	55	92	0	0	0	0	0	1	0	0	0	0	0	0	0	0	0	0	0	1	0.5	4	30	29808	384260	3.84553	0.899381	3.4586	0.248889	0.982222	0.675376	0.588842	0.266767	0.96075	0.0663954
Col4a6	1	1	19	19	0	0	0	0	0	1	0	0	0	0	0	0	0	0	0	0	0	0	0.5	4	16	29808	384260	3.92683	0.88076	3.4586	0.25	1	0.710959	0.647803	0.266767	0.96075	0.0666917
Fam160a1	1	1	49	49	0	0	0	0	0	1	0	0	0	0	0	0	0	0	0	0	0	0	0.5	4	16	29808	384260	3.92683	0.88076	3.4586	0.25	1	0.710959	0.647803	0.266767	0.96075	0.0666917
Fip1l1	1	1	17	17	0	1	0	0	0	0	0	0	0	0	0	0	0	0	0	0	0	0	1	4	16	29808	384260	3.92683	0.88076	3.4586	0.25	1	0.710959	0.647803	0.266767	0.96075	0.0666917
Pdc	1	1	18	18	0	0	0	0	1	0	0	0	0	0	0	0	0	0	0	0	0	0	0.5	4	16	29808	384260	3.92683	0.88076	3.4586	0.25	1	0.710959	0.647803	0.266767	0.96075	0.0666917
Phf19	1	1	88	88	0	0	0	0	0	0	0	1	0	0	0	0	0	0	0	0	0	0	1	4	16	29808	384260	3.92683	0.88076	3.4586	0.25	1	0.710959	0.647803	0.266767	0.96075	0.0666917
Rint1	1	1	1	1	0	0	0	0	1	0	0	0	0	0	0	0	0	0	0	0	0	0	0.5	4	16	29808	384260	3.92683	0.88076	3.4586	0.25	1	0.710959	0.647803	0.266767	0.96075	0.0666917
Mylk	4	13	263	1019	0	1	0	0	2	1	0	0	0	0	1	5	0	1	0	0	1	1	0.910156	20	43	29808	384260	0.67111	3.91819	2.62953	0.923927	0.195992	4.71336e-05	0.999989	0.0722601	0.978901	0.0667631
Gm5544	1	2	1	63	0	0	0	0	1	0	0	0	0	0	0	0	0	1	0	0	0	0	0.5	3	17	29808	384260	2.8894	1.58312	4.57427	0.321799	0.968858	0.379801	0.852781	0.207623	0.976778	0.0668129
Zfp161	1	2	28	114	0	0	0	0	1	0	0	0	0	0	0	0	0	0	0	0	0	1	0.5	3	17	29808	384260	2.8894	1.58312	4.57427	0.321799	0.968858	0.379801	0.852781	0.207623	0.976778	0.0668129
Asb16	1	1	3	3	0	1	0	0	0	0	0	0	0	0	0	0	0	0	0	0	0	0	1	5	24	29808	384260	4.72549	0.588392	2.78044	0.208333	1	0.844607	0.444712	0.321496	0.941674	0.0669782
Ddx58	2	2	4215	4215	0	0	0	0	1	1	0	0	0	0	0	0	0	0	0	0	0	0	0.25	15	33	29808	384260	2.19205	0.817866	1.79281	0.206612	1	0.724787	0.528538	0.324175	0.88729	0.0669784
Anpep	2	4	115	289	1	0	0	0	0	1	0	0	0	0	0	0	1	0	1	0	0	0	0.5	10	32	29808	384260	1.62787	1.64653	2.68033	0.370407	0.90654	0.238647	0.893536	0.182509	0.956006	0.0676026
Adcy3	2	3	3342	3349	0	0	0	0	0	2	0	0	0	0	0	1	0	0	0	0	0	0	0.5	15	51	29808	384260	2.29246	0.782045	1.79281	0.20863	0.974557	0.755427	0.442062	0.324175	0.88729	0.0676326
Slc22a16	1	1	29	29	0	0	0	0	0	1	0	0	0	0	0	0	0	0	0	0	0	0	0.5	6	33	29808	384260	5.42623	0.428406	2.32463	0.181818	1	0.922695	0.275213	0.37214	0.920092	0.0676618
Tmeff1	2	2	32	32	1	0	0	0	1	0	0	0	0	0	0	0	0	0	0	0	0	0	0.5	26	77	29808	384260	2.95402	0.35112	1.03722	0.114016	1	0.982251	0.0631626	0.598554	0.672106	0.0682447
Adat1	1	2	13	14	0	0	0	0	0	1	0	0	0	0	0	0	0	0	1	0	0	0	0.5	4	29	29808	384260	3.71777	0.930288	3.4586	0.256837	0.980975	0.657369	0.609443	0.266767	0.96075	0.0685156
Gm12381	1	2	1	2	0	0	0	0	0	1	0	0	0	0	0	0	0	0	0	1	0	0	0.5	4	29	29808	384260	3.71777	0.930288	3.4586	0.256837	0.980975	0.657369	0.609443	0.266767	0.96075	0.0685156
Gm12068	2	6	139	37528	0	0	0	0	0	2	0	0	0	0	0	2	0	0	0	0	0	2	0.6875	10	47	29808	384260	1.60542	1.66955	2.68033	0.375988	0.884814	0.162246	0.922889	0.182509	0.956006	0.0686212
Adam12	2	3	34	36	0	0	0	0	0	2	0	0	0	0	0	1	0	0	0	0	0	0	0.5	10	24	29808	384260	1.61642	1.6582	2.68033	0.376157	0.927662	0.285961	0.881177	0.182509	0.956006	0.068652
Myo3b	3	5	140	328	0	0	0	0	0	3	0	0	0	0	0	1	0	0	1	0	0	0	0.3125	22	58	29808	384260	1.59799	1.13158	1.80826	0.282343	0.927906	0.467752	0.703073	0.244516	0.905827	0.0690374
Acot5	1	1	30	30	1	0	0	0	0	0	0	0	0	0	0	0	0	0	0	0	0	0	1	3	9	29808	384260	2.93548	1.55827	4.57427	0.333333	1	0.5025	0.844838	0.207623	0.976778	0.0692076
Ero1l	1	1	1	1	0	0	0	0	0	1	0	0	0	0	0	0	0	0	0	0	0	0	0.5	3	9	29808	384260	2.93548	1.55827	4.57427	0.333333	1	0.5025	0.844838	0.207623	0.976778	0.0692076
Fam129c	1	1	157	157	0	1	0	0	0	0	0	0	0	0	0	0	0	0	0	0	0	0	1	3	9	29808	384260	2.93548	1.55827	4.57427	0.333333	1	0.5025	0.844838	0.207623	0.976778	0.0692076
Gm8978	1	1	1	1	0	0	0	0	0	1	0	0	0	0	0	0	0	0	0	0	0	0	0.5	3	9	29808	384260	2.93548	1.55827	4.57427	0.333333	1	0.5025	0.844838	0.207623	0.976778	0.0692076
Mllt11	1	1	1	1	0	0	0	1	0	0	0	0	0	0	0	0	0	0	0	0	0	0	1	3	9	29808	384260	2.93548	1.55827	4.57427	0.333333	1	0.5025	0.844838	0.207623	0.976778	0.0692076
Polrmt	1	1	3	3	1	0	0	0	0	0	0	0	0	0	0	0	0	0	0	0	0	0	1	3	9	29808	384260	2.93548	1.55827	4.57427	0.333333	1	0.5025	0.844838	0.207623	0.976778	0.0692076
Slc26a6	1	1	87	87	1	0	0	0	0	0	0	0	0	0	0	0	0	0	0	0	0	0	1	3	9	29808	384260	2.93548	1.55827	4.57427	0.333333	1	0.5025	0.844838	0.207623	0.976778	0.0692076
Stx6	1	1	1	1	0	0	0	0	0	1	0	0	0	0	0	0	0	0	0	0	0	0	0.5	3	9	29808	384260	2.93548	1.55827	4.57427	0.333333	1	0.5025	0.844838	0.207623	0.976778	0.0692076
Zdhhc3	1	1	1	1	0	0	0	0	1	0	0	0	0	0	0	0	0	0	0	0	0	0	0.5	3	9	29808	384260	2.93548	1.55827	4.57427	0.333333	1	0.5025	0.844838	0.207623	0.976778	0.0692076
Nars	1	36	64	1006807	0	0	0	0	0	1	0	0	0	1	0	0	1	0	0	0	3	30	0.5	1	14	29808	384260	0.390582	33.005	12.8911	0.930601	0.26158	1.78727e-41	1	0.0746401	0.997143	0.0694602
Gm807	1	4	58	270	0	0	0	0	1	0	0	0	0	0	0	0	0	0	2	1	0	0	0.5	4	55	29808	384260	3.60559	0.959231	3.4586	0.260684	0.971258	0.616806	0.576919	0.266767	0.96075	0.0695419
Appbp2	1	1	663	663	0	0	0	0	1	0	0	0	0	0	0	0	0	0	0	0	0	0	0.5	8	53	29808	384260	6.55556	0.267048	1.75065	0.150943	1	0.983619	0.0837389	0.462371	0.871278	0.0697917
Lrrc25	1	1	17	17	0	0	0	0	0	1	0	0	0	0	0	0	0	0	0	0	0	0	0.5	5	23	29808	384260	4.52941	0.613863	2.78044	0.217391	1	0.832072	0.467557	0.321496	0.941674	0.0698903
Syde2	1	1	44	44	0	1	0	0	0	0	0	0	0	0	0	0	0	0	0	0	0	0	1	5	23	29808	384260	4.52941	0.613863	2.78044	0.217391	1	0.832072	0.467557	0.321496	0.941674	0.0698903
Pkp3	2	2	82	82	1	1	0	0	0	0	0	0	0	0	0	0	0	0	0	0	0	0	1	11	19	29808	384260	1.72072	1.41735	2.43886	0.33518	1	0.433398	0.815378	0.21048	0.944614	0.0705487
Smarcc2	2	4	67	52123	0	1	0	0	0	1	0	0	0	0	0	2	0	0	0	0	0	0	0.875	9	25	29808	384260	1.41276	2.10572	2.97488	0.45474	0.863764	0.132089	0.952662	0.155162	0.966085	0.0705584
Crlf2	1	2	1	2	0	0	0	0	1	0	0	0	0	0	0	0	0	0	0	0	1	0	0.5	3	16	29808	384260	2.72043	1.68145	4.57427	0.339844	0.964844	0.352197	0.870445	0.207623	0.976778	0.0705594
Gm17279	2	2	625	625	0	0	0	0	2	0	0	0	0	0	0	0	0	0	0	0	0	0	0.25	21	55	29808	384260	2.61137	0.491313	1.283	0.145785	1	0.92612	0.201576	0.484398	0.775835	0.070618
Gm5577	1	1	68	68	0	0	0	0	0	1	0	0	0	0	0	0	0	0	0	0	0	0	0.5	8	52	29808	384260	6.4321	0.272174	1.75065	0.153846	1	0.982297	0.0891206	0.462371	0.871278	0.0711339
Ccdc64b	1	1	1	1	0	0	0	0	1	0	0	0	0	0	0	0	0	0	0	0	0	0	0.5	4	15	29808	384260	3.68293	0.939089	3.4586	0.266667	1	0.687643	0.675825	0.266767	0.96075	0.071138
Dlec1	1	1	11	11	0	1	0	0	0	0	0	0	0	0	0	0	0	0	0	0	0	0	1	4	15	29808	384260	3.68293	0.939089	3.4586	0.266667	1	0.687643	0.675825	0.266767	0.96075	0.071138
Fgl1	1	1	35	35	0	0	0	0	0	0	0	1	0	0	0	0	0	0	0	0	0	0	1	4	15	29808	384260	3.68293	0.939089	3.4586	0.266667	1	0.687643	0.675825	0.266767	0.96075	0.071138
Rundc1	1	1	132	132	0	0	0	0	1	0	0	0	0	0	0	0	0	0	0	0	0	0	0.5	4	15	29808	384260	3.68293	0.939089	3.4586	0.266667	1	0.687643	0.675825	0.266767	0.96075	0.071138
Wdr60	1	1	1	1	0	0	0	0	0	1	0	0	0	0	0	0	0	0	0	0	0	0	0.5	4	15	29808	384260	3.68293	0.939089	3.4586	0.266667	1	0.687643	0.675825	0.266767	0.96075	0.071138
Cdk17	2	3	106	107	0	0	0	0	0	2	0	0	0	0	0	0	0	0	0	1	0	0	0.25	24	107	29808	384260	3.01044	0.373133	1.12329	0.128361	0.988715	0.989138	0.034531	0.555288	0.714039	0.0712773
Fcho2	1	1	1	1	0	0	0	0	0	1	0	0	0	0	0	0	0	0	0	0	0	0	0.5	7	41	29808	384260	5.78873	0.345018	1.99722	0.170732	1	0.958441	0.17375	0.419005	0.896486	0.0715376
Fgfr4	1	3	55	132	0	0	0	0	1	0	0	0	0	0	1	0	0	0	0	0	0	1	0.75	5	62	29808	384260	4.32068	0.643519	2.78044	0.222949	0.981538	0.85838	0.29277	0.321496	0.941674	0.0716772
Pde4b	2	3	53	255	0	0	0	0	1	1	0	0	0	0	0	0	0	0	0	0	1	0	0.25	12	33	29808	384260	1.85311	1.20733	2.2373	0.300526	0.951916	0.471462	0.744704	0.23883	0.931968	0.0717746
C530005A16Rik	1	1	103	103	0	0	0	0	0	0	1	0	0	0	0	0	0	0	0	0	0	0	1	2	4	29808	384260	1.95238	3.4586	6.7525	0.5	1	0.266767	0.96075	0.143709	0.989141	0.0718545
Dvl1	1	1	74	74	0	0	0	0	1	0	0	0	0	0	0	0	0	0	0	0	0	0	0.5	2	4	29808	384260	1.95238	3.4586	6.7525	0.5	1	0.266767	0.96075	0.143709	0.989141	0.0718545
Paqr6	1	1	3701	3701	0	0	0	0	0	1	0	0	0	0	0	0	0	0	0	0	0	0	0.5	2	4	29808	384260	1.95238	3.4586	6.7525	0.5	1	0.266767	0.96075	0.143709	0.989141	0.0718545
Rpl18	1	1	106	106	0	0	0	0	0	1	0	0	0	0	0	0	0	0	0	0	0	0	0.5	2	4	29808	384260	1.95238	3.4586	6.7525	0.5	1	0.266767	0.96075	0.143709	0.989141	0.0718545
Adora1	1	1	53	53	0	0	0	0	1	0	0	0	0	0	0	0	0	0	0	0	0	0	0.5	6	31	29808	384260	5.09836	0.455956	2.32463	0.193548	1	0.90972	0.307397	0.37214	0.920092	0.072027
Gm16432	1	1	1	1	0	0	0	0	0	1	0	0	0	0	0	0	0	0	0	0	0	0	0.5	6	31	29808	384260	5.09836	0.455956	2.32463	0.193548	1	0.90972	0.307397	0.37214	0.920092	0.072027
Gm805	1	1	224	224	0	0	0	0	1	0	0	0	0	0	0	0	0	0	0	0	0	0	0.5	6	31	29808	384260	5.09836	0.455956	2.32463	0.193548	1	0.90972	0.307397	0.37214	0.920092	0.072027
Mef2a	1	1	2	2	0	0	0	0	0	1	0	0	0	0	0	0	0	0	0	0	0	0	0.5	6	31	29808	384260	5.09836	0.455956	2.32463	0.193548	1	0.90972	0.307397	0.37214	0.920092	0.072027
Adcyap1r1	2	4	134	194	0	0	0	0	1	1	0	0	0	1	0	0	0	0	0	0	0	1	0.25	8	19	29808	384260	1.20777	2.76721	3.34214	0.560831	0.795704	0.0624021	0.98263	0.128722	0.974804	0.0721913
Prkd1	1	6	3	32	0	0	0	0	1	0	0	0	0	0	0	0	0	0	2	1	1	1	0.5	4	78	29808	384260	3.43503	1.00686	3.4586	0.27084	0.965644	0.562439	0.598166	0.266767	0.96075	0.0722512
Tarm1	1	3	4	29	0	0	0	0	0	1	0	0	0	0	0	0	0	0	0	0	0	2	0.5	4	40	29808	384260	3.4705	0.996571	3.4586	0.271	0.972	0.599476	0.62419	0.266767	0.96075	0.0722939
Prtn3	1	7	57258	57266	0	1	0	0	0	0	0	0	0	0	6	0	0	0	0	0	0	0	1	2	21	29808	384260	1.55667	4.33777	6.7525	0.503705	0.861987	0.00147724	0.999707	0.143709	0.989141	0.0723869
Dcaf5	2	6	95	167	0	0	0	0	1	1	0	0	0	0	0	0	0	0	0	0	1	3	0.25	11	55	29808	384260	1.70891	1.42715	2.43886	0.34464	0.90112	0.257773	0.85977	0.21048	0.944614	0.0725398
1700008F21Rik	1	1	2	2	0	0	0	0	0	1	0	0	0	0	0	0	0	0	0	0	0	0	0.5	5	22	29808	384260	4.33333	0.64164	2.78044	0.227273	1	0.818526	0.491194	0.321496	0.941674	0.0730674
Npnt	1	1	31	31	0	1	0	0	0	0	0	0	0	0	0	0	0	0	0	0	0	0	1	5	22	29808	384260	4.33333	0.64164	2.78044	0.227273	1	0.818526	0.491194	0.321496	0.941674	0.0730674
Tmigd1	1	1	12	12	0	0	0	0	1	0	0	0	0	0	0	0	0	0	0	0	0	0	0.5	5	22	29808	384260	4.33333	0.64164	2.78044	0.227273	1	0.818526	0.491194	0.321496	0.941674	0.0730674
4430402I18Rik	1	2	82	86	0	0	0	0	1	0	0	0	0	0	0	0	1	0	0	0	0	0	0.5	4	27	29808	384260	3.46225	0.998944	3.4586	0.274348	0.978052	0.618967	0.651127	0.266767	0.96075	0.073187
Ociad1	1	2	107	266	0	0	1	0	0	0	0	0	0	0	0	0	0	0	0	1	0	0	1	4	27	29808	384260	3.46225	0.998944	3.4586	0.274348	0.978052	0.618967	0.651127	0.266767	0.96075	0.073187
Ehbp1	2	2	69	69	0	0	0	0	2	0	0	0	0	0	0	0	0	0	0	0	0	0	0.25	16	35	29808	384260	2.18012	0.771264	1.68145	0.20898	1	0.754069	0.48994	0.352197	0.870445	0.0736021
Atp10d	3	6	220	738	0	0	0	0	1	1	1	0	0	0	1	0	0	1	1	0	0	0	0.5	15	30	29808	384260	1.01303	2.61249	2.64652	0.65625	0.65625	0.0314546	0.990069	0.11271	0.969306	0.0739659
Commd7	1	7	93	389	0	0	0	0	0	1	0	0	0	0	0	0	0	0	1	2	1	2	0.5	3	49	29808	384260	2.45388	1.86409	4.57427	0.357413	0.935943	0.0909777	0.95985	0.207623	0.976778	0.0742072
Gnptab	1	1	40	40	0	0	0	0	0	1	0	0	0	0	0	0	0	0	0	0	0	0	0.5	6	30	29808	384260	4.93443	0.471104	2.32463	0.2	1	0.902438	0.324624	0.37214	0.920092	0.074428
Rcn3	1	1	75	75	0	0	0	1	0	0	0	0	0	0	0	0	0	0	0	0	0	0	1	6	30	29808	384260	4.93443	0.471104	2.32463	0.2	1	0.902438	0.324624	0.37214	0.920092	0.074428
Rhod	1	1	1	1	0	0	0	0	1	0	0	0	0	0	0	0	0	0	0	0	0	0	0.5	6	30	29808	384260	4.93443	0.471104	2.32463	0.2	1	0.902438	0.324624	0.37214	0.920092	0.074428
BC027072	1	1	24	24	0	1	0	0	0	0	0	0	0	0	0	0	0	0	0	0	0	0	1	1	1	29808	384260	1	12.8911	12.8911	1	1	0.0746401	0.997143	0.0746401	0.997143	0.0746401
Ccdc17	1	1	103	103	0	0	0	0	0	0	0	1	0	0	0	0	0	0	0	0	0	0	1	1	1	29808	384260	1	12.8911	12.8911	1	1	0.0746401	0.997143	0.0746401	0.997143	0.0746401
Plunc	1	1	29	29	0	1	0	0	0	0	0	0	0	0	0	0	0	0	0	0	0	0	1	1	1	29808	384260	1	12.8911	12.8911	1	1	0.0746401	0.997143	0.0746401	0.997143	0.0746401
Siglece	1	1	11	11	1	0	0	0	0	0	0	0	0	0	0	0	0	0	0	0	0	0	1	1	1	29808	384260	1	12.8911	12.8911	1	1	0.0746401	0.997143	0.0746401	0.997143	0.0746401
2210408F21Rik	2	4	13	83	0	0	0	0	2	0	0	0	0	0	1	0	0	0	0	0	1	0	0.5	9	24	29808	384260	1.35647	2.1931	2.97488	0.481201	0.848389	0.118823	0.958966	0.155162	0.966085	0.0746641
Fam55d	1	2	46	117	0	0	0	0	0	1	0	0	0	0	0	0	0	0	0	0	0	1	0.5	3	15	29808	384260	2.55146	1.79281	4.57427	0.36	0.96	0.324175	0.88729	0.207623	0.976778	0.0747443
Gm17452	1	2	14	15	0	0	0	0	0	1	0	0	0	0	0	1	0	0	0	0	0	0	0.75	3	15	29808	384260	2.55146	1.79281	4.57427	0.36	0.96	0.324175	0.88729	0.207623	0.976778	0.0747443
Vmn2r57	1	2	4	5	0	0	0	0	1	0	0	0	0	0	0	0	0	0	1	0	0	0	0.5	3	15	29808	384260	2.55146	1.79281	4.57427	0.36	0.96	0.324175	0.88729	0.207623	0.976778	0.0747443
Ngly1	2	45	217	19991	0	0	0	0	0	2	0	0	0	0	0	4	1	1	11	15	3	8	0.890625	6	61	29808	384260	0.466395	9.51538	4.43793	0.944024	0.167582	1.90236e-28	1	0.0799079	0.988098	0.075435
Renbp	1	2	99	176	0	0	0	0	1	0	0	0	0	0	0	0	0	1	0	0	0	0	0.5	4	26	29808	384260	3.33449	1.03722	3.4586	0.284024	0.976331	0.598554	0.672106	0.266767	0.96075	0.0757682
Plec	4	8	968	1225	0	2	0	0	2	0	0	0	0	0	1	0	0	0	1	0	1	1	0.5	27	63	29808	384260	1.17858	1.6548	1.95032	0.472795	0.778995	0.121828	0.939045	0.160305	0.938429	0.0757914
Ywhaz	1	6	141	314	0	0	0	0	0	1	0	0	0	0	0	1	0	0	0	0	2	2	0.75	5	114	29808	384260	4.03439	0.689184	2.78044	0.235936	0.974357	0.874492	0.221393	0.321496	0.941674	0.0758525
Gfm2	1	3	1	35	0	0	0	0	0	1	0	0	0	0	0	0	0	0	0	0	2	0	0.5	5	58	29808	384260	4.04238	0.687823	2.78044	0.236966	0.978986	0.826354	0.342411	0.321496	0.941674	0.0761836
Brms1	1	1	29	29	0	0	0	0	1	0	0	0	0	0	0	0	0	0	0	0	0	0	0.5	4	14	29808	384260	3.43902	1.00569	3.4586	0.285714	1	0.662448	0.704153	0.266767	0.96075	0.0762191
Gdf9	1	1	149	149	1	0	0	0	0	0	0	0	0	0	0	0	0	0	0	0	0	0	1	4	14	29808	384260	3.43902	1.00569	3.4586	0.285714	1	0.662448	0.704153	0.266767	0.96075	0.0762191
Mbd6	1	1	5	5	0	0	0	0	0	1	0	0	0	0	0	0	0	0	0	0	0	0	0.5	4	14	29808	384260	3.43902	1.00569	3.4586	0.285714	1	0.662448	0.704153	0.266767	0.96075	0.0762191
Neil2	1	1	4	4	0	0	0	0	0	1	0	0	0	0	0	0	0	0	0	0	0	0	0.5	4	14	29808	384260	3.43902	1.00569	3.4586	0.285714	1	0.662448	0.704153	0.266767	0.96075	0.0762191
Rhebl1	1	1	128	128	0	0	0	0	0	0	0	1	0	0	0	0	0	0	0	0	0	0	1	4	14	29808	384260	3.43902	1.00569	3.4586	0.285714	1	0.662448	0.704153	0.266767	0.96075	0.0762191
Ptprd	6	9	190	265	0	0	0	0	2	4	0	0	0	0	1	2	0	0	0	0	0	0	0.253906	53	99	29808	384260	1.25103	1.18375	1.4809	0.328161	0.870216	0.362831	0.75551	0.232495	0.877419	0.0762958
Ak7	4	7	173	600	0	0	0	0	0	4	0	0	0	1	0	1	0	0	0	0	0	1	0.1875	34	86	29808	384260	1.45806	1.06303	1.54996	0.280843	0.908175	0.500259	0.647578	0.272169	0.872081	0.0764368
2010107G23Rik	2	6	84	666	0	0	0	2	0	0	0	0	0	0	1	0	0	0	1	2	0	0	1	11	53	29808	384260	1.64688	1.4809	2.43886	0.363182	0.891629	0.232495	0.877419	0.21048	0.944614	0.0764425
Otof	3	5	7274	7380	1	0	0	0	0	2	0	0	0	0	0	2	0	0	0	0	0	0	0.6875	14	21	29808	384260	0.909609	3.11587	2.83422	0.790123	0.539095	0.0253135	0.993433	0.0967801	0.975281	0.0764682
Evc	1	1	19	19	0	0	0	0	1	0	0	0	0	0	0	0	0	0	0	0	0	0	0.5	5	21	29808	384260	4.13725	0.672049	2.78044	0.238095	1	0.803887	0.515602	0.321496	0.941674	0.0765466
Gpr56	1	1	3	3	0	0	0	0	1	0	0	0	0	0	0	0	0	0	0	0	0	0	0.5	5	21	29808	384260	4.13725	0.672049	2.78044	0.238095	1	0.803887	0.515602	0.321496	0.941674	0.0765466
Lemd3	1	1	1	1	0	0	0	0	0	1	0	0	0	0	0	0	0	0	0	0	0	0	0.5	5	21	29808	384260	4.13725	0.672049	2.78044	0.238095	1	0.803887	0.515602	0.321496	0.941674	0.0765466
Tbkbp1	1	1	1	1	0	0	0	0	0	1	0	0	0	0	0	0	0	0	0	0	0	0	0.5	5	21	29808	384260	4.13725	0.672049	2.78044	0.238095	1	0.803887	0.515602	0.321496	0.941674	0.0765466
1190003J15Rik	1	3	107	141	1	0	0	0	0	0	0	0	0	0	0	0	0	0	0	1	1	0	1	3	21	29808	384260	2.41519	1.89396	4.57427	0.370262	0.944606	0.224165	0.917141	0.207623	0.976778	0.0768749
2810403D21Rik	1	3	1	251	0	0	0	0	1	0	0	0	0	0	0	0	1	0	1	0	0	0	0.5	3	21	29808	384260	2.41519	1.89396	4.57427	0.370262	0.944606	0.224165	0.917141	0.207623	0.976778	0.0768749
Lgmn	1	1	355	355	0	0	0	0	1	0	0	0	0	0	0	0	0	0	0	0	0	0	0.5	6	29	29808	384260	4.77049	0.487294	2.32463	0.206897	1	0.894568	0.342631	0.37214	0.920092	0.0769946
Rnf138	1	1	58	58	0	0	0	0	0	1	0	0	0	0	0	0	0	0	0	0	0	0	0.5	6	29	29808	384260	4.77049	0.487294	2.32463	0.206897	1	0.894568	0.342631	0.37214	0.920092	0.0769946
Loxl3	2	4	180	5926	0	0	0	0	0	2	0	0	0	1	0	0	1	0	0	0	0	0	0.25	8	18	29808	384260	1.14453	2.92009	3.34214	0.599909	0.765889	0.0533052	0.985894	0.128722	0.974804	0.0772215
Cadps	3	6	278	377	0	1	0	0	1	1	0	0	0	0	0	3	0	0	0	0	0	0	0.8125	15	29	29808	384260	0.979372	2.70226	2.64652	0.687995	0.623391	0.0273399	0.991638	0.11271	0.969306	0.0775439
1700003D09Rik	1	1	106	106	0	0	0	0	0	1	0	0	0	0	0	0	0	0	0	0	0	0	0.5	3	8	29808	384260	2.6129	1.75065	4.57427	0.375	1	0.462371	0.871278	0.207623	0.976778	0.0778586
1700018C11Rik	1	1	9	9	0	0	0	0	0	1	0	0	0	0	0	0	0	0	0	0	0	0	0.5	3	8	29808	384260	2.6129	1.75065	4.57427	0.375	1	0.462371	0.871278	0.207623	0.976778	0.0778586
1700023A16Rik	1	1	1	1	0	0	0	0	1	0	0	0	0	0	0	0	0	0	0	0	0	0	0.5	3	8	29808	384260	2.6129	1.75065	4.57427	0.375	1	0.462371	0.871278	0.207623	0.976778	0.0778586
2310079F23Rik	1	1	20	20	0	0	0	0	0	1	0	0	0	0	0	0	0	0	0	0	0	0	0.5	3	8	29808	384260	2.6129	1.75065	4.57427	0.375	1	0.462371	0.871278	0.207623	0.976778	0.0778586
Acsm1	1	1	30	30	0	0	0	0	1	0	0	0	0	0	0	0	0	0	0	0	0	0	0.5	3	8	29808	384260	2.6129	1.75065	4.57427	0.375	1	0.462371	0.871278	0.207623	0.976778	0.0778586
Cnpy2	1	1	33	33	0	0	0	0	0	1	0	0	0	0	0	0	0	0	0	0	0	0	0.5	3	8	29808	384260	2.6129	1.75065	4.57427	0.375	1	0.462371	0.871278	0.207623	0.976778	0.0778586
Col16a1	1	1	3	3	0	0	0	0	0	1	0	0	0	0	0	0	0	0	0	0	0	0	0.5	3	8	29808	384260	2.6129	1.75065	4.57427	0.375	1	0.462371	0.871278	0.207623	0.976778	0.0778586
Icam2	1	1	31	31	0	0	0	0	1	0	0	0	0	0	0	0	0	0	0	0	0	0	0.5	3	8	29808	384260	2.6129	1.75065	4.57427	0.375	1	0.462371	0.871278	0.207623	0.976778	0.0778586
Klhl35	1	1	61	61	0	0	0	0	1	0	0	0	0	0	0	0	0	0	0	0	0	0	0.5	3	8	29808	384260	2.6129	1.75065	4.57427	0.375	1	0.462371	0.871278	0.207623	0.976778	0.0778586
Mdn1	1	1	5094	5094	0	0	0	0	0	1	0	0	0	0	0	0	0	0	0	0	0	0	0.5	3	8	29808	384260	2.6129	1.75065	4.57427	0.375	1	0.462371	0.871278	0.207623	0.976778	0.0778586
Mospd1	1	1	63	63	0	0	0	0	1	0	0	0	0	0	0	0	0	0	0	0	0	0	0.5	3	8	29808	384260	2.6129	1.75065	4.57427	0.375	1	0.462371	0.871278	0.207623	0.976778	0.0778586
Pgls	1	1	4	4	0	0	0	0	0	0	0	1	0	0	0	0	0	0	0	0	0	0	1	3	8	29808	384260	2.6129	1.75065	4.57427	0.375	1	0.462371	0.871278	0.207623	0.976778	0.0778586
Rc3h1	1	1	904	904	0	0	0	0	1	0	0	0	0	0	0	0	0	0	0	0	0	0	0.5	3	8	29808	384260	2.6129	1.75065	4.57427	0.375	1	0.462371	0.871278	0.207623	0.976778	0.0778586
Prex1	3	4	242	252	0	1	0	0	1	0	0	1	0	0	0	0	0	0	0	0	0	1	0.5	39	109	29808	384260	2.10972	0.484451	1.02206	0.134054	0.983611	0.968965	0.0763326	0.582472	0.641558	0.0780827
5330417C22Rik	2	2	17	17	1	0	0	0	1	0	0	0	0	0	0	0	0	0	0	0	0	0	0.5	18	41	29808	384260	2.27072	0.658671	1.49566	0.192742	1	0.82625	0.383981	0.406894	0.834393	0.0784256
Capns1	1	2	64	65	0	0	0	0	0	1	0	0	0	0	0	0	0	0	1	0	0	0	0.5	4	25	29808	384260	3.20674	1.07854	3.4586	0.2944	0.9744	0.577327	0.693098	0.266767	0.96075	0.0785362
Gm11827	1	2	9	65	0	0	0	0	1	0	0	0	0	0	0	0	0	0	1	0	0	0	0.5	4	25	29808	384260	3.20674	1.07854	3.4586	0.2944	0.9744	0.577327	0.693098	0.266767	0.96075	0.0785362
Ildr1	3	13	151	735	0	1	0	0	1	1	0	0	0	0	3	0	1	0	1	1	2	2	0.8125	13	30	29808	384260	0.543733	5.61043	3.05057	0.964867	0.114586	1.09878e-06	1	0.0818577	0.980492	0.0789818
Gcfc1	2	11	214	758	0	0	1	0	0	1	0	0	0	0	2	0	1	1	1	2	1	1	0.875	6	12	29808	384260	0.375277	11.8257	4.43793	0.994141	0.0327148	4.85867e-09	1	0.0799079	0.988098	0.0794397
Tspan11	1	2	7	8	0	0	0	0	1	0	0	0	0	0	0	0	0	0	1	0	0	0	0.5	3	14	29808	384260	2.38249	1.91996	4.57427	0.382653	0.954082	0.295847	0.90322	0.207623	0.976778	0.0794476
Ttc21b	1	2	80	180	0	0	0	0	0	0	0	1	0	0	0	0	0	0	0	0	0	1	1	3	14	29808	384260	2.38249	1.91996	4.57427	0.382653	0.954082	0.295847	0.90322	0.207623	0.976778	0.0794476
Mlxipl	2	3	52	65	0	1	0	0	0	1	0	0	0	0	0	0	0	0	0	1	0	0	0.5	12	31	29808	384260	1.74114	1.28497	2.2373	0.333524	0.941996	0.431535	0.777735	0.23883	0.931968	0.0796555
Gm11228	1	2	38	117	0	0	0	0	0	1	0	0	0	0	0	0	0	0	1	0	0	0	0.5	2	6	29808	384260	1.52154	4.43793	6.7525	0.555556	0.888889	0.0799079	0.988098	0.143709	0.989141	0.0798384
Gng8	1	2	30	31	0	1	0	0	0	0	0	0	0	0	0	0	0	0	0	0	0	1	1	2	6	29808	384260	1.52154	4.43793	6.7525	0.555556	0.888889	0.0799079	0.988098	0.143709	0.989141	0.0798384
Nat6	1	2	14	66	0	0	0	1	0	0	0	0	0	0	0	0	0	0	0	1	0	0	1	2	6	29808	384260	1.52154	4.43793	6.7525	0.555556	0.888889	0.0799079	0.988098	0.143709	0.989141	0.0798384
Opalin	1	2	8	23	0	0	0	0	1	0	0	0	0	0	0	1	0	0	0	0	0	0	0.75	2	6	29808	384260	1.52154	4.43793	6.7525	0.555556	0.888889	0.0799079	0.988098	0.143709	0.989141	0.0798384
Akr1b8	1	3	1	102	0	0	0	0	1	0	0	0	0	0	0	0	0	0	1	1	0	0	0.5	3	20	29808	384260	2.30073	1.98818	4.57427	0.385875	0.93925	0.204171	0.92774	0.207623	0.976778	0.0801165
Ddx46	1	1	35	35	0	0	0	0	0	1	0	0	0	0	0	0	0	0	0	0	0	0	0.5	5	20	29808	384260	3.94118	0.705485	2.78044	0.25	1	0.788068	0.540751	0.321496	0.941674	0.080374
Tcp11	1	2	1	76	0	0	0	0	1	0	0	0	0	0	1	0	0	0	0	0	0	0	0.75	7	69	29808	384260	5.09792	0.391771	1.99722	0.192607	0.989708	0.969923	0.0979125	0.419005	0.896486	0.0807033
Plcd3	2	2	129	129	0	0	0	0	2	0	0	0	0	0	0	0	0	0	0	0	0	0	0.25	15	30	29808	384260	1.99338	0.899381	1.79281	0.25	1	0.675376	0.588842	0.324175	0.88729	0.0810437
Uqcc	2	2	27	27	0	0	0	0	1	1	0	0	0	0	0	0	0	0	0	0	0	0	0.25	15	30	29808	384260	1.99338	0.899381	1.79281	0.25	1	0.675376	0.588842	0.324175	0.88729	0.0810437
Ifitm1	1	6	28	100520	0	0	1	0	0	0	0	0	0	0	0	0	0	0	0	0	4	1	1	4	68	29808	384260	2.9952	1.15471	3.4586	0.304933	0.955716	0.432167	0.72099	0.266767	0.96075	0.0813461
Chst10	1	2	69	70	0	0	0	0	0	1	0	0	0	0	0	0	0	0	0	1	0	0	0.5	4	24	29808	384260	3.07898	1.12329	3.4586	0.305556	0.972222	0.555288	0.714039	0.266767	0.96075	0.0815123
Kctd6	1	2	1204	1395	0	0	0	0	1	0	0	0	0	0	0	0	0	0	1	0	0	0	0.5	4	24	29808	384260	3.07898	1.12329	3.4586	0.305556	0.972222	0.555288	0.714039	0.266767	0.96075	0.0815123
Faim2	1	1	1	1	0	0	0	0	0	1	0	0	0	0	0	0	0	0	0	0	0	0	0.5	10	66	29808	384260	6.54455	0.214527	1.40398	0.151515	1	0.994025	0.0365691	0.539635	0.817491	0.0817628
Banf2	2	7	190	302	0	0	0	0	2	0	0	0	0	0	1	0	0	0	1	0	1	2	0.5	12	70	29808	384260	1.71354	1.30566	2.2373	0.343598	0.897412	0.303006	0.818052	0.23883	0.931968	0.0820615
Pttg1ip	2	4	117	225	0	0	0	0	1	1	0	0	0	0	2	0	0	0	0	0	0	0	0.6875	10	28	29808	384260	1.42502	1.88091	2.68033	0.449682	0.866592	0.17517	0.930501	0.182509	0.956006	0.082071
Atxn3	1	1	1	1	0	0	0	0	1	0	0	0	0	0	0	0	0	0	0	0	0	0	0.5	4	13	29808	384260	3.19512	1.08246	3.4586	0.307692	1	0.635219	0.732653	0.266767	0.96075	0.0820821
Dclre1c	1	1	233	233	0	0	0	0	0	1	0	0	0	0	0	0	0	0	0	0	0	0	0.5	4	13	29808	384260	3.19512	1.08246	3.4586	0.307692	1	0.635219	0.732653	0.266767	0.96075	0.0820821
Heca	1	1	16	16	0	0	0	0	0	1	0	0	0	0	0	0	0	0	0	0	0	0	0.5	4	13	29808	384260	3.19512	1.08246	3.4586	0.307692	1	0.635219	0.732653	0.266767	0.96075	0.0820821
Pwwp2a	1	1	15	15	0	0	0	0	1	0	0	0	0	0	0	0	0	0	0	0	0	0	0.5	4	13	29808	384260	3.19512	1.08246	3.4586	0.307692	1	0.635219	0.732653	0.266767	0.96075	0.0820821
Smox	1	1	15	15	0	0	0	0	1	0	0	0	0	0	0	0	0	0	0	0	0	0	0.5	4	13	29808	384260	3.19512	1.08246	3.4586	0.307692	1	0.635219	0.732653	0.266767	0.96075	0.0820821
Spice1	2	7	151	382	0	0	0	0	0	2	0	0	0	0	0	2	1	0	1	1	0	0	0.6875	7	19	29808	384260	0.795675	4.79199	3.81287	0.796229	0.490219	0.000836961	0.999849	0.103514	0.982142	0.0824208
Ptprg	7	15	229	504	0	0	0	0	0	7	0	0	0	0	0	4	0	0	1	2	1	0	0.274414	52	102	29808	384260	0.921445	1.90652	1.75676	0.72279	0.469223	0.0158096	0.992538	0.114208	0.946843	0.0825484
Gm16953	3	6	148	297	0	0	0	0	0	3	0	0	0	0	0	0	0	1	1	0	0	1	0.125	50	238	29808	384260	2.4152	0.330264	0.797655	0.111658	0.979743	0.999771	0.000755378	0.743586	0.457524	0.0830273
Dgcr14	1	3	8	97	0	1	0	0	0	0	0	0	0	0	0	0	0	0	1	1	0	0	1	2	8	29808	384260	1.36866	4.93364	6.7525	0.578125	0.84375	0.0251956	0.996219	0.143709	0.989141	0.0830818
Orc5	1	4	171	353	0	0	0	0	0	1	0	0	0	0	0	0	0	0	1	1	0	1	0.5	3	25	29808	384260	2.17231	2.10572	4.57427	0.400305	0.926802	0.132089	0.952662	0.207623	0.976778	0.0831125
Nebl	3	6	177	337	0	0	0	0	1	2	0	0	0	0	0	0	0	0	0	0	1	2	0.125	20	53	29808	384260	1.34255	1.4809	1.98818	0.408815	0.850607	0.232495	0.877419	0.204171	0.92774	0.0834682
Dhx37	1	3	56	176	0	0	0	0	0	1	0	0	0	0	0	1	1	0	0	0	0	0	0.75	4	34	29808	384260	2.95122	1.17192	3.4586	0.313047	0.961734	0.490941	0.727831	0.266767	0.96075	0.0835106
Arhgap20	1	3	2014	2022	0	0	0	0	1	0	0	0	0	0	0	0	0	0	1	0	0	1	0.5	3	19	29808	384260	2.18626	2.09228	4.57427	0.402828	0.933081	0.184622	0.937598	0.207623	0.976778	0.0836364
Vsig10	3	5	107	136	0	0	0	0	0	3	0	0	0	0	0	0	0	0	1	1	0	0	0.125	19	40	29808	384260	1.27615	1.63952	2.09228	0.453203	0.842189	0.202305	0.905365	0.184622	0.937598	0.0836712
Susd1	2	3	108	262	0	0	0	0	0	2	0	0	0	0	0	0	0	0	0	1	0	0	0.25	17	56	29808	384260	2.22241	0.712344	1.58312	0.220515	0.972024	0.808128	0.369268	0.379801	0.852781	0.0837518
Lrrc7	1	2	75	76	0	0	0	0	1	0	0	0	0	0	0	0	0	0	1	0	0	0	0.5	6	50	29808	384260	4.30211	0.540347	2.32463	0.2256	0.9856	0.899129	0.256414	0.37214	0.920092	0.0839548
Tet2	4	8	236	324	0	1	0	0	2	1	0	0	0	0	1	0	0	0	0	3	0	0	0.3125	26	55	29808	384260	1.06859	1.89507	2.02504	0.575617	0.694581	0.068591	0.969611	0.14593	0.945817	0.0839998
Ttbk1	2	7	119	240	0	0	0	0	0	2	0	0	0	0	0	1	1	0	1	2	0	0	0.5	14	93	29808	384260	1.95295	0.983104	1.91996	0.284919	0.92557	0.58172	0.566822	0.295847	0.90322	0.0842924
Laptm5	1	1	1	1	0	0	0	0	0	1	0	0	0	0	0	0	0	0	0	0	0	0	0.5	10	64	29808	384260	6.34653	0.221221	1.40398	0.15625	1	0.993022	0.0416246	0.539635	0.817491	0.084318
Rad51l1	2	5	125	303	0	0	0	0	0	2	0	0	0	0	0	2	1	0	0	0	0	0	0.6875	22	146	29808	384260	2.72212	0.449998	1.22495	0.166053	0.973053	0.987901	0.0308152	0.508806	0.755484	0.0844888
Odf2	1	1	8	8	0	0	0	0	0	0	0	1	0	0	0	0	0	0	0	0	0	0	1	5	19	29808	384260	3.7451	0.742421	2.78044	0.263158	1	0.770973	0.566602	0.321496	0.941674	0.0846042
Slc16a10	1	1	2	2	0	0	0	0	0	1	0	0	0	0	0	0	0	0	0	0	0	0	0.5	5	19	29808	384260	3.7451	0.742421	2.78044	0.263158	1	0.770973	0.566602	0.321496	0.941674	0.0846042
Zfp3	1	1	23	23	1	0	0	0	0	0	0	0	0	0	0	0	0	0	0	0	0	0	1	5	19	29808	384260	3.7451	0.742421	2.78044	0.263158	1	0.770973	0.566602	0.321496	0.941674	0.0846042
Cdk14	2	2	132	132	0	0	0	0	2	0	0	0	0	0	0	0	0	0	0	0	0	0	0.25	19	43	29808	384260	2.25654	0.628106	1.41735	0.195241	1	0.845699	0.352309	0.433398	0.815378	0.0846171
3110082D06Rik	1	4	1	9	0	0	0	0	0	1	0	0	0	0	0	0	0	0	1	2	0	0	0.5	5	68	29808	384260	3.5825	0.776118	2.78044	0.263239	0.970653	0.771493	0.393627	0.321496	0.941674	0.0846303
Ssh3	1	2	30	108	1	0	0	0	0	0	0	0	0	0	0	1	0	0	0	0	0	0	1	3	13	29808	384260	2.21352	2.06652	4.57427	0.408284	0.946746	0.267347	0.918142	0.207623	0.976778	0.0847691
Tspo	1	2	197	251	0	0	0	0	1	0	0	0	0	0	0	0	0	1	0	0	0	0	0.5	3	13	29808	384260	2.21352	2.06652	4.57427	0.408284	0.946746	0.267347	0.918142	0.207623	0.976778	0.0847691
Agpat4	4	6	134	159	0	0	0	0	4	0	0	0	0	0	2	0	0	0	0	0	0	0	0.34375	30	56	29808	384260	1.25271	1.40171	1.75593	0.412866	0.853448	0.270679	0.850511	0.206195	0.913049	0.0851309
Gm17317	5	10	14	264	0	0	0	0	3	2	0	0	0	0	1	4	0	0	0	0	0	0	0.623047	31	49	29808	384260	0.797205	2.65174	2.11398	0.883114	0.287734	0.00580661	0.998069	0.0964567	0.964047	0.0851823
6330439K17Rik	1	2	4	34	0	0	0	0	0	1	0	0	0	0	0	1	0	0	0	0	0	0	0.75	5	35	29808	384260	3.60504	0.771264	2.78044	0.265306	0.979592	0.754069	0.48994	0.321496	0.941674	0.0852948
Ctdspl	2	2	795	795	0	0	0	0	2	0	0	0	0	0	0	0	0	0	0	0	0	0	0.25	21	50	29808	384260	2.37441	0.540347	1.283	0.1764	1	0.899129	0.256414	0.484398	0.775835	0.0854478
R3hdm1	2	2	2	2	0	0	0	0	0	2	0	0	0	0	0	0	0	0	0	0	0	0	0.25	14	26	29808	384260	1.85106	1.03722	1.91996	0.289941	1	0.598554	0.672106	0.295847	0.90322	0.0857782
Ropn1	1	5	1	287	0	0	0	0	1	0	0	0	0	0	2	0	0	0	1	0	0	1	0.875	2	12	29808	384260	1.24276	5.43345	6.7525	0.598122	0.803755	0.00270525	0.99959	0.143709	0.989141	0.0859555
Wasf1	1	1	48	48	1	0	0	0	0	0	0	0	0	0	0	0	0	0	0	0	0	0	1	8	43	29808	384260	5.32099	0.329008	1.75065	0.186047	1	0.964414	0.154301	0.462371	0.871278	0.0860227
Dnajb11	1	4	196	671	0	0	0	0	1	0	0	0	0	0	0	0	0	0	2	1	0	0	0.5	4	43	29808	384260	2.82035	1.2263	3.4586	0.323318	0.954295	0.427521	0.756082	0.266767	0.96075	0.0862506
Fam196b	1	1	1	1	0	0	0	0	1	0	0	0	0	0	0	0	0	0	0	0	0	0	0.5	7	34	29808	384260	4.80282	0.415843	1.99722	0.205882	1	0.928466	0.260219	0.419005	0.896486	0.0862656
Fam20b	1	1	132	132	0	0	0	0	1	0	0	0	0	0	0	0	0	0	0	0	0	0	0.5	7	34	29808	384260	4.80282	0.415843	1.99722	0.205882	1	0.928466	0.260219	0.419005	0.896486	0.0862656
Mast2	2	3	2	3	0	0	0	0	1	1	0	0	0	0	0	1	0	0	0	0	0	0	0.5	11	25	29808	384260	1.53182	1.59213	2.43886	0.410432	0.914816	0.306902	0.867911	0.21048	0.944614	0.0863877
Abcd3	1	2	111	218	0	0	0	0	0	1	0	0	0	0	0	0	0	0	1	0	0	0	0.5	7	64	29808	384260	4.72904	0.42233	1.99722	0.206787	0.988037	0.958375	0.127641	0.419005	0.896486	0.0866448
Bace2	2	19	354	2830	0	0	0	0	2	0	0	0	0	0	1	0	1	0	6	9	0	0	0.5	7	43	29808	384260	0.667429	5.71277	3.81287	0.839516	0.381505	3.04341e-09	1	0.103514	0.982142	0.0869017
2310043J07Rik	1	4	286	431	1	0	0	0	0	0	0	0	0	0	0	0	0	0	0	1	1	1	1	4	42	29808	384260	2.75491	1.25543	3.4586	0.329904	0.952242	0.410379	0.77021	0.266767	0.96075	0.0880075
2810474O19Rik	1	4	1	5	0	1	0	0	0	0	0	0	0	0	0	0	0	0	1	2	0	0	1	4	42	29808	384260	2.75491	1.25543	3.4586	0.329904	0.952242	0.410379	0.77021	0.266767	0.96075	0.0880075
Epb4.1l4a	9	16	466	185226	0	1	0	5	0	3	0	0	0	0	0	5	0	2	0	0	0	0	0.855469	74	125	29808	384260	0.954233	1.65905	1.58312	0.693031	0.499253	0.0389622	0.978982	0.127124	0.93281	0.0881009
Pnpla7	2	3	17	211	0	0	0	0	0	2	0	0	0	0	0	0	1	0	0	0	0	0	0.25	12	29	29808	384260	1.62917	1.37328	2.2373	0.371971	0.929148	0.390557	0.809518	0.23883	0.931968	0.0888378
Lhfp	1	1	1	1	0	0	0	0	0	1	0	0	0	0	0	0	0	0	0	0	0	0	0.5	7	33	29808	384260	4.66197	0.428406	1.99722	0.212121	1	0.922695	0.275213	0.419005	0.896486	0.0888798
Alpk1	1	1	79	79	0	0	0	0	1	0	0	0	0	0	0	0	0	0	0	0	0	0	0.5	4	12	29808	384260	2.95122	1.17192	3.4586	0.333333	1	0.605795	0.76117	0.266767	0.96075	0.0889222
Calu	1	1	7	7	0	0	1	0	0	0	0	0	0	0	0	0	0	0	0	0	0	0	1	4	12	29808	384260	2.95122	1.17192	3.4586	0.333333	1	0.605795	0.76117	0.266767	0.96075	0.0889222
Cuedc2	1	1	289	289	0	0	0	0	1	0	0	0	0	0	0	0	0	0	0	0	0	0	0.5	4	12	29808	384260	2.95122	1.17192	3.4586	0.333333	1	0.605795	0.76117	0.266767	0.96075	0.0889222
Dusp13	1	1	51	51	1	0	0	0	0	0	0	0	0	0	0	0	0	0	0	0	0	0	1	4	12	29808	384260	2.95122	1.17192	3.4586	0.333333	1	0.605795	0.76117	0.266767	0.96075	0.0889222
P2ry6	1	1	44	44	1	0	0	0	0	0	0	0	0	0	0	0	0	0	0	0	0	0	1	4	12	29808	384260	2.95122	1.17192	3.4586	0.333333	1	0.605795	0.76117	0.266767	0.96075	0.0889222
Arl6ip6	1	1	20	20	0	0	0	0	0	1	0	0	0	0	0	0	0	0	0	0	0	0	0.5	3	7	29808	384260	2.29032	1.99722	4.57427	0.428571	1	0.419005	0.896486	0.207623	0.976778	0.0889812
Cd48	1	1	17	17	0	0	0	0	0	1	0	0	0	0	0	0	0	0	0	0	0	0	0.5	3	7	29808	384260	2.29032	1.99722	4.57427	0.428571	1	0.419005	0.896486	0.207623	0.976778	0.0889812
Cnn2	1	1	24	24	0	1	0	0	0	0	0	0	0	0	0	0	0	0	0	0	0	0	1	3	7	29808	384260	2.29032	1.99722	4.57427	0.428571	1	0.419005	0.896486	0.207623	0.976778	0.0889812
Fam122b	1	1	23	23	1	0	0	0	0	0	0	0	0	0	0	0	0	0	0	0	0	0	1	3	7	29808	384260	2.29032	1.99722	4.57427	0.428571	1	0.419005	0.896486	0.207623	0.976778	0.0889812
Homer3	1	1	3	3	0	1	0	0	0	0	0	0	0	0	0	0	0	0	0	0	0	0	1	3	7	29808	384260	2.29032	1.99722	4.57427	0.428571	1	0.419005	0.896486	0.207623	0.976778	0.0889812
Krt76	1	1	2	2	0	1	0	0	0	0	0	0	0	0	0	0	0	0	0	0	0	0	1	3	7	29808	384260	2.29032	1.99722	4.57427	0.428571	1	0.419005	0.896486	0.207623	0.976778	0.0889812
Lig4	1	1	6	6	0	0	0	1	0	0	0	0	0	0	0	0	0	0	0	0	0	0	1	3	7	29808	384260	2.29032	1.99722	4.57427	0.428571	1	0.419005	0.896486	0.207623	0.976778	0.0889812
Pus1	1	1	47	47	0	1	0	0	0	0	0	0	0	0	0	0	0	0	0	0	0	0	1	3	7	29808	384260	2.29032	1.99722	4.57427	0.428571	1	0.419005	0.896486	0.207623	0.976778	0.0889812
Uba2	1	1	13	13	0	0	1	0	0	0	0	0	0	0	0	0	0	0	0	0	0	0	1	3	7	29808	384260	2.29032	1.99722	4.57427	0.428571	1	0.419005	0.896486	0.207623	0.976778	0.0889812
Prodh	2	11	99	950	0	1	0	0	1	0	0	0	0	0	0	0	0	1	2	1	3	2	0.5	8	39	29808	384260	0.913247	3.65963	3.34214	0.692777	0.600371	0.000313167	0.999923	0.128722	0.974804	0.0891756
4930555F03Rik	1	4	64	69	0	0	0	0	0	1	0	0	0	0	0	0	0	0	1	1	1	0	0.5	5	64	29808	384260	3.37207	0.82455	2.78044	0.277749	0.967082	0.729998	0.446706	0.321496	0.941674	0.0892952
Arrdc1	1	1	645	645	0	1	0	0	0	0	0	0	0	0	0	0	0	0	0	0	0	0	1	5	18	29808	384260	3.54902	0.783439	2.78044	0.277778	1	0.752498	0.593106	0.321496	0.941674	0.0893045
F5	1	1	2	2	0	0	0	0	0	1	0	0	0	0	0	0	0	0	0	0	0	0	0.5	5	18	29808	384260	3.54902	0.783439	2.78044	0.277778	1	0.752498	0.593106	0.321496	0.941674	0.0893045
Glra1	1	1	2	2	0	0	0	0	1	0	0	0	0	0	0	0	0	0	0	0	0	0	0.5	5	18	29808	384260	3.54902	0.783439	2.78044	0.277778	1	0.752498	0.593106	0.321496	0.941674	0.0893045
Lars	1	1	78	78	0	0	0	0	0	1	0	0	0	0	0	0	0	0	0	0	0	0	0.5	5	18	29808	384260	3.54902	0.783439	2.78044	0.277778	1	0.752498	0.593106	0.321496	0.941674	0.0893045
Nrd1	1	1	59	59	0	0	0	0	1	0	0	0	0	0	0	0	0	0	0	0	0	0	0.5	5	18	29808	384260	3.54902	0.783439	2.78044	0.277778	1	0.752498	0.593106	0.321496	0.941674	0.0893045
Uxt	1	1	11	11	0	0	0	0	0	1	0	0	0	0	0	0	0	0	0	0	0	0	0.5	5	18	29808	384260	3.54902	0.783439	2.78044	0.277778	1	0.752498	0.593106	0.321496	0.941674	0.0893045
Atp6v0e	1	1	6	6	0	0	0	0	0	1	0	0	0	0	0	0	0	0	0	0	0	0	0.5	6	25	29808	384260	4.11475	0.56495	2.32463	0.24	1	0.856206	0.422673	0.37214	0.920092	0.0893136
Celf6	1	1	51	51	0	0	0	0	0	1	0	0	0	0	0	0	0	0	0	0	0	0	0.5	6	25	29808	384260	4.11475	0.56495	2.32463	0.24	1	0.856206	0.422673	0.37214	0.920092	0.0893136
Dpep1	1	1	7	7	0	0	0	0	0	1	0	0	0	0	0	0	0	0	0	0	0	0	0.5	6	25	29808	384260	4.11475	0.56495	2.32463	0.24	1	0.856206	0.422673	0.37214	0.920092	0.0893136
Snx14	1	1	176	176	0	0	0	0	1	0	0	0	0	0	0	0	0	0	0	0	0	0	0.5	6	25	29808	384260	4.11475	0.56495	2.32463	0.24	1	0.856206	0.422673	0.37214	0.920092	0.0893136
Gm17668	1	5	2	229	0	0	0	0	1	0	0	0	0	0	0	0	0	0	0	2	1	1	0.5	4	51	29808	384260	2.68819	1.28659	3.4586	0.335281	0.947579	0.362605	0.791949	0.266767	0.96075	0.0894419
B230120H23Rik	2	2	207	207	0	0	0	0	0	2	0	0	0	0	0	0	0	0	0	0	0	0	0.25	17	35	29808	384260	2.05263	0.771264	1.58312	0.235918	1	0.754069	0.48994	0.379801	0.852781	0.0896019
Gm8091	2	5	89	135	0	0	0	0	2	0	0	0	0	0	2	1	0	0	0	0	0	0	0.8125	12	47	29808	384260	1.60282	1.39585	2.2373	0.378406	0.890795	0.302357	0.837754	0.23883	0.931968	0.0903747
Itga2	2	3	56	161	0	0	0	0	1	1	0	0	0	0	0	0	0	0	1	0	0	0	0.25	7	9	29808	384260	0.868242	4.39148	3.81287	0.8738	0.529492	0.0339153	0.9943	0.103514	0.982142	0.0904505
A630075F10Rik	1	3	1	164	0	0	0	0	0	0	0	1	0	0	0	0	0	0	1	1	0	0	1	4	31	29808	384260	2.69158	1.28497	3.4586	0.339297	0.954349	0.431535	0.777735	0.266767	0.96075	0.0905132
Abhd15	1	3	11	59	0	1	0	0	0	0	0	0	0	0	0	0	0	0	0	0	1	1	1	4	31	29808	384260	2.69158	1.28497	3.4586	0.339297	0.954349	0.431535	0.777735	0.266767	0.96075	0.0905132
Rasgrp2	3	4	51	52	0	0	0	0	0	1	0	2	0	0	0	0	0	1	0	0	0	0	0.5	16	22	29808	384260	1.03787	2.39157	2.48214	0.699406	0.720238	0.0941728	0.969968	0.129555	0.962554	0.0906115
Zp1	1	2	22	24	0	1	0	0	0	0	0	0	0	0	0	0	0	0	0	1	0	0	1	3	12	29808	384260	2.04455	2.2373	4.57427	0.4375	0.9375	0.23883	0.931968	0.207623	0.976778	0.0908351
Cib4	2	3	51	57	0	0	0	0	0	2	0	0	0	0	0	1	0	0	0	0	0	0	0.5	14	38	29808	384260	1.83047	1.04888	1.91996	0.307188	0.949993	0.565014	0.658936	0.295847	0.90322	0.0908806
Gm14643	2	3	4	5	0	0	0	0	1	1	0	0	0	0	0	0	0	0	0	0	1	0	0.25	14	38	29808	384260	1.83047	1.04888	1.91996	0.307188	0.949993	0.565014	0.658936	0.295847	0.90322	0.0908806
Gm15703	1	9	53	660	0	0	0	0	0	0	0	1	0	0	0	0	0	0	2	4	1	1	1	2	19	29808	384260	1.09942	6.14185	6.7525	0.6325	0.756619	2.42138e-05	0.999996	0.143709	0.989141	0.0908959
Lrrc58	1	7	26	462	1	0	0	0	0	0	0	0	0	0	0	0	0	1	0	1	2	2	1	2	15	29808	384260	1.11402	6.06139	6.7525	0.632748	0.762755	0.000208722	0.99997	0.143709	0.989141	0.0909316
Gm12823	1	3	46	60	0	0	0	0	1	0	0	0	0	0	1	0	0	0	0	0	1	0	0.75	2	7	29808	384260	1.19969	5.62852	6.7525	0.635569	0.801749	0.0178584	0.997645	0.143709	0.989141	0.091337
Myo1d	3	6	154	219	0	0	0	0	1	2	0	0	0	0	2	1	0	0	0	0	0	0	0.65625	22	61	29808	384260	1.40501	1.287	1.80826	0.37454	0.870655	0.337112	0.800253	0.244516	0.905827	0.091581
Mrpl1	1	3	41	46	0	0	0	0	0	1	0	0	0	0	0	0	0	0	0	0	1	1	0.5	3	17	29808	384260	1.95734	2.33699	4.57427	0.441482	0.917566	0.147219	0.955016	0.207623	0.976778	0.0916618
Scoc	1	3	71	98	0	0	0	0	1	0	0	0	0	0	0	0	0	0	0	1	0	1	0.5	3	17	29808	384260	1.95734	2.33699	4.57427	0.441482	0.917566	0.147219	0.955016	0.207623	0.976778	0.0916618
Skint6	3	5	5	64	0	0	0	0	0	3	0	0	0	0	0	1	0	0	0	1	0	0	0.3125	16	26	29808	384260	0.985385	2.51896	2.48214	0.708788	0.635953	0.0541831	0.982823	0.129555	0.962554	0.091827
Ccdc102a	1	2	217	273	0	1	0	0	0	0	0	0	0	0	0	0	0	0	0	0	0	1	1	4	21	29808	384260	2.6957	1.283	3.4586	0.344671	0.963719	0.484398	0.775835	0.266767	0.96075	0.0919468
Gm15637	1	2	5	7	0	0	0	0	0	1	0	0	0	0	0	0	0	0	0	0	1	0	0.5	4	21	29808	384260	2.6957	1.283	3.4586	0.344671	0.963719	0.484398	0.775835	0.266767	0.96075	0.0919468
Pigv	2	3	731	732	0	2	0	0	0	0	0	0	0	0	0	0	1	0	0	0	0	0	1	9	16	29808	384260	1.19851	2.48214	2.97488	0.593262	0.822021	0.129555	0.962554	0.155162	0.966085	0.0920517
Aebp2	2	4	8	211	0	0	0	0	1	1	0	0	1	0	0	0	0	0	1	0	0	0	0.25	16	64	29808	384260	2.03924	0.82455	1.68145	0.261719	0.949219	0.729998	0.446706	0.352197	0.870445	0.0921766
Tmc1	2	3	17	66	0	0	0	0	1	1	0	0	0	0	0	0	0	0	1	0	0	0	0.25	22	81	29808	384260	2.48591	0.492756	1.22495	0.181236	0.979964	0.949561	0.127625	0.508806	0.755484	0.092214
Cwc27	1	2	63	159	0	0	0	0	1	0	0	0	0	0	0	0	0	0	0	0	1	0	0.5	5	32	29808	384260	3.29692	0.843345	2.78044	0.288086	0.975586	0.709068	0.548351	0.321496	0.941674	0.0926185
Magi2	7	17	171	874	0	0	0	0	2	5	0	0	0	0	1	3	0	0	2	3	0	1	0.274414	56	133	29808	384260	0.985093	1.65619	1.6315	0.621581	0.571447	0.0345749	0.981222	0.149489	0.925714	0.0929195
4921517L17Rik	2	2	183	183	1	0	0	0	0	1	0	0	0	0	0	0	0	0	0	0	0	0	0.5	15	28	29808	384260	1.86093	0.963394	1.79281	0.28699	1	0.63857	0.630221	0.324175	0.88729	0.093035
BC048644	1	1	33	33	0	0	0	0	1	0	0	0	0	0	0	0	0	0	0	0	0	0	0.5	6	24	29808	384260	3.95082	0.588392	2.32463	0.25	1	0.844607	0.444712	0.37214	0.920092	0.093035
Cobll1	1	1	217	217	0	0	0	0	0	0	0	1	0	0	0	0	0	0	0	0	0	0	1	6	24	29808	384260	3.95082	0.588392	2.32463	0.25	1	0.844607	0.444712	0.37214	0.920092	0.093035
Pck2	1	1	1	1	0	1	0	0	0	0	0	0	0	0	0	0	0	0	0	0	0	0	1	6	24	29808	384260	3.95082	0.588392	2.32463	0.25	1	0.844607	0.444712	0.37214	0.920092	0.093035
Zbed4	1	1	158	158	0	0	0	0	0	1	0	0	0	0	0	0	0	0	0	0	0	0	0.5	6	24	29808	384260	3.95082	0.588392	2.32463	0.25	1	0.844607	0.444712	0.37214	0.920092	0.093035
Rgma	1	4	14	6663	0	0	0	0	0	0	0	1	0	0	0	0	0	0	1	2	0	0	1	5	61	29808	384260	3.21425	0.865035	2.78044	0.289715	0.963958	0.695333	0.488709	0.321496	0.941674	0.0931422
Dpm1	2	2	95	95	0	0	0	0	0	2	0	0	0	0	0	0	0	0	0	0	0	0	0.25	13	22	29808	384260	1.68702	1.22495	2.06652	0.349174	1	0.508806	0.755484	0.267347	0.918142	0.0933506
Ikzf4	2	8	19	336	0	1	0	0	0	1	0	0	0	0	0	1	0	1	2	1	0	1	0.75	7	17	29808	384260	0.624413	6.10632	3.81287	0.905387	0.291295	7.085e-05	0.99999	0.103514	0.982142	0.0937202
Chst8	2	2	104	104	0	0	0	1	1	0	0	0	0	0	0	0	0	0	0	0	0	0	0.5	31	84	29808	384260	2.70418	0.321895	0.870462	0.136196	1	0.988886	0.0425123	0.692603	0.568465	0.0943298
2310003C23Rik	1	1	18	18	0	0	0	0	1	0	0	0	0	0	0	0	0	0	0	0	0	0	0.5	5	17	29808	384260	3.35294	0.829254	2.78044	0.294118	1	0.732534	0.620199	0.321496	0.941674	0.0945578
2310035C23Rik	1	1	24	24	0	0	0	0	1	0	0	0	0	0	0	0	0	0	0	0	0	0	0.5	5	17	29808	384260	3.35294	0.829254	2.78044	0.294118	1	0.732534	0.620199	0.321496	0.941674	0.0945578
Sgta	1	1	1	1	0	0	0	0	0	1	0	0	0	0	0	0	0	0	0	0	0	0	0.5	5	17	29808	384260	3.35294	0.829254	2.78044	0.294118	1	0.732534	0.620199	0.321496	0.941674	0.0945578
Tab1	1	1	6	6	0	0	0	0	0	1	0	0	0	0	0	0	0	0	0	0	0	0	0.5	7	31	29808	384260	4.38028	0.455956	1.99722	0.225806	1	0.90972	0.307397	0.419005	0.896486	0.0946138
Greb1l	2	3	21	50	0	0	0	0	1	1	0	0	0	0	0	1	0	0	0	0	0	0	0.5	16	47	29808	384260	1.98177	0.848461	1.68145	0.268765	0.960548	0.705316	0.505492	0.352197	0.870445	0.0946582
D830013O20Rik	1	1	37	37	0	0	0	0	0	1	0	0	0	0	0	0	0	0	0	0	0	0	0.5	8	39	29808	384260	4.82716	0.362666	1.75065	0.205128	1	0.951465	0.195382	0.462371	0.871278	0.0948452
Cntn1	2	2	83	83	0	0	0	0	2	0	0	0	0	0	0	0	0	0	0	0	0	0	0.25	17	34	29808	384260	1.99415	0.793882	1.58312	0.25	1	0.739781	0.509059	0.379801	0.852781	0.0949502
Obsl1	2	2	284	284	0	1	0	0	1	0	0	0	0	0	0	0	0	0	0	0	0	0	0.5	12	19	29808	384260	1.57851	1.41735	2.2373	0.398892	1	0.433398	0.815378	0.23883	0.931968	0.0952674
Tenc1	2	2	26	26	2	0	0	0	0	0	0	0	0	0	0	0	0	0	0	0	0	0	1	12	19	29808	384260	1.57851	1.41735	2.2373	0.398892	1	0.433398	0.815378	0.23883	0.931968	0.0952674
Rad9b	1	2	21	254	0	0	0	0	1	0	0	0	0	0	0	0	1	0	0	0	0	0	0.5	5	31	29808	384260	3.19421	0.870462	2.78044	0.296566	0.973985	0.692603	0.568465	0.321496	0.941674	0.0953448
Slc4a9	1	2	15	18	0	0	0	0	0	1	0	0	0	0	0	0	0	1	0	0	0	0	0.5	5	31	29808	384260	3.19421	0.870462	2.78044	0.296566	0.973985	0.692603	0.568465	0.321496	0.941674	0.0953448
Gm4221	1	4	43	126	0	0	0	0	0	1	0	0	0	0	1	0	0	0	1	1	0	0	0.75	4	38	29808	384260	2.49316	1.38723	3.4586	0.359113	0.94248	0.341064	0.823973	0.266767	0.96075	0.0957995
Rhcg	1	4	94	382	0	0	0	0	1	0	0	0	0	0	0	0	0	0	2	0	1	0	0.5	4	38	29808	384260	2.49316	1.38723	3.4586	0.359113	0.94248	0.341064	0.823973	0.266767	0.96075	0.0957995
1810024B03Rik	1	1	5	5	0	0	0	0	1	0	0	0	0	0	0	0	0	0	0	0	0	0	0.5	2	3	29808	384260	1.47619	4.57427	6.7525	0.666667	1	0.207623	0.976778	0.143709	0.989141	0.095806
Accn5	1	1	1	1	0	0	0	0	0	1	0	0	0	0	0	0	0	0	0	0	0	0	0.5	2	3	29808	384260	1.47619	4.57427	6.7525	0.666667	1	0.207623	0.976778	0.143709	0.989141	0.095806
Gm3607	1	1	1	1	0	0	0	0	0	1	0	0	0	0	0	0	0	0	0	0	0	0	0.5	2	3	29808	384260	1.47619	4.57427	6.7525	0.666667	1	0.207623	0.976778	0.143709	0.989141	0.095806
Prss43	1	1	45	45	0	1	0	0	0	0	0	0	0	0	0	0	0	0	0	0	0	0	1	2	3	29808	384260	1.47619	4.57427	6.7525	0.666667	1	0.207623	0.976778	0.143709	0.989141	0.095806
Rtl1	1	1	1	1	0	0	0	0	1	0	0	0	0	0	0	0	0	0	0	0	0	0	0.5	2	3	29808	384260	1.47619	4.57427	6.7525	0.666667	1	0.207623	0.976778	0.143709	0.989141	0.095806
Uba7	1	1	76	76	0	1	0	0	0	0	0	0	0	0	0	0	0	0	0	0	0	0	1	2	3	29808	384260	1.47619	4.57427	6.7525	0.666667	1	0.207623	0.976778	0.143709	0.989141	0.095806
Far2	1	3	1	108	0	0	0	0	1	0	0	0	0	0	0	0	0	0	1	1	0	0	0.5	4	29	29808	384260	2.51849	1.37328	3.4586	0.359342	0.948173	0.390557	0.809518	0.266767	0.96075	0.0958606
Gatsl2	1	4	19	150	0	0	1	0	0	0	0	0	0	0	0	0	0	0	1	2	0	0	1	5	59	29808	384260	3.10904	0.894309	2.78044	0.298275	0.961623	0.670511	0.517587	0.321496	0.941674	0.0958942
Plekhg3	2	3	85	167	0	0	0	0	2	0	0	0	0	0	0	0	0	0	0	1	0	0	0.25	18	57	29808	384260	2.13705	0.699869	1.49566	0.236186	0.968509	0.817434	0.355672	0.406894	0.834393	0.0961027
Dcun1d5	1	3	20	102	0	0	0	0	0	1	0	0	0	0	0	0	0	0	1	0	0	1	0.5	3	16	29808	384260	1.84287	2.48214	4.57427	0.463623	0.907715	0.129555	0.962554	0.207623	0.976778	0.0962588
Camk1d	4	7	61624	61627	0	0	0	0	0	4	0	0	0	0	1	0	0	1	0	1	0	0	0.1875	31	66	29808	384260	1.22734	1.38468	1.69947	0.433955	0.82009	0.255522	0.853839	0.222265	0.903543	0.096453
Tpcn1	4	6	158	282	1	0	0	0	0	3	0	0	0	0	0	1	1	0	0	0	0	0	0.3125	27	43	29808	384260	1.06896	1.8245	1.95032	0.60203	0.720801	0.121435	0.946654	0.160305	0.938429	0.0965084
Slc6a20a	1	1	1	1	0	0	0	0	1	0	0	0	0	0	0	0	0	0	0	0	0	0	0.5	4	11	29808	384260	2.70732	1.2775	3.4586	0.363636	1	0.573997	0.78952	0.266767	0.96075	0.0970061
Zdhhc24	1	1	206	206	0	0	0	0	1	0	0	0	0	0	0	0	0	0	0	0	0	0	0.5	4	11	29808	384260	2.70732	1.2775	3.4586	0.363636	1	0.573997	0.78952	0.266767	0.96075	0.0970061
Sfxn1	1	1	129	129	0	0	0	0	0	1	0	0	0	0	0	0	0	0	0	0	0	0	0.5	8	38	29808	384260	4.7037	0.372185	1.75065	0.210526	1	0.94755	0.207074	0.462371	0.871278	0.0973411
Slc9a9	3	5	83	188	0	0	0	0	1	2	0	0	0	0	0	1	0	0	0	0	1	0	0.3125	20	41	29808	384260	1.2429	1.59963	1.98818	0.477143	0.827372	0.21591	0.896816	0.204171	0.92774	0.0974188
Cep290	1	3	10	21	0	0	0	0	0	1	0	0	0	0	0	0	0	0	0	0	2	0	0.5	5	44	29808	384260	3.06831	0.906179	2.78044	0.303637	0.964195	0.662813	0.555471	0.321496	0.941674	0.0976181
Gm9920	1	2	78	162	0	0	0	0	0	0	1	0	0	0	0	0	0	1	0	0	0	0	1	3	11	29808	384260	1.87558	2.43886	4.57427	0.471074	0.92562	0.21048	0.944614	0.207623	0.976778	0.0978058
Lsg1	1	2	48	195	0	0	0	0	0	1	0	0	0	0	0	0	0	0	0	1	0	0	0.5	3	11	29808	384260	1.87558	2.43886	4.57427	0.471074	0.92562	0.21048	0.944614	0.207623	0.976778	0.0978058
Myd88	1	2	109	117	0	1	0	0	0	0	0	0	0	0	1	0	0	0	0	0	0	0	1	3	11	29808	384260	1.87558	2.43886	4.57427	0.471074	0.92562	0.21048	0.944614	0.207623	0.976778	0.0978058
Nox4	1	2	1	2	0	0	0	0	0	1	0	0	0	0	0	0	0	0	1	0	0	0	0.5	3	11	29808	384260	1.87558	2.43886	4.57427	0.471074	0.92562	0.21048	0.944614	0.207623	0.976778	0.0978058
Wdr82	1	2	7	265	0	0	0	0	0	1	0	0	0	0	1	0	0	0	0	0	0	0	0.75	3	11	29808	384260	1.87558	2.43886	4.57427	0.471074	0.92562	0.21048	0.944614	0.207623	0.976778	0.0978058
Sema5b	4	16	262	847	0	0	0	0	4	0	0	0	0	0	8	1	1	0	1	0	1	0	0.953857	23	59	29808	384260	0.651529	3.5118	2.28804	0.923865	0.188074	2.47163e-05	0.999993	0.106172	0.964732	0.0980886
Pla2g10	1	7	174	659	0	0	0	0	1	0	0	0	0	0	1	0	0	0	2	2	0	1	0.75	4	63	29808	384260	2.3844	1.45051	3.4586	0.368199	0.931639	0.221483	0.878172	0.266767	0.96075	0.0982233
Ttc3	3	7	153	914	0	0	0	0	2	1	0	0	0	0	1	0	0	0	0	0	2	1	0.3125	19	50	29808	384260	1.14527	1.82689	2.09228	0.535887	0.747895	0.098401	0.955778	0.184622	0.937598	0.0989365
G3bp2	2	12	94	431	0	1	0	0	1	0	0	0	0	1	3	0	0	3	0	2	1	0	0.9375	7	20	29808	384260	0.491328	7.76033	3.81287	0.957559	0.151288	9.74192e-08	1	0.103514	0.982142	0.0991208
Rsl1d1	1	7	1	443	0	1	0	0	0	0	0	0	0	0	0	0	0	0	2	1	1	2	1	4	62	29808	384260	2.34662	1.47387	3.4586	0.373019	0.929661	0.210511	0.885771	0.266767	0.96075	0.0995092
Scn5a	2	3	46	57	0	0	0	0	0	2	0	0	0	0	0	0	0	0	0	0	0	1	0.25	12	27	29808	384260	1.5172	1.47463	2.2373	0.41701	0.912209	0.348873	0.839695	0.23883	0.931968	0.0995945
4930525F21Rik	1	3	51	289	0	0	0	0	0	1	0	0	0	0	0	1	0	0	0	1	0	0	0.75	5	43	29808	384260	2.99873	0.927204	2.78044	0.309847	0.962582	0.647691	0.572479	0.321496	0.941674	0.0996146
Kcnq1	4	6	145	237	0	0	0	0	0	4	0	0	0	0	2	0	0	0	0	0	0	0	0.34375	31	56	29808	384260	1.21243	1.40171	1.69947	0.44875	0.831981	0.270679	0.850511	0.222265	0.903543	0.0997414
Gm14066	1	1	3	3	0	0	0	0	1	0	0	0	0	0	0	0	0	0	0	0	0	0	0.5	8	37	29808	384260	4.58025	0.382217	1.75065	0.216216	1	0.943319	0.219381	0.462371	0.871278	0.099972
Prrg4	1	1	41	41	0	0	1	0	0	0	0	0	0	0	0	0	0	0	0	0	0	0	1	8	37	29808	384260	4.58025	0.382217	1.75065	0.216216	1	0.943319	0.219381	0.462371	0.871278	0.099972
Cdc14b	2	2	87	87	0	0	0	0	2	0	0	0	0	0	0	0	0	0	0	0	0	0	0.25	16	30	29808	384260	1.86957	0.899381	1.68145	0.284444	1	0.675376	0.588842	0.352197	0.870445	0.10018
Eif3k	1	1	4	4	0	0	0	0	0	1	0	0	0	0	0	0	0	0	0	0	0	0	0.5	5	16	29808	384260	3.15686	0.88076	2.78044	0.3125	1	0.710959	0.647803	0.321496	0.941674	0.100468
Ap4s1	2	2	48	48	0	0	0	0	1	1	0	0	0	0	0	0	0	0	0	0	0	0	0.25	17	33	29808	384260	1.93567	0.817866	1.58312	0.265381	1	0.724787	0.528538	0.379801	0.852781	0.100792
R3hdm2	2	2	38	38	0	0	0	1	1	0	0	0	0	0	0	0	0	0	0	0	0	0	0.5	21	46	29808	384260	2.18483	0.587232	1.283	0.208412	1	0.871176	0.308376	0.484398	0.775835	0.100954
Hectd3	2	16	5452	121768	0	1	0	0	1	0	0	0	0	0	0	1	8	5	0	0	0	0	0.75	7	23	29808	384260	0.424372	8.98473	3.81287	0.975936	0.0931533	9.41769e-11	1	0.103514	0.982142	0.101023
Tbc1d19	1	9	3	544	0	0	0	0	0	1	0	0	0	0	1	0	0	0	1	0	3	3	0.75	3	42	29808	384260	1.64162	2.78644	4.57427	0.486739	0.868595	0.00638482	0.997998	0.207623	0.976778	0.101058
Cpxm2	1	10	8	44018	0	0	0	0	0	1	0	0	0	0	0	3	0	0	3	3	0	0	0.9375	4	86	29808	384260	2.28713	1.5122	3.4586	0.378911	0.92406	0.137765	0.923191	0.266767	0.96075	0.101081
4933433P14Rik	1	3	99	209	0	0	0	0	1	0	0	0	0	0	1	0	1	0	0	0	0	0	0.75	2	6	29808	384260	1.03072	6.55123	6.7525	0.703704	0.740741	0.0119016	0.998649	0.143709	0.989141	0.101129
Trpv4	1	1	18	18	0	0	0	0	1	0	0	0	0	0	0	0	0	0	0	0	0	0	0.5	7	29	29808	384260	4.09859	0.487294	1.99722	0.241379	1	0.894568	0.342631	0.419005	0.896486	0.101139
Rp9	1	2	9	10	0	0	0	0	1	0	0	0	0	0	1	0	0	0	0	0	0	0	0.75	5	29	29808	384260	2.9888	0.930288	2.78044	0.315101	0.970273	0.657369	0.609443	0.321496	0.941674	0.101304
4930558K02Rik	1	3	117	199	0	0	0	0	0	1	0	0	0	0	0	0	0	0	1	0	0	1	0.5	3	15	29808	384260	1.72841	2.64652	4.57427	0.488	0.896	0.11271	0.969306	0.207623	0.976778	0.10132
Gm15246	1	3	926	2375	0	0	0	0	0	1	0	0	0	0	0	0	0	0	0	0	1	1	0.5	3	15	29808	384260	1.72841	2.64652	4.57427	0.488	0.896	0.11271	0.969306	0.207623	0.976778	0.10132
Syce2	1	3	34	70	0	0	0	0	1	0	0	0	0	0	2	0	0	0	0	0	0	0	0.875	3	15	29808	384260	1.72841	2.64652	4.57427	0.488	0.896	0.11271	0.969306	0.207623	0.976778	0.10132
Adcy4	1	1	66	66	0	0	0	0	0	1	0	0	0	0	0	0	0	0	0	0	0	0	0.5	6	22	29808	384260	3.62295	0.64164	2.32463	0.272727	1	0.818526	0.491194	0.37214	0.920092	0.101493
Capn7	1	1	91	91	0	0	0	0	1	0	0	0	0	0	0	0	0	0	0	0	0	0	0.5	6	22	29808	384260	3.62295	0.64164	2.32463	0.272727	1	0.818526	0.491194	0.37214	0.920092	0.101493
Gm12446	1	1	25	25	0	0	0	0	0	1	0	0	0	0	0	0	0	0	0	0	0	0	0.5	6	22	29808	384260	3.62295	0.64164	2.32463	0.272727	1	0.818526	0.491194	0.37214	0.920092	0.101493
Pacsin2	2	2	120	120	0	0	0	0	1	1	0	0	0	0	0	0	0	0	0	0	0	0	0.25	18	36	29808	384260	1.99448	0.7499	1.49566	0.25	1	0.767675	0.471208	0.406894	0.834393	0.101723
Ephb3	2	10	20	2187	0	0	1	0	1	0	0	0	0	0	2	0	1	0	5	0	0	0	0.875	8	30	29808	384260	0.772644	4.3256	3.34214	0.791459	0.476188	0.000157872	0.999967	0.128722	0.974804	0.101878
Grik3	4	11	392	945	0	0	0	0	3	1	0	0	0	0	2	0	0	1	0	1	1	2	0.34375	43	185	29808	384260	1.58632	0.77305	1.2263	0.239594	0.911594	0.84649	0.231492	0.427521	0.756082	0.102431
Gm17141	1	6	1	6651	0	0	0	0	0	0	0	1	0	0	0	4	0	0	0	0	1	0	1	3	28	29808	384260	1.63458	2.79843	4.57427	0.493369	0.871406	0.0235976	0.993017	0.207623	0.976778	0.102435
Adar	1	1	7	7	0	0	0	0	1	0	0	0	0	0	0	0	0	0	0	0	0	0	0.5	8	36	29808	384260	4.45679	0.392805	1.75065	0.222222	1	0.938747	0.232325	0.462371	0.871278	0.102749
Fkbp6	2	4	47	78	0	0	0	0	0	2	0	0	0	0	0	0	0	0	1	0	1	0	0.25	11	29	29808	384260	1.34278	1.81628	2.43886	0.488769	0.843806	0.190482	0.922038	0.21048	0.944614	0.102876
Gata6	1	7	1	229	0	0	0	0	0	1	0	0	0	0	0	0	0	0	1	2	1	2	0.5	5	93	29808	384260	2.82822	0.983104	2.78044	0.320799	0.949337	0.58172	0.566822	0.321496	0.941674	0.103136
Sec22a	2	10	314	859	0	0	0	0	2	0	0	0	0	0	2	0	1	0	3	1	1	0	0.6875	7	12	29808	384260	0.354344	10.7604	3.81287	0.997634	0.0162767	5.7865e-08	1	0.103514	0.982142	0.103269
N6amt1	1	21	35	3457	0	0	0	0	0	1	0	0	0	0	0	1	0	0	8	11	0	0	0.75	2	34	29808	384260	0.846536	7.97662	6.7525	0.720042	0.647402	1.10641e-12	1	0.143709	0.989141	0.103477
Itpr2	3	4	130	222	0	0	0	0	1	2	0	0	0	0	0	1	0	0	0	0	0	0	0.3125	31	69	29808	384260	1.67995	0.764886	1.28497	0.240514	0.959257	0.781045	0.380938	0.431535	0.777735	0.10379
0610012G03Rik	1	1	93	93	0	0	0	0	0	0	1	0	0	0	0	0	0	0	0	0	0	0	1	3	6	29808	384260	1.96774	2.32463	4.57427	0.5	1	0.37214	0.920092	0.207623	0.976778	0.103812
Gm12522	1	1	45	45	0	0	0	0	1	0	0	0	0	0	0	0	0	0	0	0	0	0	0.5	3	6	29808	384260	1.96774	2.32463	4.57427	0.5	1	0.37214	0.920092	0.207623	0.976778	0.103812
Gm15169	1	1	1	1	0	0	0	0	1	0	0	0	0	0	0	0	0	0	0	0	0	0	0.5	3	6	29808	384260	1.96774	2.32463	4.57427	0.5	1	0.37214	0.920092	0.207623	0.976778	0.103812
Gm16600	1	1	2	2	0	0	0	0	0	1	0	0	0	0	0	0	0	0	0	0	0	0	0.5	3	6	29808	384260	1.96774	2.32463	4.57427	0.5	1	0.37214	0.920092	0.207623	0.976778	0.103812
Gm7120	1	1	1	1	0	0	0	0	1	0	0	0	0	0	0	0	0	0	0	0	0	0	0.5	3	6	29808	384260	1.96774	2.32463	4.57427	0.5	1	0.37214	0.920092	0.207623	0.976778	0.103812
Klkb1	1	1	1	1	0	0	0	0	0	1	0	0	0	0	0	0	0	0	0	0	0	0	0.5	3	6	29808	384260	1.96774	2.32463	4.57427	0.5	1	0.37214	0.920092	0.207623	0.976778	0.103812
Pcsk9	1	1	19	19	0	0	0	0	0	1	0	0	0	0	0	0	0	0	0	0	0	0	0.5	3	6	29808	384260	1.96774	2.32463	4.57427	0.5	1	0.37214	0.920092	0.207623	0.976778	0.103812
Tepp	1	1	103	103	0	0	0	0	0	1	0	0	0	0	0	0	0	0	0	0	0	0	0.5	3	6	29808	384260	1.96774	2.32463	4.57427	0.5	1	0.37214	0.920092	0.207623	0.976778	0.103812
Dbc1	1	3	81	87	0	0	0	0	1	0	0	0	0	0	0	0	0	0	1	0	0	1	0.5	5	41	29808	384260	2.85958	0.972324	2.78044	0.323051	0.959011	0.616019	0.606867	0.321496	0.941674	0.10386
Tmem211	1	11	61	543	0	0	0	0	1	0	0	0	0	0	0	0	0	0	4	6	0	0	0.5	3	49	29808	384260	1.5696	2.91429	4.57427	0.50091	0.857134	0.00193143	0.999407	0.207623	0.976778	0.104
9030617O03Rik	2	3	105	107	0	0	0	0	1	1	0	0	0	0	0	1	0	0	0	0	0	0	0.5	14	35	29808	384260	1.68634	1.13853	1.91996	0.352	0.936	0.51006	0.710777	0.295847	0.90322	0.104138
Kcnh2	2	3	66	277	0	1	0	0	1	0	0	0	0	0	0	0	1	0	0	0	0	0	0.5	14	35	29808	384260	1.68634	1.13853	1.91996	0.352	0.936	0.51006	0.710777	0.295847	0.90322	0.104138
Eif2ak3	1	2	42	49	0	0	0	0	1	0	0	0	0	0	0	0	0	0	0	1	0	0	0.5	5	28	29808	384260	2.88609	0.963394	2.78044	0.325255	0.968112	0.63857	0.630221	0.321496	0.941674	0.104568
Mapt	3	4	68	155	0	0	0	0	1	2	0	0	0	0	0	1	0	0	0	0	0	0	0.3125	35	83	29808	384260	1.79008	0.636024	1.13853	0.205077	0.96838	0.883875	0.230599	0.51006	0.710777	0.104602
Gpr98	3	6	69	311	0	0	0	0	0	3	0	0	0	0	0	1	0	0	0	0	1	1	0.3125	23	62	29808	384260	1.36619	1.26628	1.72998	0.395657	0.858474	0.35065	0.789489	0.265141	0.893828	0.104905
Emcn	1	3	406	497	0	0	0	0	1	0	0	0	0	0	0	1	0	0	0	1	0	0	0.75	4	26	29808	384260	2.25885	1.53113	3.4586	0.394174	0.936277	0.327894	0.85407	0.266767	0.96075	0.105153
Cd47	1	27	71	21782	0	0	0	0	0	1	0	0	0	0	0	0	0	0	2	5	10	9	0.5	2	42	29808	384260	0.813741	8.29809	6.7525	0.732152	0.629444	2.80167e-16	1	0.143709	0.989141	0.105217
Pde1a	2	3	141	142	0	0	1	0	0	1	0	0	0	0	1	0	0	0	0	0	0	0	0.75	11	22	29808	384260	1.34874	1.80826	2.43886	0.5	0.875	0.244516	0.905827	0.21048	0.944614	0.10524
3110043O21Rik	1	2	80	153	0	0	0	0	1	0	0	0	0	0	0	0	0	0	1	0	0	0	0.5	4	18	29808	384260	2.31243	1.49566	3.4586	0.395062	0.950617	0.406894	0.834393	0.266767	0.96075	0.10539
Chst7	1	2	642	643	0	1	0	0	0	0	0	0	0	0	0	0	0	0	1	0	0	0	1	4	18	29808	384260	2.31243	1.49566	3.4586	0.395062	0.950617	0.406894	0.834393	0.266767	0.96075	0.10539
Gm14820	1	2	1	106	0	0	0	0	0	1	0	0	0	0	1	0	0	0	0	0	0	0	0.75	4	18	29808	384260	2.31243	1.49566	3.4586	0.395062	0.950617	0.406894	0.834393	0.266767	0.96075	0.10539
Mcoln1	1	2	95	144	0	0	0	0	0	1	0	0	0	0	0	0	0	0	0	0	1	0	0.5	4	18	29808	384260	2.31243	1.49566	3.4586	0.395062	0.950617	0.406894	0.834393	0.266767	0.96075	0.10539
Tmem109	1	2	143	228	0	0	1	0	0	0	0	0	0	0	0	0	0	0	0	0	1	0	1	4	18	29808	384260	2.31243	1.49566	3.4586	0.395062	0.950617	0.406894	0.834393	0.266767	0.96075	0.10539
BC032203	3	8	242	277	0	0	0	1	0	2	0	0	0	0	0	2	0	0	1	2	0	0	0.6875	28	119	29808	384260	1.62212	0.876727	1.42215	0.285225	0.905537	0.702507	0.42559	0.369779	0.82483	0.10547
Dnmt3a	3	4	20	69	0	0	0	0	2	1	0	0	0	0	0	0	0	0	0	0	1	0	0.125	30	65	29808	384260	1.63528	0.811884	1.32766	0.257134	0.954623	0.740873	0.433103	0.411158	0.793805	0.105723
Gm15676	1	2	77	162	0	0	0	0	0	0	1	0	0	0	0	0	0	0	0	1	0	0	1	3	10	29808	384260	1.70661	2.68033	4.57427	0.51	0.91	0.182509	0.956006	0.207623	0.976778	0.105888
Gm15917	1	2	2	48	0	0	0	0	1	0	0	0	0	0	1	0	0	0	0	0	0	0	0.75	3	10	29808	384260	1.70661	2.68033	4.57427	0.51	0.91	0.182509	0.956006	0.207623	0.976778	0.105888
Slc31a1	2	2	1410	1410	0	0	0	0	2	0	0	0	0	0	0	0	0	0	0	0	0	0	0.25	12	18	29808	384260	1.49587	1.49566	2.2373	0.444444	1	0.406894	0.834393	0.23883	0.931968	0.106147
Fgf2	1	1	74	74	0	0	0	0	1	0	0	0	0	0	0	0	0	0	0	0	0	0	0.5	6	21	29808	384260	3.45902	0.672049	2.32463	0.285714	1	0.803887	0.515602	0.37214	0.920092	0.106326
Arid1a	2	3	327	336	0	0	0	0	2	0	0	0	0	0	1	0	0	0	0	0	0	0	0.5	20	64	29808	384260	2.16033	0.62344	1.34683	0.231934	0.969482	0.872359	0.270002	0.459249	0.795829	0.106515
4632428N05Rik	1	1	14	14	0	0	0	0	1	0	0	0	0	0	0	0	0	0	0	0	0	0	0.5	4	10	29808	384260	2.46341	1.40398	3.4586	0.4	1	0.539635	0.817491	0.266767	0.96075	0.106707
C130046K22Rik	1	1	28	28	0	0	0	0	1	0	0	0	0	0	0	0	0	0	0	0	0	0	0.5	4	10	29808	384260	2.46341	1.40398	3.4586	0.4	1	0.539635	0.817491	0.266767	0.96075	0.106707
Il5ra	1	1	43	43	0	0	0	0	0	1	0	0	0	0	0	0	0	0	0	0	0	0	0.5	4	10	29808	384260	2.46341	1.40398	3.4586	0.4	1	0.539635	0.817491	0.266767	0.96075	0.106707
Mpp1	1	1	133	133	0	0	0	0	0	0	0	1	0	0	0	0	0	0	0	0	0	0	1	4	10	29808	384260	2.46341	1.40398	3.4586	0.4	1	0.539635	0.817491	0.266767	0.96075	0.106707
Pbld1	1	1	2	2	0	0	0	0	0	1	0	0	0	0	0	0	0	0	0	0	0	0	0.5	4	10	29808	384260	2.46341	1.40398	3.4586	0.4	1	0.539635	0.817491	0.266767	0.96075	0.106707
Sec23ip	1	1	70	70	0	0	0	0	0	1	0	0	0	0	0	0	0	0	0	0	0	0	0.5	4	10	29808	384260	2.46341	1.40398	3.4586	0.4	1	0.539635	0.817491	0.266767	0.96075	0.106707
Ptges2	1	3	179	372	0	0	0	1	0	0	0	0	0	0	1	0	0	0	1	0	0	0	1	3	14	29808	384260	1.61394	2.83422	4.57427	0.514942	0.881924	0.0967801	0.975281	0.207623	0.976778	0.106914
3230401D17Rik	1	1	1	1	0	0	0	0	0	1	0	0	0	0	0	0	0	0	0	0	0	0	0.5	5	15	29808	384260	2.96078	0.939089	2.78044	0.333333	1	0.687643	0.675825	0.321496	0.941674	0.107165
Dkc1	1	1	12	12	0	0	0	0	0	1	0	0	0	0	0	0	0	0	0	0	0	0	0.5	5	15	29808	384260	2.96078	0.939089	2.78044	0.333333	1	0.687643	0.675825	0.321496	0.941674	0.107165
Dnahc1	1	1	2	2	0	0	0	0	0	1	0	0	0	0	0	0	0	0	0	0	0	0	0.5	5	15	29808	384260	2.96078	0.939089	2.78044	0.333333	1	0.687643	0.675825	0.321496	0.941674	0.107165
Mettl15	1	1	1	1	0	0	0	0	0	1	0	0	0	0	0	0	0	0	0	0	0	0	0.5	5	15	29808	384260	2.96078	0.939089	2.78044	0.333333	1	0.687643	0.675825	0.321496	0.941674	0.107165
Rtbdn	1	1	13	13	0	0	0	0	0	1	0	0	0	0	0	0	0	0	0	0	0	0	0.5	5	15	29808	384260	2.96078	0.939089	2.78044	0.333333	1	0.687643	0.675825	0.321496	0.941674	0.107165
Ruvbl1	1	1	20	20	0	0	0	0	0	1	0	0	0	0	0	0	0	0	0	0	0	0	0.5	5	15	29808	384260	2.96078	0.939089	2.78044	0.333333	1	0.687643	0.675825	0.321496	0.941674	0.107165
Sdccag3	1	1	48	48	1	0	0	0	0	0	0	0	0	0	0	0	0	0	0	0	0	0	1	5	15	29808	384260	2.96078	0.939089	2.78044	0.333333	1	0.687643	0.675825	0.321496	0.941674	0.107165
Tbc1d15	1	1	3	3	0	0	0	0	1	0	0	0	0	0	0	0	0	0	0	0	0	0	0.5	5	15	29808	384260	2.96078	0.939089	2.78044	0.333333	1	0.687643	0.675825	0.321496	0.941674	0.107165
Zfp260	1	1	116	116	0	0	0	0	1	0	0	0	0	0	0	0	0	0	0	0	0	0	0.5	5	15	29808	384260	2.96078	0.939089	2.78044	0.333333	1	0.687643	0.675825	0.321496	0.941674	0.107165
Slbp	1	4	1	136	0	0	0	1	0	0	0	0	0	0	0	0	0	0	1	2	0	0	1	3	18	29808	384260	1.56648	2.92009	4.57427	0.517747	0.868056	0.0533052	0.985894	0.207623	0.976778	0.107496
Gm13826	1	2	1	2	0	0	0	0	1	0	0	0	0	0	0	0	0	0	0	0	0	1	0.5	2	4	29808	384260	1.02268	6.60277	6.7525	0.75	0.75	0.0392496	0.996048	0.143709	0.989141	0.107782
Psmd2	1	2	1	10	0	0	0	0	0	1	0	0	0	0	0	0	0	1	0	0	0	0	0.5	2	4	29808	384260	1.02268	6.60277	6.7525	0.75	0.75	0.0392496	0.996048	0.143709	0.989141	0.107782
Use1	1	2	8	11	0	0	0	0	1	0	0	0	0	0	0	0	0	1	0	0	0	0	0.5	2	4	29808	384260	1.02268	6.60277	6.7525	0.75	0.75	0.0392496	0.996048	0.143709	0.989141	0.107782
Gdf3	1	2	1	1170	0	1	0	0	0	0	0	0	0	0	0	0	0	1	0	0	0	0	1	5	27	29808	384260	2.78338	0.998944	2.78044	0.336077	0.965706	0.618967	0.651127	0.321496	0.941674	0.108047
Rictor	1	1	113	113	0	0	0	0	0	1	0	0	0	0	0	0	0	0	0	0	0	0	0.5	7	27	29808	384260	3.8169	0.523256	1.99722	0.259259	1	0.876872	0.381033	0.419005	0.896486	0.108631
Slc6a3	1	1	99	99	0	0	0	0	0	1	0	0	0	0	0	0	0	0	0	0	0	0	0.5	7	27	29808	384260	3.8169	0.523256	1.99722	0.259259	1	0.876872	0.381033	0.419005	0.896486	0.108631
Hpcal4	1	3	1	120	0	0	0	1	0	0	0	0	0	0	0	0	0	1	0	1	0	0	1	4	25	29808	384260	2.17231	1.59213	3.4586	0.407296	0.931392	0.306902	0.867911	0.266767	0.96075	0.108653
Pigx	2	4	2463	2570	0	0	0	0	2	0	0	0	0	0	0	0	0	0	2	0	0	0	0.25	15	51	29808	384260	1.73332	1.03432	1.79281	0.337939	0.920679	0.557938	0.637395	0.324175	0.88729	0.109551
Ptpn2	1	1	39	39	0	0	0	0	0	1	0	0	0	0	0	0	0	0	0	0	0	0	0.5	10	49	29808	384260	4.86139	0.288803	1.40398	0.204082	1	0.977658	0.107275	0.539635	0.817491	0.11013
Zfp133-ps	1	1	30	30	0	0	0	0	1	0	0	0	0	0	0	0	0	0	0	0	0	0	0.5	9	41	29808	384260	4.51648	0.345018	1.55827	0.219512	1	0.958441	0.17375	0.5025	0.844838	0.110305
Acvr2a	1	2	31	75	0	0	0	1	0	0	0	0	0	0	0	0	0	0	1	0	0	0	1	4	17	29808	384260	2.18467	1.58312	3.4586	0.415225	0.944637	0.379801	0.852781	0.266767	0.96075	0.110768
Ccdc67	1	2	211	214	0	0	0	0	0	1	0	0	0	0	0	1	0	0	0	0	0	0	0.75	4	17	29808	384260	2.18467	1.58312	3.4586	0.415225	0.944637	0.379801	0.852781	0.266767	0.96075	0.110768
Rnft2	1	7	8	402	0	0	0	0	1	0	0	0	0	0	1	0	0	0	4	1	0	0	0.75	6	121	29808	384260	3.07573	0.755797	2.32463	0.299534	0.956289	0.826219	0.280595	0.37214	0.920092	0.111469
Zap70	1	5	34	403	0	0	0	0	1	0	0	0	0	0	1	0	0	0	0	2	1	0	0.75	3	21	29808	384260	1.46806	3.11587	4.57427	0.537336	0.848218	0.0253135	0.993433	0.207623	0.976778	0.111563
Aknad1	1	1	90	90	0	0	0	0	0	1	0	0	0	0	0	0	0	0	0	0	0	0	0.5	6	20	29808	384260	3.29508	0.705485	2.32463	0.3	1	0.788068	0.540751	0.37214	0.920092	0.111642
Cln8	1	1	4	4	0	0	0	0	1	0	0	0	0	0	0	0	0	0	0	0	0	0	0.5	6	20	29808	384260	3.29508	0.705485	2.32463	0.3	1	0.788068	0.540751	0.37214	0.920092	0.111642
Fance	1	1	1	1	0	0	0	0	1	0	0	0	0	0	0	0	0	0	0	0	0	0	0.5	6	20	29808	384260	3.29508	0.705485	2.32463	0.3	1	0.788068	0.540751	0.37214	0.920092	0.111642
Hnrnph1	1	1	6	6	0	0	1	0	0	0	0	0	0	0	0	0	0	0	0	0	0	0	1	6	20	29808	384260	3.29508	0.705485	2.32463	0.3	1	0.788068	0.540751	0.37214	0.920092	0.111642
Proc	1	1	90	90	0	0	0	0	1	0	0	0	0	0	0	0	0	0	0	0	0	0	0.5	6	20	29808	384260	3.29508	0.705485	2.32463	0.3	1	0.788068	0.540751	0.37214	0.920092	0.111642
Psmd11	1	1	1	1	0	0	0	0	1	0	0	0	0	0	0	0	0	0	0	0	0	0	0.5	6	20	29808	384260	3.29508	0.705485	2.32463	0.3	1	0.788068	0.540751	0.37214	0.920092	0.111642
Tmem87b	1	1	43	43	0	0	0	0	1	0	0	0	0	0	0	0	0	0	0	0	0	0	0.5	6	20	29808	384260	3.29508	0.705485	2.32463	0.3	1	0.788068	0.540751	0.37214	0.920092	0.111642
Stard13	1	2	10	80	0	0	0	0	1	0	0	0	0	0	1	0	0	0	0	0	0	0	0.75	5	26	29808	384260	2.68067	1.03722	2.78044	0.347633	0.963018	0.598554	0.672106	0.321496	0.941674	0.111763
Arl6ip1	1	3	1	18776	0	0	0	0	0	1	0	0	0	0	0	0	0	0	0	2	0	0	0.5	4	24	29808	384260	2.08576	1.6582	3.4586	0.421296	0.925926	0.285961	0.881177	0.266767	0.96075	0.112388
Lrrc50	2	3	143	183	0	0	0	0	0	2	0	0	1	0	0	0	0	0	0	0	0	0	0.25	11	21	29808	384260	1.28771	1.89396	2.43886	0.535687	0.856279	0.224165	0.917141	0.21048	0.944614	0.112751
Fuz	1	1	136	136	0	1	0	0	0	0	0	0	0	0	0	0	0	0	0	0	0	0	1	7	26	29808	384260	3.67606	0.543304	1.99722	0.269231	1	0.86694	0.401446	0.419005	0.896486	0.112809
Zdhhc23	1	10	4	10808	0	0	0	0	1	0	0	0	0	0	1	0	1	0	4	3	0	0	0.75	2	14	29808	384260	0.731259	9.23407	6.7525	0.785942	0.570822	2.35044e-07	1	0.143709	0.989141	0.112947
Pi4ka	3	6	165	318	0	0	0	0	2	1	0	0	0	0	0	0	0	0	0	0	3	0	0.125	18	35	29808	384260	0.985509	2.24034	2.20787	0.682639	0.629097	0.0579393	0.978887	0.165607	0.946695	0.11305
Eps15l1	2	4	37	158	0	0	0	0	0	2	0	0	0	0	0	0	0	0	0	0	0	2	0.25	13	38	29808	384260	1.48967	1.38723	2.06652	0.422999	0.880938	0.341064	0.823973	0.267347	0.918142	0.113088
Acot1	1	3	1	50	1	0	0	0	0	0	0	0	0	0	0	0	1	0	0	0	1	0	1	3	13	29808	384260	1.49948	3.05057	4.57427	0.544834	0.864816	0.0818577	0.980492	0.207623	0.976778	0.11312
Gm16314	1	3	1	830	0	0	0	0	0	1	0	0	0	0	0	0	0	0	1	0	1	0	0.5	3	13	29808	384260	1.49948	3.05057	4.57427	0.544834	0.864816	0.0818577	0.980492	0.207623	0.976778	0.11312
Uba6	1	3	60	100	0	0	0	0	0	1	0	0	0	0	1	1	0	0	0	0	0	0	0.875	3	13	29808	384260	1.49948	3.05057	4.57427	0.544834	0.864816	0.0818577	0.980492	0.207623	0.976778	0.11312
Pou1f1	1	7	476	972	0	0	0	0	0	1	0	0	0	0	0	1	0	0	3	2	0	0	0.75	2	10	29808	384260	0.745137	9.06208	6.7525	0.790285	0.576717	1.70668e-05	0.999998	0.143709	0.989141	0.113571
Armc9	2	2	48	48	0	0	0	0	1	1	0	0	0	0	0	0	0	0	0	0	0	0	0.25	24	53	29808	384260	2.20332	0.509819	1.12329	0.205055	1	0.916261	0.222219	0.555288	0.714039	0.113865
Miat	2	23	374	1770	0	0	0	0	0	0	1	1	0	0	0	1	0	0	2	0	9	9	1	11	142	29808	384260	1.1638	2.0956	2.43886	0.541153	0.738083	0.0010585	0.999529	0.21048	0.944614	0.113902
Rnf111	2	2	103	103	0	0	0	0	0	2	0	0	0	0	0	0	0	0	0	0	0	0	0.25	17	31	29808	384260	1.81871	0.870462	1.58312	0.300728	1	0.692603	0.568465	0.379801	0.852781	0.114217
Tpst1	2	2	115	115	0	0	0	0	1	1	0	0	0	0	0	0	0	0	0	0	0	0	0.25	17	31	29808	384260	1.81871	0.870462	1.58312	0.300728	1	0.692603	0.568465	0.379801	0.852781	0.114217
Wwox	2	2	33	33	0	0	0	0	2	0	0	0	0	0	0	0	0	0	0	0	0	0	0.25	43	117	29808	384260	2.71694	0.231182	0.628106	0.135072	1	0.998849	0.00585838	0.845699	0.352309	0.11423
Zfp42	1	3	44	174	0	0	0	0	0	1	0	0	0	0	0	0	0	0	2	0	0	0	0.5	6	52	29808	384260	3.03067	0.767035	2.32463	0.307749	0.963132	0.766823	0.426887	0.37214	0.920092	0.114526
Gm2792	2	3	18	87	0	0	0	0	2	0	0	0	0	0	0	1	0	0	0	0	0	0	0.5	14	33	29808	384260	1.59025	1.20733	1.91996	0.387233	0.923644	0.471462	0.744704	0.295847	0.90322	0.114562
Myh15	2	6	146	376	0	0	0	0	0	2	0	0	0	0	0	3	0	0	1	0	0	0	0.8125	8	16	29808	384260	0.684274	4.88422	3.34214	0.890625	0.34375	0.00177397	0.999693	0.128722	0.974804	0.114643
Atp8b4	1	1	21	21	0	0	0	0	1	0	0	0	0	0	0	0	0	0	0	0	0	0	0.5	5	14	29808	384260	2.76471	1.00569	2.78044	0.357143	1	0.662448	0.704153	0.321496	0.941674	0.11482
Chchd7	1	1	44	44	0	0	0	1	0	0	0	0	0	0	0	0	0	0	0	0	0	0	1	5	14	29808	384260	2.76471	1.00569	2.78044	0.357143	1	0.662448	0.704153	0.321496	0.941674	0.11482
Ddx60	1	1	56	56	0	0	0	0	0	1	0	0	0	0	0	0	0	0	0	0	0	0	0.5	5	14	29808	384260	2.76471	1.00569	2.78044	0.357143	1	0.662448	0.704153	0.321496	0.941674	0.11482
Fam118b	1	1	1	1	0	0	0	0	1	0	0	0	0	0	0	0	0	0	0	0	0	0	0.5	5	14	29808	384260	2.76471	1.00569	2.78044	0.357143	1	0.662448	0.704153	0.321496	0.941674	0.11482
Il31ra	1	1	14	14	0	0	0	0	0	1	0	0	0	0	0	0	0	0	0	0	0	0	0.5	5	14	29808	384260	2.76471	1.00569	2.78044	0.357143	1	0.662448	0.704153	0.321496	0.941674	0.11482
Ypel2	2	4	56	178	0	0	0	0	1	1	0	0	0	0	0	0	0	0	0	0	1	1	0.25	17	62	29808	384260	1.86008	0.851105	1.58312	0.303134	0.934499	0.70723	0.47452	0.379801	0.852781	0.115131
Polq	2	3	411	413	0	0	0	0	0	2	0	0	0	0	0	0	0	0	0	1	0	0	0.25	10	17	29808	384260	1.14692	2.33699	2.68033	0.630979	0.796458	0.147219	0.955016	0.182509	0.956006	0.115159
Mthfd2l	1	4	68	273	0	0	0	0	0	1	0	0	0	0	0	1	1	0	1	0	0	0	0.75	2	6	29808	384260	0.779326	8.66453	6.7525	0.802469	0.592593	0.00135125	0.999876	0.143709	0.989141	0.115322
4931423N10Rik	1	2	254	543	0	0	0	0	0	1	0	0	0	0	0	0	0	0	0	0	0	1	0.5	3	9	29808	384260	1.53763	2.97488	4.57427	0.555556	0.888889	0.155162	0.966085	0.207623	0.976778	0.115346
Arf1	1	2	2	51	0	0	0	0	1	0	0	0	0	0	0	0	0	0	0	1	0	0	0.5	3	9	29808	384260	1.53763	2.97488	4.57427	0.555556	0.888889	0.155162	0.966085	0.207623	0.976778	0.115346
Astl	1	2	1	29250	0	1	0	0	0	0	0	0	0	0	0	1	0	0	0	0	0	0	1	3	9	29808	384260	1.53763	2.97488	4.57427	0.555556	0.888889	0.155162	0.966085	0.207623	0.976778	0.115346
Atp6v1b1	1	2	323	332	0	0	0	0	1	0	0	0	0	0	1	0	0	0	0	0	0	0	0.75	3	9	29808	384260	1.53763	2.97488	4.57427	0.555556	0.888889	0.155162	0.966085	0.207623	0.976778	0.115346
Ccni	1	2	1	94	0	1	0	0	0	0	0	0	0	0	0	0	0	0	0	1	0	0	1	3	9	29808	384260	1.53763	2.97488	4.57427	0.555556	0.888889	0.155162	0.966085	0.207623	0.976778	0.115346
Lyar	1	2	169	170	0	0	0	0	1	0	0	0	0	0	0	0	0	0	0	0	0	1	0.5	3	9	29808	384260	1.53763	2.97488	4.57427	0.555556	0.888889	0.155162	0.966085	0.207623	0.976778	0.115346
Nrip3	1	2	57	116	0	1	0	0	0	0	0	0	0	0	1	0	0	0	0	0	0	0	1	3	9	29808	384260	1.53763	2.97488	4.57427	0.555556	0.888889	0.155162	0.966085	0.207623	0.976778	0.115346
Hrh1	1	5	80	163	1	0	0	0	0	0	0	0	0	0	0	0	0	0	2	1	0	1	1	3	20	29808	384260	1.39848	3.27088	4.57427	0.556295	0.83521	0.0210991	0.994774	0.207623	0.976778	0.1155
Aars	1	1	1	1	0	0	0	0	0	1	0	0	0	0	0	0	0	0	0	0	0	0	0.5	8	32	29808	384260	3.96296	0.441752	1.75065	0.25	1	0.916459	0.290932	0.462371	0.871278	0.115593
2610028E06Rik	1	4	59	299	0	0	0	0	1	0	0	0	0	0	0	0	0	0	0	0	2	1	0.5	8	115	29808	384260	3.81241	0.459198	1.75065	0.250548	0.973587	0.977569	0.057668	0.462371	0.871278	0.115846
Dyrk1a	3	21	334	3336	0	0	0	0	2	1	0	0	0	0	1	4	0	0	2	3	3	5	0.855469	16	69	29808	384260	0.630567	3.93637	2.48214	0.896044	0.247619	2.4228e-07	1	0.129555	0.962554	0.116087
Msl2	1	3	109	297	0	1	0	0	0	0	0	0	0	0	0	0	0	1	1	0	0	0	1	5	36	29808	384260	2.5117	1.10699	2.78044	0.361475	0.947488	0.528792	0.693583	0.321496	0.941674	0.116213
Pak1ip1	1	4	6	41	0	0	0	0	0	1	0	0	0	0	0	0	0	0	2	1	0	0	0.5	4	30	29808	384260	1.96966	1.75593	3.4586	0.435832	0.911348	0.206195	0.913049	0.266767	0.96075	0.116266
Bcl3	1	2	50	51	0	0	0	0	1	0	0	0	0	0	1	0	0	0	0	0	0	0	0.75	6	35	29808	384260	3.01405	0.771264	2.32463	0.313469	0.970612	0.754069	0.48994	0.37214	0.920092	0.116654
Crygn	1	2	1	108	0	0	0	0	0	1	0	0	0	0	0	0	0	0	1	0	0	0	0.5	6	35	29808	384260	3.01405	0.771264	2.32463	0.313469	0.970612	0.754069	0.48994	0.37214	0.920092	0.116654
6330549D23Rik	1	2	359	445	0	0	0	0	1	0	0	0	0	0	1	0	0	0	0	0	0	0	0.75	4	16	29808	384260	2.05691	1.68145	3.4586	0.4375	0.9375	0.352197	0.870445	0.266767	0.96075	0.116711
Chdh	1	2	29	241	1	0	0	0	0	0	0	0	0	0	1	0	0	0	0	0	0	0	1	4	16	29808	384260	2.05691	1.68145	3.4586	0.4375	0.9375	0.352197	0.870445	0.266767	0.96075	0.116711
Gm10345	1	2	7	69	0	0	0	0	0	0	0	1	0	0	0	0	0	0	0	1	0	0	1	4	16	29808	384260	2.05691	1.68145	3.4586	0.4375	0.9375	0.352197	0.870445	0.266767	0.96075	0.116711
Pisd	1	2	27	29	0	0	0	1	0	0	0	0	0	0	1	0	0	0	0	0	0	0	1	4	16	29808	384260	2.05691	1.68145	3.4586	0.4375	0.9375	0.352197	0.870445	0.266767	0.96075	0.116711
Ube2w	1	2	417	418	0	0	0	0	1	0	0	0	0	0	0	0	0	0	0	1	0	0	0.5	4	16	29808	384260	2.05691	1.68145	3.4586	0.4375	0.9375	0.352197	0.870445	0.266767	0.96075	0.116711
Tcf25	1	1	66	66	0	0	0	0	0	1	0	0	0	0	0	0	0	0	0	0	0	0	0.5	7	25	29808	384260	3.53521	0.56495	1.99722	0.28	1	0.856206	0.422673	0.419005	0.896486	0.117321
Yeats4	1	1	87	87	0	0	0	0	0	1	0	0	0	0	0	0	0	0	0	0	0	0	0.5	7	25	29808	384260	3.53521	0.56495	1.99722	0.28	1	0.856206	0.422673	0.419005	0.896486	0.117321
Gm15964	1	17	1	17369	0	0	0	0	0	0	0	1	0	0	0	0	0	0	0	2	7	7	1	2	21	29808	384260	0.646338	10.4473	6.7525	0.817575	0.508868	2.41864e-12	1	0.143709	0.989141	0.117493
Papln	1	1	1	1	0	0	0	0	0	1	0	0	0	0	0	0	0	0	0	0	0	0	0.5	6	19	29808	384260	3.13115	0.742421	2.32463	0.315789	1	0.770973	0.566602	0.37214	0.920092	0.117518
Rab23	1	1	8	8	0	0	0	0	0	0	0	1	0	0	0	0	0	0	0	0	0	0	1	6	19	29808	384260	3.13115	0.742421	2.32463	0.315789	1	0.770973	0.566602	0.37214	0.920092	0.117518
Zfp523	1	1	31	31	0	0	0	0	1	0	0	0	0	0	0	0	0	0	0	0	0	0	0.5	6	19	29808	384260	3.13115	0.742421	2.32463	0.315789	1	0.770973	0.566602	0.37214	0.920092	0.117518
Mtmr12	1	2	292	301	0	0	0	0	1	0	0	0	0	0	0	1	0	0	0	0	0	0	0.75	7	46	29808	384260	3.40107	0.587232	1.99722	0.281191	0.976843	0.871176	0.308376	0.419005	0.896486	0.11782
2610039C10Rik	1	30	5	1884	0	0	0	0	1	0	0	0	0	0	1	0	1	1	2	0	10	14	0.75	2	36	29808	384260	0.628223	10.7486	6.7525	0.819992	0.49767	6.01842e-21	1	0.143709	0.989141	0.11784
A130010J15Rik	1	1	42	42	1	0	0	0	0	0	0	0	0	0	0	0	0	0	0	0	0	0	1	4	9	29808	384260	2.21951	1.55827	3.4586	0.444444	1	0.5025	0.844838	0.266767	0.96075	0.118563
Fastkd5	1	1	209	209	0	0	0	0	1	0	0	0	0	0	0	0	0	0	0	0	0	0	0.5	4	9	29808	384260	2.21951	1.55827	3.4586	0.444444	1	0.5025	0.844838	0.266767	0.96075	0.118563
Gm13936	1	1	1	1	0	0	0	0	1	0	0	0	0	0	0	0	0	0	0	0	0	0	0.5	4	9	29808	384260	2.21951	1.55827	3.4586	0.444444	1	0.5025	0.844838	0.266767	0.96075	0.118563
Lrrc8e	1	1	100	100	0	1	0	0	0	0	0	0	0	0	0	0	0	0	0	0	0	0	1	4	9	29808	384260	2.21951	1.55827	3.4586	0.444444	1	0.5025	0.844838	0.266767	0.96075	0.118563
Rbm44	1	1	111	111	0	0	0	0	0	1	0	0	0	0	0	0	0	0	0	0	0	0	0.5	4	9	29808	384260	2.21951	1.55827	3.4586	0.444444	1	0.5025	0.844838	0.266767	0.96075	0.118563
Dleu2	1	5	41	299	0	0	0	0	1	0	0	0	0	0	0	0	0	0	2	1	0	1	0.5	4	36	29808	384260	1.89909	1.82118	3.4586	0.445071	0.90176	0.151166	0.935541	0.266767	0.96075	0.11873
Fgf12	2	22	46	1059	0	0	0	0	0	2	0	0	0	0	2	2	0	0	3	0	5	8	0.890625	9	74	29808	384260	0.773756	3.84472	2.97488	0.766634	0.488793	1.87871e-07	1	0.155162	0.966085	0.118952
Ptprt	4	7	1498	1538	0	0	0	0	3	1	0	0	0	0	2	1	0	0	0	0	0	0	0.5	29	52	29808	384260	1.03388	1.75676	1.81628	0.624535	0.668433	0.114208	0.946843	0.190482	0.922038	0.118963
Usp5	1	2	1	9	0	0	0	0	0	1	0	0	0	0	0	0	0	1	0	0	0	0	0.5	6	34	29808	384260	2.92818	0.793882	2.32463	0.321799	0.968858	0.739781	0.509059	0.37214	0.920092	0.119754
Olfm2	1	1	66	66	0	0	0	0	1	0	0	0	0	0	0	0	0	0	0	0	0	0	0.5	10	45	29808	384260	4.46535	0.314418	1.40398	0.222222	1	0.969529	0.136852	0.539635	0.817491	0.119919
Tead3	1	1	8	8	1	0	0	0	0	0	0	0	0	0	0	0	0	0	0	0	0	0	1	10	45	29808	384260	4.46535	0.314418	1.40398	0.222222	1	0.969529	0.136852	0.539635	0.817491	0.119919
Zcchc24	1	1	27	27	0	0	0	0	1	0	0	0	0	0	0	0	0	0	0	0	0	0	0.5	10	45	29808	384260	4.46535	0.314418	1.40398	0.222222	1	0.969529	0.136852	0.539635	0.817491	0.119919
Tex15	1	2	34	35	0	0	0	0	0	1	0	0	0	0	0	0	0	0	1	0	0	0	0.5	5	24	29808	384260	2.47526	1.12329	2.78044	0.373264	0.956597	0.555288	0.714039	0.321496	0.941674	0.120003
Plekhg2	1	3	21	137	0	0	0	1	0	0	0	0	0	0	0	0	0	1	0	0	1	0	1	3	12	29808	384260	1.38502	3.30269	4.57427	0.578125	0.84375	0.0680322	0.984963	0.207623	0.976778	0.120032
Zfp52	1	3	7	284	0	0	1	0	0	0	0	0	0	0	0	0	0	1	1	0	0	0	1	3	12	29808	384260	1.38502	3.30269	4.57427	0.578125	0.84375	0.0680322	0.984963	0.207623	0.976778	0.120032
Scara5	1	2	83	85	0	0	0	0	0	1	0	0	0	0	0	1	0	0	0	0	0	0	0.75	7	45	29808	384260	3.3273	0.600252	1.99722	0.286914	0.975802	0.863148	0.322543	0.419005	0.896486	0.120218
Tex21	2	3	254	276	0	0	0	0	0	2	0	0	0	0	0	1	0	0	0	0	0	0	0.5	18	50	29808	384260	1.87507	0.797655	1.49566	0.295488	0.953344	0.743586	0.457524	0.406894	0.834393	0.120232
Rnd3	1	4	226	822	0	0	0	0	0	1	0	0	0	0	0	1	0	0	0	0	1	1	0.75	5	45	29808	384260	2.37255	1.17192	2.78044	0.375705	0.936443	0.461379	0.727194	0.321496	0.941674	0.120788
Tbx5	1	8	24	559	0	0	0	0	0	1	0	0	0	0	0	1	0	0	4	2	0	0	0.75	5	87	29808	384260	2.31929	1.19883	2.78044	0.377188	0.926622	0.36391	0.761223	0.321496	0.941674	0.121264
Rgl1	2	2	118	118	0	0	0	0	2	0	0	0	0	0	0	0	0	0	0	0	0	0	0.25	31	74	29808	384260	2.38264	0.365336	0.870462	0.175493	1	0.978348	0.0745887	0.692603	0.568465	0.121547
Wscd2	3	19	177	842	0	0	0	0	2	1	0	0	0	0	1	2	0	0	5	3	2	3	0.65625	18	94	29808	384260	0.8438	2.61658	2.20787	0.734063	0.492782	0.000214762	0.999924	0.165607	0.946695	0.121566
Mir1900	1	1	2	2	0	0	0	0	0	0	0	1	0	0	0	0	0	0	0	0	0	0	1	7	24	29808	384260	3.39437	0.588392	1.99722	0.291667	1	0.844607	0.444712	0.419005	0.896486	0.12221
Xrcc5	1	1	22	22	0	0	0	0	0	1	0	0	0	0	0	0	0	0	0	0	0	0	0.5	7	24	29808	384260	3.39437	0.588392	1.99722	0.291667	1	0.844607	0.444712	0.419005	0.896486	0.12221
Igsf5	2	19	76	7768	0	0	0	0	0	2	0	0	0	0	1	8	0	1	4	1	2	0	0.994141	8	35	29808	384260	0.47644	7.01483	3.34214	0.952125	0.156284	1.09283e-10	1	0.128722	0.974804	0.122559
Naa25	1	2	71	86	0	0	0	0	0	0	0	1	0	0	0	0	0	1	0	0	0	0	1	7	44	29808	384260	3.25352	0.613863	1.99722	0.292872	0.97469	0.854663	0.337187	0.419005	0.896486	0.122715
Wdr53	1	7	80	846	0	0	0	0	0	1	0	0	0	0	0	0	0	1	1	3	1	0	0.5	3	25	29808	384260	1.25443	3.6465	4.57427	0.591324	0.798775	0.00384553	0.999097	0.207623	0.976778	0.122772
Eno2	1	1	70	70	0	0	0	0	1	0	0	0	0	0	0	0	0	0	0	0	0	0	0.5	8	30	29808	384260	3.71605	0.471104	1.75065	0.266667	1	0.902438	0.324624	0.462371	0.871278	0.123299
Tbc1d9	1	2	74	200	0	1	0	0	0	0	0	0	0	0	0	0	0	0	1	0	0	0	1	4	15	29808	384260	1.92915	1.79281	3.4586	0.462222	0.928889	0.324175	0.88729	0.266767	0.96075	0.123306
A630072L19Rik	1	1	373	373	0	0	0	0	0	1	0	0	0	0	0	0	0	0	0	0	0	0	0.5	5	13	29808	384260	2.56863	1.08246	2.78044	0.384615	1	0.635219	0.732653	0.321496	0.941674	0.123652
Coq9	1	1	1	1	0	0	0	0	0	1	0	0	0	0	0	0	0	0	0	0	0	0	0.5	5	13	29808	384260	2.56863	1.08246	2.78044	0.384615	1	0.635219	0.732653	0.321496	0.941674	0.123652
Fyco1	1	1	44	44	0	0	0	0	0	1	0	0	0	0	0	0	0	0	0	0	0	0	0.5	5	13	29808	384260	2.56863	1.08246	2.78044	0.384615	1	0.635219	0.732653	0.321496	0.941674	0.123652
Gm15787	1	1	31	31	0	0	0	0	1	0	0	0	0	0	0	0	0	0	0	0	0	0	0.5	5	13	29808	384260	2.56863	1.08246	2.78044	0.384615	1	0.635219	0.732653	0.321496	0.941674	0.123652
Lats1	1	1	21	21	0	0	0	0	1	0	0	0	0	0	0	0	0	0	0	0	0	0	0.5	5	13	29808	384260	2.56863	1.08246	2.78044	0.384615	1	0.635219	0.732653	0.321496	0.941674	0.123652
Pbrm1	1	1	1	1	0	0	0	0	1	0	0	0	0	0	0	0	0	0	0	0	0	0	0.5	5	13	29808	384260	2.56863	1.08246	2.78044	0.384615	1	0.635219	0.732653	0.321496	0.941674	0.123652
Rasgrp1	1	1	1	1	0	0	0	0	0	1	0	0	0	0	0	0	0	0	0	0	0	0	0.5	5	13	29808	384260	2.56863	1.08246	2.78044	0.384615	1	0.635219	0.732653	0.321496	0.941674	0.123652
Rbm25	1	1	1	1	0	0	0	0	0	1	0	0	0	0	0	0	0	0	0	0	0	0	0.5	5	13	29808	384260	2.56863	1.08246	2.78044	0.384615	1	0.635219	0.732653	0.321496	0.941674	0.123652
Spg20	1	1	280	280	0	0	0	0	0	1	0	0	0	0	0	0	0	0	0	0	0	0	0.5	5	13	29808	384260	2.56863	1.08246	2.78044	0.384615	1	0.635219	0.732653	0.321496	0.941674	0.123652
Tomm40	1	1	2	2	0	0	0	0	0	1	0	0	0	0	0	0	0	0	0	0	0	0	0.5	5	13	29808	384260	2.56863	1.08246	2.78044	0.384615	1	0.635219	0.732653	0.321496	0.941674	0.123652
Drd3	1	8	25	170	0	0	0	0	0	1	0	0	0	0	0	3	0	0	2	2	0	0	0.9375	3	28	29808	384260	1.23098	3.71595	4.57427	0.596117	0.791611	0.00182788	0.999571	0.207623	0.976778	0.123768
1700023E05Rik	1	1	1	1	0	0	0	0	1	0	0	0	0	0	0	0	0	0	0	0	0	0	0.5	6	18	29808	384260	2.96721	0.783439	2.32463	0.333333	1	0.752498	0.593106	0.37214	0.920092	0.124047
Saal1	1	1	1	1	0	0	0	0	0	1	0	0	0	0	0	0	0	0	0	0	0	0	0.5	6	18	29808	384260	2.96721	0.783439	2.32463	0.333333	1	0.752498	0.593106	0.37214	0.920092	0.124047
Slc8a1	1	6	36	251	0	0	0	0	1	0	0	0	0	0	0	1	0	0	1	1	0	2	0.75	5	64	29808	384260	2.26647	1.22677	2.78044	0.386192	0.925913	0.377834	0.767348	0.321496	0.941674	0.124159
Masp1	2	5	3	22	0	0	0	0	0	2	0	0	0	0	0	0	0	1	0	1	0	1	0.25	12	37	29808	384260	1.26252	1.7721	2.2373	0.521182	0.803287	0.163407	0.92861	0.23883	0.931968	0.124474
Amfr	1	1	83	83	1	0	0	0	0	0	0	0	0	0	0	0	0	0	0	0	0	0	1	3	5	29808	384260	1.64516	2.78044	4.57427	0.6	1	0.321496	0.941674	0.207623	0.976778	0.124574
BC048562	1	1	1	1	0	0	0	0	1	0	0	0	0	0	0	0	0	0	0	0	0	0	0.5	3	5	29808	384260	1.64516	2.78044	4.57427	0.6	1	0.321496	0.941674	0.207623	0.976778	0.124574
Gfap	1	1	67	67	0	0	0	0	1	0	0	0	0	0	0	0	0	0	0	0	0	0	0.5	3	5	29808	384260	1.64516	2.78044	4.57427	0.6	1	0.321496	0.941674	0.207623	0.976778	0.124574
Gm17586	1	1	6	6	0	0	0	0	0	0	1	0	0	0	0	0	0	0	0	0	0	0	1	3	5	29808	384260	1.64516	2.78044	4.57427	0.6	1	0.321496	0.941674	0.207623	0.976778	0.124574
Slc22a14	1	1	555	555	0	0	0	0	0	1	0	0	0	0	0	0	0	0	0	0	0	0	0.5	3	5	29808	384260	1.64516	2.78044	4.57427	0.6	1	0.321496	0.941674	0.207623	0.976778	0.124574
Gm15886	1	2	17	18	0	0	0	0	0	1	0	0	0	0	0	0	0	0	1	0	0	0	0.5	5	23	29808	384260	2.37255	1.17192	2.78044	0.387524	0.952741	0.532443	0.734859	0.321496	0.941674	0.124587
Vwa5b1	1	2	66	67	0	1	0	0	0	0	0	0	0	0	0	0	0	0	0	0	0	1	1	8	55	29808	384260	3.5632	0.491313	1.75065	0.269752	0.978843	0.92612	0.201576	0.462371	0.871278	0.124726
Spon1	2	4	7	9	0	0	0	0	0	2	0	0	0	0	0	2	0	0	0	0	0	0	0.6875	14	41	29808	384260	1.49299	1.28598	1.91996	0.421859	0.88153	0.393133	0.78409	0.295847	0.90322	0.124806
Litaf	3	13	126	673	0	0	0	0	3	0	0	0	0	0	4	0	0	0	2	1	1	2	0.773437	21	97	29808	384260	1.089	1.73917	1.89396	0.557726	0.695278	0.0435487	0.977928	0.224165	0.917141	0.125023
Slc10a7	2	3	119	120	0	0	0	0	0	2	0	0	0	0	0	1	0	0	0	0	0	0	0.5	23	73	29808	384260	2.1437	0.546683	1.17192	0.235252	0.968724	0.921199	0.183898	0.532443	0.734859	0.125258
Amn1	1	4	1	5	0	0	0	0	0	1	0	0	0	0	0	0	0	0	2	1	0	0	0.5	5	43	29808	384260	2.26734	1.2263	2.78044	0.390097	0.930904	0.427521	0.756082	0.321496	0.941674	0.125415
Gm16320	1	4	3	94	0	0	0	0	1	0	0	0	0	0	0	0	0	0	0	1	1	1	0.5	5	43	29808	384260	2.26734	1.2263	2.78044	0.390097	0.930904	0.427521	0.756082	0.321496	0.941674	0.125415
Mtrf1l	1	7	27	50	0	1	0	0	0	0	0	0	0	0	0	0	0	0	4	2	0	0	1	4	46	29808	384260	1.74201	1.9854	3.4586	0.471019	0.881635	0.0706734	0.970544	0.266767	0.96075	0.125652
C330002G04Rik	1	1	1	1	0	0	0	0	1	0	0	0	0	0	0	0	0	0	0	0	0	0	0.5	17	99	29808	384260	5.79532	0.14309	0.829254	0.171717	1	0.999538	0.00400804	0.732534	0.620199	0.125789
Fam134c	1	4	90	496	0	0	0	0	0	1	0	0	0	0	0	0	0	0	2	1	0	0	0.5	4	27	29808	384260	1.77335	1.95032	3.4586	0.47343	0.89288	0.160305	0.938429	0.266767	0.96075	0.126296
Pitx3	1	4	217	385	0	0	0	0	1	0	0	0	0	0	0	0	1	0	0	0	1	1	0.5	4	27	29808	384260	1.77335	1.95032	3.4586	0.47343	0.89288	0.160305	0.938429	0.266767	0.96075	0.126296
1700016C15Rik	1	2	116	120	0	0	0	0	0	1	0	0	0	0	0	0	0	0	0	1	0	0	0.5	6	32	29808	384260	2.75644	0.843345	2.32463	0.339844	0.964844	0.709068	0.548351	0.37214	0.920092	0.12647
Stk31	1	2	12	13	0	0	0	0	0	1	0	0	0	0	0	0	0	0	0	0	1	0	0.5	6	32	29808	384260	2.75644	0.843345	2.32463	0.339844	0.964844	0.709068	0.548351	0.37214	0.920092	0.12647
Tbc1d30	1	2	98	99	0	0	0	0	0	1	0	0	0	0	0	0	0	0	0	0	1	0	0.5	6	32	29808	384260	2.75644	0.843345	2.32463	0.339844	0.964844	0.709068	0.548351	0.37214	0.920092	0.12647
Gm16880	1	2	116	16377	0	0	0	0	0	1	0	0	0	0	0	0	0	0	0	0	1	0	0.5	11	94	29808	384260	4.44058	0.287687	1.2775	0.220349	0.986306	0.994356	0.0237428	0.573997	0.78952	0.12648
Apeh	1	2	12	98	0	1	0	0	0	0	0	0	0	0	0	0	0	0	1	0	0	0	1	3	8	29808	384260	1.36866	3.34214	4.57427	0.609375	0.859375	0.128722	0.974804	0.207623	0.976778	0.12652
Cir1	1	2	14	111	0	0	0	0	1	0	0	0	0	0	0	0	0	0	0	0	0	1	0.5	3	8	29808	384260	1.36866	3.34214	4.57427	0.609375	0.859375	0.128722	0.974804	0.207623	0.976778	0.12652
Duoxa1	1	2	48	50	0	0	0	0	0	1	0	0	0	0	0	0	0	0	0	0	1	0	0.5	3	8	29808	384260	1.36866	3.34214	4.57427	0.609375	0.859375	0.128722	0.974804	0.207623	0.976778	0.12652
Fbxo43	1	2	35	116	0	0	0	0	0	1	0	0	0	0	0	1	0	0	0	0	0	0	0.75	3	8	29808	384260	1.36866	3.34214	4.57427	0.609375	0.859375	0.128722	0.974804	0.207623	0.976778	0.12652
Gm14532	1	2	31	71	0	0	0	0	1	0	0	0	0	0	0	0	0	0	1	0	0	0	0.5	3	8	29808	384260	1.36866	3.34214	4.57427	0.609375	0.859375	0.128722	0.974804	0.207623	0.976778	0.12652
Usp35	1	2	260	389	0	0	0	0	1	0	0	0	0	0	0	0	0	0	1	0	0	0	0.5	3	8	29808	384260	1.36866	3.34214	4.57427	0.609375	0.859375	0.128722	0.974804	0.207623	0.976778	0.12652
Wdr91	1	2	46	100	0	0	0	0	0	1	0	0	0	0	0	1	0	0	0	0	0	0	0.75	3	8	29808	384260	1.36866	3.34214	4.57427	0.609375	0.859375	0.128722	0.974804	0.207623	0.976778	0.12652
Acp6	2	4	312	317	0	0	0	0	1	1	0	0	0	0	0	0	0	0	0	1	0	1	0.25	9	15	29808	384260	0.849906	3.50024	2.97488	0.8208	0.5248	0.0306936	0.993163	0.155162	0.966085	0.127357
Gm17384	1	6	65	131	0	1	0	0	0	0	0	0	0	0	0	0	0	0	0	0	5	0	1	4	39	29808	384260	1.71971	2.01115	3.4586	0.477579	0.880653	0.0864826	0.965206	0.266767	0.96075	0.127402
Ddx10	1	3	97	136	0	0	0	0	0	1	0	0	0	0	0	0	0	0	0	1	0	1	0.5	6	46	29808	384260	2.68165	0.866866	2.32463	0.342484	0.953399	0.691624	0.521954	0.37214	0.920092	0.127452
Gm1564	1	1	59	59	0	0	0	0	0	1	0	0	0	0	0	0	0	0	0	0	0	0	0.5	7	23	29808	384260	3.25352	0.613863	1.99722	0.304348	1	0.832072	0.467557	0.419005	0.896486	0.127523
Utp14a	1	1	1	1	0	0	0	0	1	0	0	0	0	0	0	0	0	0	0	0	0	0	0.5	7	23	29808	384260	3.25352	0.613863	1.99722	0.304348	1	0.832072	0.467557	0.419005	0.896486	0.127523
Ccdc148	1	1	13	13	0	0	0	0	0	1	0	0	0	0	0	0	0	0	0	0	0	0	0.5	8	29	29808	384260	3.59259	0.487294	1.75065	0.275862	1	0.894568	0.342631	0.462371	0.871278	0.127551
Sykb	1	5	1	224	0	0	0	0	1	0	0	0	0	0	0	0	0	0	0	2	1	1	0.5	5	52	29808	384260	2.20338	1.2619	2.78044	0.396784	0.924075	0.377761	0.779841	0.321496	0.941674	0.127564
Pde3a	1	2	66	78	0	0	0	0	1	0	0	0	0	0	0	0	0	0	0	1	0	0	0.5	7	42	29808	384260	3.10597	0.643026	1.99722	0.305556	0.972222	0.836236	0.367908	0.419005	0.896486	0.128029
8430419L09Rik	1	3	49	338	0	0	0	0	0	1	0	0	0	0	0	0	0	0	0	1	0	1	0.5	5	32	29808	384260	2.2334	1.24494	2.78044	0.399323	0.934387	0.451649	0.761353	0.321496	0.941674	0.128381
Mmp14	1	1	6	6	0	1	0	0	0	0	0	0	0	0	0	0	0	0	0	0	0	0	1	9	35	29808	384260	3.85714	0.403996	1.55827	0.257143	1	0.933806	0.245931	0.5025	0.844838	0.129214
2210404J11Rik	1	2	9	124	0	0	0	0	1	0	0	0	0	0	0	0	0	0	0	0	1	0	0.5	5	22	29808	384260	2.26984	1.22495	2.78044	0.402893	0.948347	0.508806	0.755484	0.321496	0.941674	0.129528
Sema3f	1	2	109	131	0	0	0	0	0	1	0	0	0	0	0	1	0	0	0	0	0	0	0.75	5	22	29808	384260	2.26984	1.22495	2.78044	0.402893	0.948347	0.508806	0.755484	0.321496	0.941674	0.129528
Sall1	1	6	146	353	1	0	0	0	0	0	0	0	0	0	0	0	0	0	0	1	1	3	1	7	117	29808	384260	2.97414	0.671528	1.99722	0.309377	0.954315	0.888883	0.199906	0.419005	0.896486	0.129631
Pak2	2	6	120	334	0	0	0	0	0	2	0	0	0	0	2	1	1	0	0	0	0	0	0.8125	9	20	29808	384260	0.760404	3.91223	2.97488	0.836433	0.441518	0.00522566	0.998878	0.155162	0.966085	0.129783
Rgs17	1	7	400	423	0	0	0	0	0	1	0	0	0	0	0	0	0	0	4	2	0	0	0.5	4	44	29808	384260	1.66644	2.07544	3.4586	0.486842	0.872369	0.0587917	0.976471	0.266767	0.96075	0.129873
Has2as	1	4	1	16	0	0	0	0	1	0	0	0	0	0	1	0	0	0	2	0	0	0	0.75	7	79	29808	384260	2.98901	0.668188	1.99722	0.310044	0.958273	0.859904	0.268232	0.419005	0.896486	0.12991
Gm16628	1	4	53	178	0	0	0	0	1	0	0	0	0	0	0	0	0	0	0	0	3	0	0.5	4	26	29808	384260	1.70791	2.02504	3.4586	0.487378	0.885438	0.14593	0.945817	0.266767	0.96075	0.130016
Nucb2	1	2	73	77	0	0	0	0	1	0	0	0	0	0	0	0	0	0	0	0	0	1	0.5	6	31	29808	384260	2.67057	0.870462	2.32463	0.349636	0.962539	0.692603	0.568465	0.37214	0.920092	0.130114
Slc7a15	1	2	1	5	0	0	0	0	1	0	0	0	0	0	0	0	0	0	1	0	0	0	0.5	6	31	29808	384260	2.67057	0.870462	2.32463	0.349636	0.962539	0.692603	0.568465	0.37214	0.920092	0.130114
Kcne1	1	13	30	2122	0	1	0	0	0	0	0	0	0	0	1	0	0	0	2	6	1	2	1	2	12	29808	384260	0.483824	13.9565	6.7525	0.906536	0.33647	2.6654e-11	1	0.143709	0.989141	0.130277
Gm12248	1	2	1	223	0	0	0	0	0	1	0	0	0	0	0	0	0	0	1	0	0	0	0.5	4	14	29808	384260	1.80139	1.91996	3.4586	0.489796	0.918367	0.295847	0.90322	0.266767	0.96075	0.130661
Slc28a3	2	7	168	1179	0	0	0	0	2	0	0	0	0	0	0	0	0	0	3	0	1	1	0.25	17	99	29808	384260	1.71411	0.923582	1.58312	0.344409	0.896992	0.645989	0.498481	0.379801	0.852781	0.130807
2210009G21Rik	2	4	50	68	0	0	0	0	0	2	0	0	0	0	0	0	0	0	0	2	0	0	0.25	11	24	29808	384260	1.11206	2.1931	2.43886	0.62255	0.74726	0.118823	0.958966	0.21048	0.944614	0.131034
Clstn3	2	4	16	109	0	0	0	0	1	1	0	0	0	0	0	0	0	0	1	0	0	1	0.25	16	51	29808	384260	1.62566	1.03432	1.68145	0.37258	0.90555	0.557938	0.637395	0.352197	0.870445	0.131222
5430401F13Rik	1	1	61	61	0	0	0	0	0	1	0	0	0	0	0	0	0	0	0	0	0	0	0.5	6	17	29808	384260	2.80328	0.829254	2.32463	0.352941	1	0.732534	0.620199	0.37214	0.920092	0.131343
Cox19	1	1	107	107	0	0	0	0	0	1	0	0	0	0	0	0	0	0	0	0	0	0	0.5	6	17	29808	384260	2.80328	0.829254	2.32463	0.352941	1	0.732534	0.620199	0.37214	0.920092	0.131343
Dazap1	1	1	4	4	0	0	0	0	0	1	0	0	0	0	0	0	0	0	0	0	0	0	0.5	6	17	29808	384260	2.80328	0.829254	2.32463	0.352941	1	0.732534	0.620199	0.37214	0.920092	0.131343
Glt25d2	1	1	1	1	0	0	0	0	0	1	0	0	0	0	0	0	0	0	0	0	0	0	0.5	6	17	29808	384260	2.80328	0.829254	2.32463	0.352941	1	0.732534	0.620199	0.37214	0.920092	0.131343
Mtrf1	1	1	214	214	0	0	0	0	0	1	0	0	0	0	0	0	0	0	0	0	0	0	0.5	6	17	29808	384260	2.80328	0.829254	2.32463	0.352941	1	0.732534	0.620199	0.37214	0.920092	0.131343
Tnn	1	1	82	82	1	0	0	0	0	0	0	0	0	0	0	0	0	0	0	0	0	0	1	6	17	29808	384260	2.80328	0.829254	2.32463	0.352941	1	0.732534	0.620199	0.37214	0.920092	0.131343
Onecut2	1	25	3427	107598	0	0	0	0	1	0	0	0	3	0	1	0	0	0	2	1	11	6	0.75	2	21	29808	384260	0.440334	15.3349	6.7525	0.918086	0.297477	2.6562e-21	1	0.143709	0.989141	0.131937
Cdh17	1	1	1	1	0	0	0	0	0	1	0	0	0	0	0	0	0	0	0	0	0	0	0.5	8	28	29808	384260	3.46914	0.504635	1.75065	0.285714	1	0.886063	0.36143	0.462371	0.871278	0.132106
Itga5	1	1	20	20	0	0	0	0	0	1	0	0	0	0	0	0	0	0	0	0	0	0	0.5	8	28	29808	384260	3.46914	0.504635	1.75065	0.285714	1	0.886063	0.36143	0.462371	0.871278	0.132106
Prrx1	1	1	109	109	0	0	0	0	1	0	0	0	0	0	0	0	0	0	0	0	0	0	0.5	8	28	29808	384260	3.46914	0.504635	1.75065	0.285714	1	0.886063	0.36143	0.462371	0.871278	0.132106
Slc7a5	1	1	2	2	0	0	0	0	1	0	0	0	0	0	0	0	0	0	0	0	0	0	0.5	8	28	29808	384260	3.46914	0.504635	1.75065	0.285714	1	0.886063	0.36143	0.462371	0.871278	0.132106
Tbl1x	1	1	3	3	0	0	0	0	1	0	0	0	0	0	0	0	0	0	0	0	0	0	0.5	8	28	29808	384260	3.46914	0.504635	1.75065	0.285714	1	0.886063	0.36143	0.462371	0.871278	0.132106
Zswim6	2	10	84	280	0	0	0	0	2	0	0	0	0	0	0	1	0	0	3	2	2	0	0.5	16	124	29808	384260	1.60267	1.04916	1.68145	0.37665	0.871449	0.493604	0.630599	0.352197	0.870445	0.132655
Pstk	1	9	2	394	0	0	0	0	1	0	0	0	0	0	1	0	1	0	0	0	3	3	0.75	5	87	29808	384260	2.06443	1.34683	2.78044	0.412982	0.909162	0.238777	0.855052	0.321496	0.941674	0.132772
Glud1	1	1	60	60	0	0	0	0	0	1	0	0	0	0	0	0	0	0	0	0	0	0	0.5	9	34	29808	384260	3.74725	0.415843	1.55827	0.264706	1	0.928466	0.260219	0.5025	0.844838	0.133015
Hace1	1	5	1214	1237	0	0	1	0	0	0	0	0	0	0	0	0	0	0	0	1	2	1	1	4	31	29808	384260	1.63606	2.11398	3.4586	0.498801	0.872458	0.0964567	0.964047	0.266767	0.96075	0.133064
Snx1	2	2	100	100	0	0	0	0	2	0	0	0	0	0	0	0	0	0	0	0	0	0	0.25	24	49	29808	384260	2.03734	0.551352	1.12329	0.2399	1	0.892725	0.268708	0.555288	0.714039	0.133214
Adra1a	1	1	1	1	0	0	0	0	1	0	0	0	0	0	0	0	0	0	0	0	0	0	0.5	7	22	29808	384260	3.11268	0.64164	1.99722	0.318182	1	0.818526	0.491194	0.419005	0.896486	0.13332
Kcnn4	1	1	82	82	0	0	0	0	0	1	0	0	0	0	0	0	0	0	0	0	0	0	0.5	7	22	29808	384260	3.11268	0.64164	1.99722	0.318182	1	0.818526	0.491194	0.419005	0.896486	0.13332
Ranbp3	1	1	89	89	0	0	0	0	0	1	0	0	0	0	0	0	0	0	0	0	0	0	0.5	7	22	29808	384260	3.11268	0.64164	1.99722	0.318182	1	0.818526	0.491194	0.419005	0.896486	0.13332
Xkr6	2	3	173	175	0	0	0	0	2	0	0	0	0	0	1	0	0	0	0	0	0	0	0.5	18	47	29808	384260	1.76279	0.848461	1.49566	0.327673	0.943827	0.705316	0.505492	0.406894	0.834393	0.133328
Arhgap33	1	1	117	117	0	1	0	0	0	0	0	0	0	0	0	0	0	0	0	0	0	0	1	4	8	29808	384260	1.97561	1.75065	3.4586	0.5	1	0.462371	0.871278	0.266767	0.96075	0.133383
Art1	1	1	55	55	0	0	0	0	1	0	0	0	0	0	0	0	0	0	0	0	0	0	0.5	4	8	29808	384260	1.97561	1.75065	3.4586	0.5	1	0.462371	0.871278	0.266767	0.96075	0.133383
Prodh2	1	1	97	97	0	0	0	0	0	1	0	0	0	0	0	0	0	0	0	0	0	0	0.5	4	8	29808	384260	1.97561	1.75065	3.4586	0.5	1	0.462371	0.871278	0.266767	0.96075	0.133383
Tro	1	1	1	1	1	0	0	0	0	0	0	0	0	0	0	0	0	0	0	0	0	0	1	4	8	29808	384260	1.97561	1.75065	3.4586	0.5	1	0.462371	0.871278	0.266767	0.96075	0.133383
Ube2cbp	1	2	2	3	0	0	0	0	0	1	0	0	0	0	0	0	0	0	0	0	0	1	0.5	8	51	29808	384260	3.30453	0.529772	1.75065	0.28912	0.975394	0.905174	0.244573	0.462371	0.871278	0.133681
Arhgef40	1	2	29	30	0	0	0	0	0	1	0	0	0	0	0	1	0	0	0	0	0	0	0.75	7	40	29808	384260	2.95842	0.675097	1.99722	0.319375	0.969375	0.815718	0.400524	0.419005	0.896486	0.13382
Pgap1	1	2	74	80	0	0	0	0	0	1	0	0	0	0	0	0	0	0	0	0	1	0	0.5	7	40	29808	384260	2.95842	0.675097	1.99722	0.319375	0.969375	0.815718	0.400524	0.419005	0.896486	0.13382
0610011F06Rik	1	4	36	128	0	0	0	0	0	1	0	0	0	0	0	0	0	0	1	1	1	0	0.5	4	25	29808	384260	1.64247	2.10572	3.4586	0.502129	0.877202	0.132089	0.952662	0.266767	0.96075	0.133951
Pigg	1	4	1	759	0	0	0	1	0	0	0	0	0	0	0	2	0	0	0	0	0	1	1	4	25	29808	384260	1.64247	2.10572	3.4586	0.502129	0.877202	0.132089	0.952662	0.266767	0.96075	0.133951
2010321M09Rik	1	1	89	89	0	0	1	0	0	0	0	0	0	0	0	0	0	0	0	0	0	0	1	5	12	29808	384260	2.37255	1.17192	2.78044	0.416667	1	0.605795	0.76117	0.321496	0.941674	0.133957
3010001F23Rik	1	1	573	573	0	0	0	0	0	1	0	0	0	0	0	0	0	0	0	0	0	0	0.5	5	12	29808	384260	2.37255	1.17192	2.78044	0.416667	1	0.605795	0.76117	0.321496	0.941674	0.133957
Ddb2	1	1	1	1	0	0	0	0	1	0	0	0	0	0	0	0	0	0	0	0	0	0	0.5	5	12	29808	384260	2.37255	1.17192	2.78044	0.416667	1	0.605795	0.76117	0.321496	0.941674	0.133957
Slc6a2	1	1	61	61	0	0	0	0	0	1	0	0	0	0	0	0	0	0	0	0	0	0	0.5	5	12	29808	384260	2.37255	1.17192	2.78044	0.416667	1	0.605795	0.76117	0.321496	0.941674	0.133957
Lpar1	2	4	97	900	0	0	0	0	0	2	0	0	0	0	0	0	0	0	2	0	0	0	0.25	14	39	29808	384260	1.42034	1.35176	1.91996	0.452925	0.864783	0.358442	0.810998	0.295847	0.90322	0.133997
Baalc	1	2	90	91	0	0	0	0	1	0	0	0	0	0	0	0	0	0	1	0	0	0	0.5	5	21	29808	384260	2.16713	1.283	2.78044	0.419501	0.943311	0.484398	0.775835	0.321496	0.941674	0.134868
Nudt7	1	4	70	185	0	0	0	0	0	1	0	0	0	0	0	0	0	0	1	0	1	1	0.5	3	13	29808	384260	1.13375	4.03463	4.57427	0.649872	0.770281	0.0195081	0.99621	0.207623	0.976778	0.134928
Tmem82	1	4	1	156	0	1	0	0	0	0	0	0	0	0	0	0	0	0	0	3	0	0	1	3	13	29808	384260	1.13375	4.03463	4.57427	0.649872	0.770281	0.0195081	0.99621	0.207623	0.976778	0.134928
Phc1	1	3	56	71	0	0	0	0	1	0	0	0	0	0	0	0	0	0	0	2	0	0	0.5	6	43	29808	384260	2.50714	0.927204	2.32463	0.362911	0.947024	0.647691	0.572479	0.37214	0.920092	0.135054
Tcte2	4	6	143	145	0	0	0	0	2	2	0	0	0	0	0	0	0	0	1	0	0	1	0.0625	41	82	29808	384260	1.34263	0.957806	1.28598	0.34375	0.890625	0.610447	0.548524	0.393133	0.78409	0.135139
Nmnat1	2	3	338	344	0	0	0	0	1	1	0	0	0	0	0	0	0	0	0	0	1	0	0.25	10	15	29808	384260	1.01278	2.64652	2.68033	0.740741	0.703704	0.11271	0.969306	0.182509	0.956006	0.135192
Rbp7	1	3	113	120	0	0	0	0	1	0	0	0	0	0	0	0	0	0	1	0	0	1	0.5	5	30	29808	384260	2.09424	1.32766	2.78044	0.421296	0.925926	0.411158	0.793805	0.321496	0.941674	0.135445
Lpcat1	2	7	10	209	0	0	0	0	2	0	0	0	0	0	1	0	0	0	2	2	0	0	0.5	16	86	29808	384260	1.58175	1.06303	1.68145	0.384582	0.875111	0.500259	0.647578	0.352197	0.870445	0.135449
Gabarapl2	1	3	83	189	0	0	0	0	0	1	0	0	0	0	0	0	1	0	0	1	0	0	0.5	4	19	29808	384260	1.65303	2.09228	3.4586	0.507946	0.885698	0.184622	0.937598	0.266767	0.96075	0.135503
Socs2	1	4	17	20	0	0	0	0	0	0	0	1	0	0	0	0	0	0	0	1	1	1	1	6	56	29808	384260	2.46741	0.942133	2.32463	0.364482	0.940567	0.630732	0.561931	0.37214	0.920092	0.135638
Thra	2	3	61	179	0	0	0	1	1	0	0	0	0	0	1	0	0	0	0	0	0	0	0.75	19	51	29808	384260	1.81236	0.782045	1.41735	0.312964	0.948293	0.755427	0.442062	0.433398	0.815378	0.135638
Ipmk	2	3	65	66	0	0	0	0	0	2	0	0	0	0	0	0	0	0	0	0	0	1	0.25	27	89	29808	384260	2.22723	0.448513	0.998944	0.220261	0.97208	0.968156	0.086887	0.618967	0.651127	0.136334
3632454L22Rik	1	3	440	475	0	0	0	0	1	0	0	0	0	0	0	0	0	0	1	1	0	0	0.5	3	10	29808	384260	1.15609	3.95668	4.57427	0.657	0.784	0.0439938	0.991821	0.207623	0.976778	0.136408
Gm12474	1	3	11	153	0	0	0	0	0	1	0	0	0	0	0	0	1	0	1	0	0	0	0.5	3	10	29808	384260	1.15609	3.95668	4.57427	0.657	0.784	0.0439938	0.991821	0.207623	0.976778	0.136408
Gm16606	2	4	200	261	0	0	0	0	2	0	0	0	0	0	0	0	0	1	0	0	0	1	0.25	15	44	29808	384260	1.49588	1.1985	1.79281	0.420874	0.88204	0.444529	0.741734	0.324175	0.88729	0.136437
4921513D23Rik	2	5	108	337	1	0	0	0	0	1	0	0	0	0	0	2	1	0	0	0	0	0	0.875	9	16	29808	384260	0.728507	4.08353	2.97488	0.880932	0.384027	0.00886748	0.998226	0.155162	0.966085	0.136687
Rbm47	5	11	563	810	0	0	0	0	4	1	0	0	0	0	1	2	1	0	1	0	1	0	0.363281	43	99	29808	384260	1.05644	1.44391	1.5254	0.56122	0.672731	0.153612	0.909829	0.243918	0.878565	0.136892
Dnalc1	1	2	16	17	0	0	1	0	0	0	0	0	0	0	1	0	0	0	0	0	0	0	1	7	39	29808	384260	2.88464	0.692362	1.99722	0.326759	0.967784	0.804618	0.417528	0.419005	0.896486	0.136914
Fat3	1	2	5	6	0	0	0	0	1	0	0	0	0	0	1	0	0	0	0	0	0	0	0.75	7	39	29808	384260	2.88464	0.692362	1.99722	0.326759	0.967784	0.804618	0.417528	0.419005	0.896486	0.136914
Frs3	1	2	1	92	0	0	0	0	1	0	0	0	0	0	0	1	0	0	0	0	0	0	0.75	7	39	29808	384260	2.88464	0.692362	1.99722	0.326759	0.967784	0.804618	0.417528	0.419005	0.896486	0.136914
Nsun7	1	9	22	407	0	0	0	0	0	1	0	0	0	0	0	1	0	0	4	3	0	0	0.75	4	52	29808	384260	1.53605	2.25162	3.4586	0.513435	0.851489	0.0223775	0.991416	0.266767	0.96075	0.136968
Ica1l	1	1	7	7	0	0	0	0	0	1	0	0	0	0	0	0	0	0	0	0	0	0	0.5	8	27	29808	384260	3.34568	0.523256	1.75065	0.296296	1	0.876872	0.381033	0.462371	0.871278	0.136999
Spg7	1	1	35	35	0	0	0	0	1	0	0	0	0	0	0	0	0	0	0	0	0	0	0.5	8	27	29808	384260	3.34568	0.523256	1.75065	0.296296	1	0.876872	0.381033	0.462371	0.871278	0.136999
Gpr143	1	1	15	15	0	0	0	0	0	1	0	0	0	0	0	0	0	0	0	0	0	0	0.5	9	33	29808	384260	3.63736	0.428406	1.55827	0.272727	1	0.922695	0.275213	0.5025	0.844838	0.137045
Gsn	1	1	79	79	0	0	0	0	1	0	0	0	0	0	0	0	0	0	0	0	0	0	0.5	9	33	29808	384260	3.63736	0.428406	1.55827	0.272727	1	0.922695	0.275213	0.5025	0.844838	0.137045
Pip4k2a	1	1	229	229	0	0	0	0	1	0	0	0	0	0	0	0	0	0	0	0	0	0	0.5	9	33	29808	384260	3.63736	0.428406	1.55827	0.272727	1	0.922695	0.275213	0.5025	0.844838	0.137045
Thada	3	6	12	114	0	0	0	0	0	3	0	0	0	0	0	0	0	0	1	2	0	0	0.125	27	73	29808	384260	1.37082	1.07573	1.47463	0.393387	0.859809	0.498769	0.660296	0.348873	0.839695	0.137242
Elfn2	1	1	125	125	0	0	0	0	1	0	0	0	0	0	0	0	0	0	0	0	0	0	0.5	11	46	29808	384260	4.15315	0.307597	1.2775	0.23913	1	0.971803	0.128824	0.573997	0.78952	0.13726
Kctd16	2	6	8	136	0	0	0	0	2	0	0	0	0	0	0	0	0	0	1	1	2	0	0.25	13	48	29808	384260	1.26405	1.63484	2.06652	0.514744	0.796287	0.173268	0.91612	0.267347	0.918142	0.137615
Traf3ip2	2	6	6	170	0	0	0	0	1	1	0	0	0	0	0	0	0	0	1	1	2	0	0.25	14	56	29808	384260	1.36972	1.40171	1.91996	0.466064	0.830566	0.270679	0.850511	0.295847	0.90322	0.137884
Acp5	1	2	103	105	0	0	0	0	1	0	0	0	0	0	0	0	0	0	1	0	0	0	0.5	6	29	29808	384260	2.49883	0.930288	2.32463	0.370987	0.957194	0.657369	0.609443	0.37214	0.920092	0.138059
Nf1	3	5	228	236	0	0	0	0	1	2	0	0	0	0	0	2	0	0	0	0	0	0	0.5	30	73	29808	384260	1.47619	0.899381	1.32766	0.336544	0.904272	0.667302	0.501231	0.411158	0.793805	0.138373
Gm16309	1	39	59	2673	0	0	0	0	1	0	0	0	0	0	0	0	1	0	0	2	12	23	0.5	2	24	29808	384260	0.32286	20.9147	6.7525	0.966407	0.152695	2.62778e-37	1	0.143709	0.989141	0.138881
Bik	1	2	41	55	0	0	0	0	1	0	0	0	0	0	1	0	0	0	0	0	0	0	0.75	4	13	29808	384260	1.67364	2.06652	3.4586	0.52071	0.905325	0.267347	0.918142	0.266767	0.96075	0.138908
Itih2	1	2	11	13	0	0	0	0	0	1	0	0	0	0	0	1	0	0	0	0	0	0	0.75	4	13	29808	384260	1.67364	2.06652	3.4586	0.52071	0.905325	0.267347	0.918142	0.266767	0.96075	0.138908
Gnb5	1	3	3	76	0	0	0	0	0	1	0	0	0	0	0	0	0	0	0	0	2	0	0.5	5	29	29808	384260	2.02467	1.37328	2.78044	0.433187	0.921071	0.390557	0.809518	0.321496	0.941674	0.139268
Syt6	1	3	71	101	0	0	0	0	0	1	0	0	0	0	0	0	0	0	1	1	0	0	0.5	5	29	29808	384260	2.02467	1.37328	2.78044	0.433187	0.921071	0.390557	0.809518	0.321496	0.941674	0.139268
Sorbs1	2	2	2	2	0	0	0	0	1	1	0	0	0	0	0	0	0	0	0	0	0	0	0.25	29	63	29808	384260	2.16838	0.429023	0.930288	0.211892	1	0.955603	0.13447	0.657369	0.609443	0.139291
Rgs12	3	4	180	657	0	0	0	0	3	0	0	0	0	0	1	0	0	0	0	0	0	0	0.3125	19	25	29808	384260	0.993615	2.10572	2.09228	0.755039	0.666378	0.132089	0.952662	0.184622	0.937598	0.139397
1190005F20Rik	2	2	105	105	0	1	0	0	0	1	0	0	0	0	0	0	0	0	0	0	0	0	0.5	13	18	29808	384260	1.38168	1.49566	2.06652	0.521605	1	0.406894	0.834393	0.267347	0.918142	0.13945
Eml3	1	1	41	41	0	0	0	0	0	1	0	0	0	0	0	0	0	0	0	0	0	0	0.5	6	16	29808	384260	2.63934	0.88076	2.32463	0.375	1	0.710959	0.647803	0.37214	0.920092	0.139553
Fam48a	1	1	41	41	0	1	0	0	0	0	0	0	0	0	0	0	0	0	0	0	0	0	1	6	16	29808	384260	2.63934	0.88076	2.32463	0.375	1	0.710959	0.647803	0.37214	0.920092	0.139553
Ggt7	1	1	23	23	0	1	0	0	0	0	0	0	0	0	0	0	0	0	0	0	0	0	1	6	16	29808	384260	2.63934	0.88076	2.32463	0.375	1	0.710959	0.647803	0.37214	0.920092	0.139553
Mtap1a	1	1	29	29	0	0	0	0	1	0	0	0	0	0	0	0	0	0	0	0	0	0	0.5	6	16	29808	384260	2.63934	0.88076	2.32463	0.375	1	0.710959	0.647803	0.37214	0.920092	0.139553
Rbm10	1	1	11	11	0	0	0	0	1	0	0	0	0	0	0	0	0	0	0	0	0	0	0.5	6	16	29808	384260	2.63934	0.88076	2.32463	0.375	1	0.710959	0.647803	0.37214	0.920092	0.139553
Slc26a5	1	1	27	27	0	0	0	0	1	0	0	0	0	0	0	0	0	0	0	0	0	0	0.5	6	16	29808	384260	2.63934	0.88076	2.32463	0.375	1	0.710959	0.647803	0.37214	0.920092	0.139553
Tmcc1	2	2	13	13	0	0	0	0	2	0	0	0	0	0	0	0	0	0	0	0	0	0	0.25	22	42	29808	384260	1.90498	0.643026	1.22495	0.274376	1	0.836236	0.367908	0.508806	0.755484	0.139604
Atp5a1	1	1	101	101	0	0	0	0	0	1	0	0	0	0	0	0	0	0	0	0	0	0	0.5	7	21	29808	384260	2.97183	0.672049	1.99722	0.333333	1	0.803887	0.515602	0.419005	0.896486	0.139668
A230028O05Rik	1	11	469	1314	0	0	0	0	1	0	0	0	0	0	0	0	0	0	6	2	0	2	0.5	3	31	29808	384260	0.994188	4.60101	4.57427	0.673593	0.711101	4.37452e-05	0.999991	0.207623	0.976778	0.139853
Cyfip2	2	2	30	30	0	0	0	0	1	1	0	0	0	0	0	0	0	0	0	0	0	0	0.25	17	28	29808	384260	1.64327	0.963394	1.58312	0.368622	1	0.63857	0.630221	0.379801	0.852781	0.140003
Fam49b	2	3	211	212	0	0	0	0	2	0	0	0	0	0	0	0	0	0	1	0	0	0	0.25	15	33	29808	384260	1.48494	1.20733	1.79281	0.432006	0.906086	0.471462	0.744704	0.324175	0.88729	0.140046
Aoah	1	2	1	2	0	0	0	0	0	1	0	0	0	0	0	0	0	0	1	0	0	0	0.5	7	38	29808	384260	2.81087	0.710535	1.99722	0.334488	0.966066	0.792926	0.434986	0.419005	0.896486	0.140152
Mfap5	1	5	25	4934	0	0	0	0	0	0	0	1	0	0	0	0	0	0	2	1	0	1	1	5	46	29808	384260	1.94963	1.42613	2.78044	0.43749	0.905504	0.287512	0.848463	0.321496	0.941674	0.140651
Ap3s1	1	2	30	49	0	0	0	0	0	1	0	0	0	0	0	0	0	0	0	0	0	1	0.5	5	20	29808	384260	2.06443	1.34683	2.78044	0.4375	0.9375	0.459249	0.795829	0.321496	0.941674	0.140655
Ccdc34	1	2	5	7	0	0	0	0	0	1	0	0	0	0	0	1	0	0	0	0	0	0	0.75	5	20	29808	384260	2.06443	1.34683	2.78044	0.4375	0.9375	0.459249	0.795829	0.321496	0.941674	0.140655
Entpd5	1	2	43	58	0	0	0	0	0	1	0	0	0	0	0	0	0	0	0	1	0	0	0.5	5	20	29808	384260	2.06443	1.34683	2.78044	0.4375	0.9375	0.459249	0.795829	0.321496	0.941674	0.140655
Gorasp1	1	2	398	572	0	0	0	0	1	0	0	0	0	0	0	0	0	0	1	0	0	0	0.5	5	20	29808	384260	2.06443	1.34683	2.78044	0.4375	0.9375	0.459249	0.795829	0.321496	0.941674	0.140655
Nup107	1	2	108	111	0	0	0	0	0	1	0	0	0	0	0	1	0	0	0	0	0	0	0.75	5	20	29808	384260	2.06443	1.34683	2.78044	0.4375	0.9375	0.459249	0.795829	0.321496	0.941674	0.140655
Ocln	1	2	2	8	0	0	0	0	1	0	0	0	0	0	1	0	0	0	0	0	0	0	0.75	5	20	29808	384260	2.06443	1.34683	2.78044	0.4375	0.9375	0.459249	0.795829	0.321496	0.941674	0.140655
Tap2	1	2	6	7	1	0	0	0	0	0	0	0	0	0	0	0	0	0	0	0	1	0	1	5	20	29808	384260	2.06443	1.34683	2.78044	0.4375	0.9375	0.459249	0.795829	0.321496	0.941674	0.140655
Basp1	1	5	985	1063	0	0	0	0	1	0	0	0	0	0	0	0	0	0	0	2	0	2	0.5	7	89	29808	384260	2.70671	0.737876	1.99722	0.336075	0.947308	0.818096	0.313114	0.419005	0.896486	0.140817
Abr	4	5	135	149	0	0	0	0	2	2	0	0	0	0	0	1	0	0	0	0	0	0	0.1875	54	101	29808	384260	1.50234	0.650294	0.976962	0.233812	0.956312	0.890543	0.206804	0.602556	0.59198	0.140885
Iqgap2	2	2	79	79	0	0	0	0	1	1	0	0	0	0	0	0	0	0	0	0	0	0	0.25	36	84	29808	384260	2.32964	0.321895	0.7499	0.183673	1	0.988886	0.0425123	0.767675	0.471208	0.141001
A930038B10Rik	1	3	73	177	0	0	0	0	0	0	1	0	0	0	0	0	1	0	0	0	0	1	1	4	18	29808	384260	1.56648	2.20787	3.4586	0.529492	0.8738	0.165607	0.946695	0.266767	0.96075	0.141251
Syt10	1	3	84	88	0	1	0	0	0	0	0	0	0	0	0	0	0	0	1	0	1	0	1	4	18	29808	384260	1.56648	2.20787	3.4586	0.529492	0.8738	0.165607	0.946695	0.266767	0.96075	0.141251
Scaf11	1	2	22	107	0	0	0	0	1	0	0	0	0	0	0	0	0	0	1	0	0	0	0.5	8	48	29808	384260	3.11052	0.562814	1.75065	0.305556	0.972222	0.885944	0.281463	0.462371	0.871278	0.14128
Fuca1	1	1	4	4	0	0	0	0	1	0	0	0	0	0	0	0	0	0	0	0	0	0	0.5	9	32	29808	384260	3.52747	0.441752	1.55827	0.28125	1	0.916459	0.290932	0.5025	0.844838	0.141328
Naif1	1	10	226	575771	0	0	1	0	0	0	0	0	0	0	0	0	0	0	0	7	2	0	1	4	55	29808	384260	1.46366	2.36298	3.4586	0.530025	0.838583	0.0122813	0.995443	0.266767	0.96075	0.141393
Lemd1	3	5	80	98	0	0	0	0	2	1	0	0	0	0	0	0	0	0	1	0	1	0	0.125	44	131	29808	384260	1.80699	0.501486	0.906179	0.213661	0.953464	0.973685	0.0611694	0.662813	0.555471	0.141617
Gm17351	1	11	41	311	0	0	0	0	0	0	1	0	0	0	0	0	0	0	5	2	2	1	1	5	97	29808	384260	1.88677	1.47365	2.78044	0.441302	0.892702	0.139849	0.919341	0.321496	0.941674	0.141877
Tnrc18	3	6	3409	3427	0	0	0	0	2	1	0	0	0	0	1	0	0	0	2	0	0	0	0.3125	21	43	29808	384260	1.03807	1.8245	1.89396	0.634202	0.677791	0.121435	0.946654	0.224165	0.917141	0.142166
Gm11190	1	1	33	33	0	0	0	0	0	1	0	0	0	0	0	0	0	0	0	0	0	0	0.5	8	26	29808	384260	3.22222	0.543304	1.75065	0.307692	1	0.86694	0.401446	0.462371	0.871278	0.142268
Pion	1	1	11	11	0	0	0	0	0	1	0	0	0	0	0	0	0	0	0	0	0	0	0.5	8	26	29808	384260	3.22222	0.543304	1.75065	0.307692	1	0.86694	0.401446	0.462371	0.871278	0.142268
Klb	2	4	33	330	1	0	0	0	1	0	0	0	0	0	1	0	0	0	1	0	0	0	0.75	13	32	29808	384260	1.25507	1.64653	2.06652	0.535571	0.813525	0.238647	0.893536	0.267347	0.918142	0.143183
4930405P13Rik	1	2	45	165	0	0	0	0	0	0	1	0	0	0	0	0	1	0	0	0	0	0	1	7	37	29808	384260	2.73709	0.729687	1.99722	0.342586	0.964207	0.780619	0.452884	0.419005	0.896486	0.143545
Lef1	2	2	146	146	0	0	0	0	0	2	0	0	0	0	0	0	0	0	0	0	0	0	0.25	19	33	29808	384260	1.73298	0.817866	1.41735	0.331497	1	0.724787	0.528538	0.433398	0.815378	0.14367
Chrnb2	1	1	63	63	0	0	0	1	0	0	0	0	0	0	0	0	0	0	0	0	0	0	1	2	2	29808	384260	1	6.7525	6.7525	1	1	0.143709	0.989141	0.143709	0.989141	0.143709
mt-Nd2	1	1	1	1	1	0	0	0	0	0	0	0	0	0	0	0	0	0	0	0	0	0	1	2	2	29808	384260	1	6.7525	6.7525	1	1	0.143709	0.989141	0.143709	0.989141	0.143709
Fras1	3	6	219	227	0	0	0	0	0	3	0	0	0	0	0	1	0	0	1	1	0	0	0.3125	20	38	29808	384260	0.963298	2.06393	1.98818	0.704206	0.605704	0.0787327	0.969064	0.204171	0.92774	0.143778
Mtss1	3	5	743	762	0	1	0	0	1	1	0	0	0	0	0	0	0	0	1	1	0	0	0.25	33	84	29808	384260	1.5444	0.781745	1.20733	0.305172	0.918332	0.778152	0.366682	0.471462	0.744704	0.143877
Ccdc6	2	3	20	26	0	0	0	0	1	1	0	0	0	0	0	0	0	0	0	1	0	0	0.25	21	58	29808	384260	1.86531	0.687823	1.283	0.298352	0.952535	0.826354	0.342411	0.484398	0.775835	0.144521
Aass	2	3	365	387	2	0	0	0	0	0	0	0	0	0	0	0	0	1	0	0	0	0	1	12	21	29808	384260	1.18128	1.89396	2.2373	0.606414	0.813411	0.224165	0.917141	0.23883	0.931968	0.14483
Stab2	2	3	56	144	0	0	0	0	0	2	0	0	0	0	0	0	0	0	0	1	0	0	0.25	12	21	29808	384260	1.18128	1.89396	2.2373	0.606414	0.813411	0.224165	0.917141	0.23883	0.931968	0.14483
Atp8b1	3	12	183866	344929	0	0	0	0	3	0	0	0	0	0	2	0	4	0	2	1	0	0	0.5	18	49	29808	384260	0.694991	3.17684	2.20787	0.875756	0.301313	0.000592645	0.999831	0.165607	0.946695	0.145031
Ccdc50	1	17	442	1089	0	0	0	0	0	1	0	0	0	0	1	1	0	0	0	1	8	5	0.875	3	44	29808	384260	0.91511	4.9986	4.57427	0.698956	0.675514	1.31578e-07	1	0.207623	0.976778	0.145119
Slc7a1	3	6	15	81	0	0	0	0	1	2	0	0	0	0	1	1	0	0	0	1	0	0	0.5	26	66	29808	384260	1.28704	1.18965	1.53113	0.443114	0.829072	0.405049	0.744478	0.327894	0.85407	0.145294
Tpst2	2	7	160	363	0	0	0	0	2	0	0	0	0	0	4	0	0	0	1	0	0	0	0.890625	10	27	29808	384260	0.793613	3.37738	2.68033	0.799245	0.485803	0.00577969	0.998539	0.182509	0.956006	0.145869
Grtp1	1	1	1	1	0	0	0	0	0	1	0	0	0	0	0	0	0	0	0	0	0	0	0.5	9	31	29808	384260	3.41758	0.455956	1.55827	0.290323	1	0.90972	0.307397	0.5025	0.844838	0.145887
Btbd1	1	1	1	1	0	0	0	0	0	1	0	0	0	0	0	0	0	0	0	0	0	0	0.5	5	11	29808	384260	2.17647	1.2775	2.78044	0.454545	1	0.573997	0.78952	0.321496	0.941674	0.146134
Cenpl	1	1	109	109	0	0	0	0	1	0	0	0	0	0	0	0	0	0	0	0	0	0	0.5	5	11	29808	384260	2.17647	1.2775	2.78044	0.454545	1	0.573997	0.78952	0.321496	0.941674	0.146134
Idh3g	1	1	26	26	0	0	0	0	1	0	0	0	0	0	0	0	0	0	0	0	0	0	0.5	5	11	29808	384260	2.17647	1.2775	2.78044	0.454545	1	0.573997	0.78952	0.321496	0.941674	0.146134
Ofd1	1	1	65	65	0	0	0	0	0	1	0	0	0	0	0	0	0	0	0	0	0	0	0.5	5	11	29808	384260	2.17647	1.2775	2.78044	0.454545	1	0.573997	0.78952	0.321496	0.941674	0.146134
Slc4a2	1	1	53	53	0	1	0	0	0	0	0	0	0	0	0	0	0	0	0	0	0	0	1	5	11	29808	384260	2.17647	1.2775	2.78044	0.454545	1	0.573997	0.78952	0.321496	0.941674	0.146134
Slc6a7	1	1	43	43	0	0	0	0	1	0	0	0	0	0	0	0	0	0	0	0	0	0	0.5	5	11	29808	384260	2.17647	1.2775	2.78044	0.454545	1	0.573997	0.78952	0.321496	0.941674	0.146134
Nr1i2	2	5	75	221	0	0	0	0	1	1	0	0	0	0	0	1	2	0	0	0	0	0	0.5	9	14	29808	384260	0.638009	4.66275	2.97488	0.941895	0.246363	0.00515546	0.999093	0.155162	0.966085	0.146146
Ppm1a	1	8	1	883	0	0	0	0	1	0	0	0	0	0	0	0	0	0	3	2	0	2	0.5	6	99	29808	384260	2.20623	1.05366	2.32463	0.393568	0.919429	0.501519	0.637169	0.37214	0.920092	0.146462
Dhx15	1	7	29	654	0	0	0	0	0	1	0	0	0	0	0	0	0	0	0	2	3	1	0.5	5	60	29808	384260	1.82574	1.52291	2.78044	0.456149	0.889938	0.189204	0.900175	0.321496	0.941674	0.14665
Tia1	1	1	14	14	0	0	0	0	1	0	0	0	0	0	0	0	0	0	0	0	0	0	0.5	7	20	29808	384260	2.83099	0.705485	1.99722	0.35	1	0.788068	0.540751	0.419005	0.896486	0.146652
Gli3	1	2	1	107	0	0	0	0	1	0	0	0	0	0	1	0	0	0	0	0	0	0	0.75	8	46	29808	384260	2.98119	0.587232	1.75065	0.31758	0.969754	0.871176	0.308376	0.462371	0.871278	0.14684
Nup62cl	2	3	30	31	0	0	0	0	0	2	0	0	0	0	0	0	0	0	0	0	1	0	0.25	16	36	29808	384260	1.51893	1.10699	1.68145	0.41701	0.912209	0.528792	0.693583	0.352197	0.870445	0.14687
4930528F23Rik	1	2	104	147	0	0	0	0	0	1	0	0	0	0	0	0	0	0	0	0	0	1	0.5	5	19	29808	384260	1.96172	1.41735	2.78044	0.457064	0.930748	0.433398	0.815378	0.321496	0.941674	0.146944
Ezh1	1	2	17	29	0	0	0	0	1	0	0	0	0	0	0	0	0	0	1	0	0	0	0.5	5	19	29808	384260	1.96172	1.41735	2.78044	0.457064	0.930748	0.433398	0.815378	0.321496	0.941674	0.146944
Pik3c2g	1	2	711	722	0	1	0	0	0	0	0	0	0	0	0	0	0	0	1	0	0	0	1	5	19	29808	384260	1.96172	1.41735	2.78044	0.457064	0.930748	0.433398	0.815378	0.321496	0.941674	0.146944
Phkb	1	4	40	341	0	0	0	0	1	0	0	0	0	0	0	0	0	0	0	0	1	2	0.5	4	22	29808	384260	1.44616	2.39157	3.4586	0.551875	0.846459	0.0941728	0.969968	0.266767	0.96075	0.147222
Klhdc5	1	3	1	6	0	1	0	0	0	0	0	0	0	0	0	0	0	0	0	0	0	2	1	4	17	29808	384260	1.47994	2.33699	3.4586	0.552819	0.859963	0.147219	0.955016	0.266767	0.96075	0.147474
Zmat3	1	3	66	242	0	0	0	0	0	1	0	0	0	0	0	0	0	1	0	0	0	1	0.5	5	27	29808	384260	1.88552	1.47463	2.78044	0.459026	0.909821	0.348873	0.839695	0.321496	0.941674	0.147575
Ica1	1	1	113	113	0	0	0	0	0	1	0	0	0	0	0	0	0	0	0	0	0	0	0.5	8	25	29808	384260	3.09877	0.56495	1.75065	0.32	1	0.856206	0.422673	0.462371	0.871278	0.147959
Abca14	1	2	122	151	0	0	0	0	0	1	0	0	0	0	0	0	0	0	0	0	0	1	0.5	4	12	29808	384260	1.54588	2.2373	3.4586	0.555556	0.888889	0.23883	0.931968	0.266767	0.96075	0.148204
Gm608	1	2	5	154	0	0	0	0	1	0	0	0	0	0	0	1	0	0	0	0	0	0	0.75	4	12	29808	384260	1.54588	2.2373	3.4586	0.555556	0.888889	0.23883	0.931968	0.266767	0.96075	0.148204
Lrrc8b	1	2	303	345	0	0	0	0	0	1	0	0	0	0	0	0	0	0	0	0	1	0	0.5	4	12	29808	384260	1.54588	2.2373	3.4586	0.555556	0.888889	0.23883	0.931968	0.266767	0.96075	0.148204
Ncbp2	1	2	106	199	0	0	0	0	1	0	0	0	0	0	0	0	0	1	0	0	0	0	0.5	4	12	29808	384260	1.54588	2.2373	3.4586	0.555556	0.888889	0.23883	0.931968	0.266767	0.96075	0.148204
Rims1	2	3	61	62	0	1	0	0	1	0	0	0	0	0	0	0	0	0	0	1	0	0	0.5	26	80	29808	384260	2.07898	0.498908	1.03722	0.248219	0.965672	0.946625	0.133736	0.598554	0.672106	0.148572
Casc5	1	1	294	294	0	0	0	0	1	0	0	0	0	0	0	0	0	0	0	0	0	0	0.5	6	15	29808	384260	2.47541	0.939089	2.32463	0.4	1	0.687643	0.675825	0.37214	0.920092	0.148856
Dctn1	1	1	4	4	0	0	0	0	1	0	0	0	0	0	0	0	0	0	0	0	0	0	0.5	6	15	29808	384260	2.47541	0.939089	2.32463	0.4	1	0.687643	0.675825	0.37214	0.920092	0.148856
Gm16754	1	1	53	53	0	0	0	0	0	1	0	0	0	0	0	0	0	0	0	0	0	0	0.5	6	15	29808	384260	2.47541	0.939089	2.32463	0.4	1	0.687643	0.675825	0.37214	0.920092	0.148856
Guca1b	1	1	67	67	0	0	0	0	1	0	0	0	0	0	0	0	0	0	0	0	0	0	0.5	6	15	29808	384260	2.47541	0.939089	2.32463	0.4	1	0.687643	0.675825	0.37214	0.920092	0.148856
Plcb3	1	1	81	81	0	1	0	0	0	0	0	0	0	0	0	0	0	0	0	0	0	0	1	6	15	29808	384260	2.47541	0.939089	2.32463	0.4	1	0.687643	0.675825	0.37214	0.920092	0.148856
Slc4a3	1	1	89	89	0	1	0	0	0	0	0	0	0	0	0	0	0	0	0	0	0	0	1	6	15	29808	384260	2.47541	0.939089	2.32463	0.4	1	0.687643	0.675825	0.37214	0.920092	0.148856
Slc22a22	2	4	110	299	0	0	0	0	0	2	0	0	0	0	0	0	0	0	1	1	0	0	0.25	13	31	29808	384260	1.21597	1.69947	2.06652	0.557953	0.79779	0.222265	0.903543	0.267347	0.918142	0.149167
Luc7l2	2	2	126	126	0	0	0	0	0	2	0	0	0	0	0	0	0	0	0	0	0	0	0.25	17	27	29808	384260	1.5848	0.998944	1.58312	0.396433	1	0.618967	0.651127	0.379801	0.852781	0.150566
Kif4	2	2	6	6	0	0	1	0	0	1	0	0	0	0	0	0	0	0	0	0	0	0	0.5	15	22	29808	384260	1.46358	1.22495	1.79281	0.464876	1	0.508806	0.755484	0.324175	0.88729	0.150701
Hdac9	1	1	8	8	0	0	0	1	0	0	0	0	0	0	0	0	0	0	0	0	0	0	1	9	30	29808	384260	3.30769	0.471104	1.55827	0.3	1	0.902438	0.324624	0.5025	0.844838	0.15075
Apba1	2	4	134	293	0	0	0	0	1	1	0	0	0	0	1	1	0	0	0	0	0	0	0.6875	15	41	29808	384260	1.39412	1.28598	1.79281	0.465087	0.85787	0.393133	0.78409	0.324175	0.88729	0.15077
Galnt2	2	4	214	229	0	0	0	0	2	0	0	0	0	0	2	0	0	0	0	0	0	0	0.6875	15	41	29808	384260	1.39412	1.28598	1.79281	0.465087	0.85787	0.393133	0.78409	0.324175	0.88729	0.15077
Hydin	4	7	125	320	0	1	0	0	1	2	0	0	0	0	0	2	0	0	0	1	0	0	0.5	40	88	29808	384260	1.26869	1.0389	1.31805	0.401386	0.841081	0.524126	0.624568	0.37581	0.797695	0.150845
Dgcr2	2	7	40	261	0	0	0	0	1	1	0	0	0	0	1	0	0	0	0	0	1	3	0.5	11	34	29808	384260	0.908641	2.68408	2.43886	0.718152	0.593228	0.0183885	0.994211	0.21048	0.944614	0.151157
Eda2r	1	4	113	117	0	0	0	0	0	1	0	0	0	0	0	0	0	0	0	0	0	3	0.5	5	34	29808	384260	1.79388	1.54996	2.78044	0.470731	0.894282	0.272169	0.872081	0.321496	0.941674	0.151338
Arhgap19	1	3	130	144	0	0	0	0	1	0	0	0	1	0	0	0	0	0	0	0	0	1	0.5	5	26	29808	384260	1.81594	1.53113	2.78044	0.473088	0.903277	0.327894	0.85407	0.321496	0.941674	0.152096
Gm13856	1	3	78	182	0	0	0	0	0	1	0	0	0	0	0	0	0	0	1	0	1	0	0.5	5	26	29808	384260	1.81594	1.53113	2.78044	0.473088	0.903277	0.327894	0.85407	0.321496	0.941674	0.152096
Pnlip	1	4	288	1052	1	0	0	0	0	0	0	0	0	0	0	1	0	0	0	2	0	0	1	4	21	29808	384260	1.38073	2.50491	3.4586	0.570544	0.83365	0.0828588	0.974686	0.266767	0.96075	0.152202
Actr8	1	1	1	1	0	0	0	0	1	0	0	0	0	0	0	0	0	0	0	0	0	0	0.5	4	7	29808	384260	1.73171	1.99722	3.4586	0.571429	1	0.419005	0.896486	0.266767	0.96075	0.152438
Dok1	1	1	37	37	0	0	0	1	0	0	0	0	0	0	0	0	0	0	0	0	0	0	1	4	7	29808	384260	1.73171	1.99722	3.4586	0.571429	1	0.419005	0.896486	0.266767	0.96075	0.152438
Kcnh6	1	1	52	52	1	0	0	0	0	0	0	0	0	0	0	0	0	0	0	0	0	0	1	4	7	29808	384260	1.73171	1.99722	3.4586	0.571429	1	0.419005	0.896486	0.266767	0.96075	0.152438
Mtif2	1	1	90	90	0	0	0	0	0	1	0	0	0	0	0	0	0	0	0	0	0	0	0.5	4	7	29808	384260	1.73171	1.99722	3.4586	0.571429	1	0.419005	0.896486	0.266767	0.96075	0.152438
Mum1l1	1	1	37	37	0	0	0	0	1	0	0	0	0	0	0	0	0	0	0	0	0	0	0.5	4	7	29808	384260	1.73171	1.99722	3.4586	0.571429	1	0.419005	0.896486	0.266767	0.96075	0.152438
Rxrg	1	2	123	124	0	0	0	0	1	0	0	0	0	0	0	0	0	0	0	1	0	0	0.5	8	44	29808	384260	2.85185	0.613863	1.75065	0.330579	0.966942	0.854663	0.337187	0.462371	0.871278	0.15285
Acad11	1	1	3	3	0	0	0	0	0	1	0	0	0	0	0	0	0	0	0	0	0	0	0.5	13	54	29808	384260	4.12977	0.262112	1.08246	0.240741	1	0.984842	0.078664	0.635219	0.732653	0.152923
Negr1	2	9	73	230	0	0	0	0	2	0	0	0	0	0	1	1	0	0	1	3	0	1	0.6875	13	64	29808	384260	1.12918	1.8301	2.06652	0.573174	0.729908	0.0657936	0.969448	0.267347	0.918142	0.153236
Prkacb	2	6	95	226	0	0	0	0	2	0	0	0	0	0	2	1	0	0	0	0	0	1	0.8125	10	22	29808	384260	0.753287	3.55819	2.68033	0.841983	0.432351	0.00814083	0.998085	0.182509	0.956006	0.153669
Oxnad1	1	5	1	217	0	0	0	0	1	0	0	0	0	0	0	1	0	0	2	0	1	0	0.75	5	41	29808	384260	1.73818	1.59963	2.78044	0.478093	0.884343	0.21591	0.896816	0.321496	0.941674	0.153705
Fbn2	1	2	21	34	0	0	0	0	0	1	0	0	0	0	0	1	0	0	0	0	0	0	0.75	5	18	29808	384260	1.85901	1.49566	2.78044	0.478395	0.92284	0.406894	0.834393	0.321496	0.941674	0.153802
Kif1a	1	2	90	91	0	0	0	0	1	0	0	0	0	0	1	0	0	0	0	0	0	0	0.75	5	18	29808	384260	1.85901	1.49566	2.78044	0.478395	0.92284	0.406894	0.834393	0.321496	0.941674	0.153802
L1td1	1	2	1	116	0	0	0	0	1	0	0	0	0	0	0	0	0	1	0	0	0	0	0.5	5	18	29808	384260	1.85901	1.49566	2.78044	0.478395	0.92284	0.406894	0.834393	0.321496	0.941674	0.153802
Hs3st5	2	6	7	91	0	0	0	0	1	1	0	0	0	0	1	1	0	0	1	1	0	0	0.6875	19	93	29808	384260	1.67805	0.844639	1.41735	0.355209	0.895764	0.725845	0.41828	0.433398	0.815378	0.153947
Fam102a	1	1	8	8	0	0	0	0	0	0	1	0	0	0	0	0	0	0	0	0	0	0	1	8	24	29808	384260	2.97531	0.588392	1.75065	0.333333	1	0.844607	0.444712	0.462371	0.871278	0.154124
Hexa	1	1	1	1	0	0	0	0	1	0	0	0	0	0	0	0	0	0	0	0	0	0	0.5	8	24	29808	384260	2.97531	0.588392	1.75065	0.333333	1	0.844607	0.444712	0.462371	0.871278	0.154124
Klhdc1	1	1	97	97	0	0	0	0	0	1	0	0	0	0	0	0	0	0	0	0	0	0	0.5	8	24	29808	384260	2.97531	0.588392	1.75065	0.333333	1	0.844607	0.444712	0.462371	0.871278	0.154124
Slc20a2	1	1	1	1	0	0	0	0	1	0	0	0	0	0	0	0	0	0	0	0	0	0	0.5	8	24	29808	384260	2.97531	0.588392	1.75065	0.333333	1	0.844607	0.444712	0.462371	0.871278	0.154124
Cep55	1	1	5	5	0	0	0	0	1	0	0	0	0	0	0	0	0	0	0	0	0	0	0.5	10	35	29808	384260	3.47525	0.403996	1.40398	0.285714	1	0.933806	0.245931	0.539635	0.817491	0.154181
Gna13	1	1	83	83	0	0	0	0	0	1	0	0	0	0	0	0	0	0	0	0	0	0	0.5	10	35	29808	384260	3.47525	0.403996	1.40398	0.285714	1	0.933806	0.245931	0.539635	0.817491	0.154181
Lnx1	1	3	108	432	0	0	0	0	1	0	0	0	0	0	2	0	0	0	0	0	0	0	0.875	4	16	29808	384260	1.39339	2.48214	3.4586	0.578125	0.84375	0.129555	0.962554	0.266767	0.96075	0.154225
Abca17	1	1	5	5	0	0	0	0	0	1	0	0	0	0	0	0	0	0	0	0	0	0	0.5	7	19	29808	384260	2.69014	0.742421	1.99722	0.368421	1	0.770973	0.566602	0.419005	0.896486	0.15437
Lhx6	1	1	21	21	0	0	0	0	0	1	0	0	0	0	0	0	0	0	0	0	0	0	0.5	7	19	29808	384260	2.69014	0.742421	1.99722	0.368421	1	0.770973	0.566602	0.419005	0.896486	0.15437
Ncaph	1	1	1	1	0	0	0	0	1	0	0	0	0	0	0	0	0	0	0	0	0	0	0.5	7	19	29808	384260	2.69014	0.742421	1.99722	0.368421	1	0.770973	0.566602	0.419005	0.896486	0.15437
Gpr39	1	1	3	3	0	0	0	0	1	0	0	0	0	0	0	0	0	0	0	0	0	0	0.5	14	60	29808	384260	4.26241	0.235944	1.00569	0.233333	1	0.990483	0.0538174	0.662448	0.704153	0.154571
Hivep1	1	1	1	1	0	0	0	0	0	1	0	0	0	0	0	0	0	0	0	0	0	0	0.5	12	47	29808	384260	3.89256	0.301067	1.17192	0.255319	1	0.973908	0.121232	0.605795	0.76117	0.154671
1810041L15Rik	1	2	4	5	0	0	0	0	1	0	0	0	0	0	0	0	0	0	0	0	1	0	0.5	7	34	29808	384260	2.51576	0.793882	1.99722	0.369377	0.957612	0.739781	0.509059	0.419005	0.896486	0.154771
Car14	1	2	23	24	0	0	0	0	1	0	0	0	0	0	0	0	0	0	1	0	0	0	0.5	7	34	29808	384260	2.51576	0.793882	1.99722	0.369377	0.957612	0.739781	0.509059	0.419005	0.896486	0.154771
Grip1	5	12	355	554	0	0	0	0	3	2	0	0	0	0	3	1	0	0	1	1	1	0	0.5	48	128	29808	384260	1.12251	1.21766	1.36684	0.489717	0.729081	0.295189	0.798244	0.317314	0.826732	0.155394
Crhr2	1	2	38	39	0	0	0	0	1	0	0	0	0	0	0	0	1	0	0	0	0	0	0.5	3	6	29808	384260	1.03072	4.43793	4.57427	0.75	0.75	0.0799079	0.988098	0.207623	0.976778	0.155717
F2	1	2	3	5	0	0	0	0	0	0	0	1	0	0	0	0	0	0	0	0	0	1	1	3	6	29808	384260	1.03072	4.43793	4.57427	0.75	0.75	0.0799079	0.988098	0.207623	0.976778	0.155717
Ido1	1	2	2	73	0	1	0	0	0	0	0	0	0	0	0	0	0	0	0	1	0	0	1	3	6	29808	384260	1.03072	4.43793	4.57427	0.75	0.75	0.0799079	0.988098	0.207623	0.976778	0.155717
Gm11999	1	1	6604	6604	0	0	0	0	1	0	0	0	0	0	0	0	0	0	0	0	0	0	0.5	3	4	29808	384260	1.32258	3.4586	4.57427	0.75	1	0.266767	0.96075	0.207623	0.976778	0.155717
Ssrp1	1	1	115	115	0	0	0	0	1	0	0	0	0	0	0	0	0	0	0	0	0	0	0.5	3	4	29808	384260	1.32258	3.4586	4.57427	0.75	1	0.266767	0.96075	0.207623	0.976778	0.155717
Smg7	1	1	101	101	0	0	0	0	1	0	0	0	0	0	0	0	0	0	0	0	0	0	0.5	13	53	29808	384260	4.05344	0.267048	1.08246	0.245283	1	0.983619	0.0837389	0.635219	0.732653	0.155808
2510006D16Rik	1	1	42	42	0	0	0	0	0	1	0	0	0	0	0	0	0	0	0	0	0	0	0.5	9	29	29808	384260	3.1978	0.487294	1.55827	0.310345	1	0.894568	0.342631	0.5025	0.844838	0.155948
Ildr2	1	1	85	85	0	0	0	0	0	1	0	0	0	0	0	0	0	0	0	0	0	0	0.5	9	29	29808	384260	3.1978	0.487294	1.55827	0.310345	1	0.894568	0.342631	0.5025	0.844838	0.155948
Stau2	2	4	4	118	0	0	0	0	0	2	0	0	0	0	0	2	0	0	0	0	0	0	0.6875	15	40	29808	384260	1.3602	1.31805	1.79281	0.481201	0.848389	0.37581	0.797695	0.324175	0.88729	0.155993
5031434O11Rik	1	2	115	117	0	0	0	0	0	1	0	0	0	0	0	0	0	0	0	0	0	1	0.5	8	43	29808	384260	2.78718	0.628106	1.75065	0.33748	0.965387	0.845699	0.352309	0.462371	0.871278	0.156041
Mark1	2	5	91	133	0	0	0	0	2	0	0	0	0	0	0	0	0	0	2	1	0	0	0.25	19	77	29808	384260	1.66215	0.852721	1.41735	0.360339	0.899879	0.711351	0.449997	0.433398	0.815378	0.15617
Gm2716	1	3	14	220	0	0	0	0	0	0	0	1	0	0	0	0	0	0	0	0	1	1	1	9	77	29808	384260	3.00638	0.51832	1.55827	0.311261	0.962209	0.936837	0.153595	0.5025	0.844838	0.156409
Spna2	2	2	5	5	0	0	0	0	2	0	0	0	0	0	0	0	0	0	0	0	0	0	0.25	16	24	29808	384260	1.49689	1.12329	1.68145	0.444444	1	0.555288	0.714039	0.352197	0.870445	0.156532
Ccdc158	1	3	38	56	1	0	0	0	0	0	0	0	0	1	0	0	0	1	0	0	0	0	1	3	8	29808	384260	0.927159	4.93364	4.57427	0.755859	0.683594	0.0251956	0.996219	0.207623	0.976778	0.156934
Gbx2	1	2	9	73	0	0	0	0	1	0	0	0	0	0	0	0	0	0	0	0	0	1	0.5	6	25	29808	384260	2.15535	1.07854	2.32463	0.4224	0.9424	0.577327	0.693098	0.37214	0.920092	0.157192
Osbpl7	1	2	48	267	1	0	0	0	0	0	0	0	0	0	0	1	0	0	0	0	0	0	1	6	25	29808	384260	2.15535	1.07854	2.32463	0.4224	0.9424	0.577327	0.693098	0.37214	0.920092	0.157192
[truncated: 14,865 more rows]

## Sheet: Legend
	Title	Description
Dataset EV2	Transposon Artemisinin Screen	Genetic screen using transposon mutagenesis to identify factors required for Artemisinin toxicity in haploid mouse embryonic stem cells.
